# Supplementary material for: Analysis of Gene Expression in Induced Pluripotent Stem Cell-Derived Human Neurons Exposed to Botulinum Neurotoxin A Subtype 1 and a Type A Atoxic Derivative
Source: PLoS One. 2014 Oct 22;9(10):e111238. doi: 10.1371/journal.pone.0111238 (PMC4206481; doi:10.1371/journal.pone.0111238)
Supplement: Table S1 — List of all named genes correlated with exposure at 14 d post-exposure with a differential expression greater than 2-fold in either BoNT/A1 or BoNT/A ad -exposed cells when compared to unexposed cells. The data are represented by two worksheets; the first is sorted by differential expression as determined by BoNT/A1 expression compared to control, and the second is sorted alphabetically by gene symbol. Duplicate entires (distinct probes that target identical genes) are grouped together by outline. (XLSX) [file pone.0111238.s001.xlsx]

## Sheet: Sorted by Expression
Supplemental Table 1: List of all named genes correlated with exposure at 14 d post-exposure with a differential expression greater than 2-fold in either BoNT/A1 or BoNT/A ad-exposed cells when compared to unexposed cells.
The data are represented by two worksheets; the first is sorted by differential expression as determined by BoNT/A1 expression compared to control, and the second is sorted alphabetically by gene symbol. Duplicate entires (distinct probes that target identical genes) are grouped together by outline.
Affymetrix Probe Set ID	BoNT/A1 vs C Fold Change	BoNT/A ad vs C Fold Change	Gene Symbol	Entrez Gene	Gene Title	Gene Ontology Biological Process	Gene Ontology Cellular Component	Gene Ontology Molecular Function
1556499_s_at	-12.1155	-10.0493	COL1A1	1277	collagen, type I, alpha 1	0001501 // skeletal system development // inferred from mutant phenotype///0001501 // skeletal system development // inferred from electronic annotation///0001503 // ossification // inferred from electronic annotation///0001568 // blood vessel development // inferred from mutant phenotype///0001568 // blood vessel development // inferred from electronic annotation///0001649 // osteoblast differen…	0005576 // extracellular region // traceable author statement///0005576 // extracellular region // inferred from electronic annotation///0005578 // proteinaceous extracellular matrix // inferred from electronic annotation///0005581 // collagen // inferred from electronic annotation///0005584 // collagen type I // inferred from mutant phenotype///0005584 // collagen type I // inferred from electro…	0005201 // extracellular matrix structural constituent // inferred from electronic annotation///0005515 // protein binding // inferred from physical interaction///0042802 // identical protein binding // inferred from direct assay///0048407 // platelet-derived growth factor binding // inferred from direct assay
201110_s_at	-9.43394	-8.25501	THBS1	7057	thrombospondin 1	0000187 // activation of MAPK activity // inferred from mutant phenotype///0001666 // response to hypoxia // non-traceable author statement///0001937 // negative regulation of endothelial cell proliferation // inferred from direct assay///0001937 // negative regulation of endothelial cell proliferation // inferred from mutant phenotype///0001953 // negative regulation of cell-matrix adhesion // i…	0005576 // extracellular region // traceable author statement///0005576 // extracellular region // inferred from electronic annotation///0005577 // fibrinogen complex // inferred from direct assay///0005615 // extracellular space // inferred from direct assay///0005615 // extracellular space // inferred from electronic annotation///0009897 // external side of plasma membrane // inferred from dire…	0001786 // phosphatidylserine binding // inferred from direct assay///0001948 // glycoprotein binding // non-traceable author statement///0001968 // fibronectin binding // inferred from direct assay///0005178 // integrin binding // inferred from mutant phenotype///0005509 // calcium ion binding // non-traceable author statement///0005509 // calcium ion binding // inferred from electronic annotati…
226237_at	-7.4402	-8.45142	COL8A1	1295	collagen, type VIII, alpha 1	0001525 // angiogenesis // inferred from electronic annotation///0007155 // cell adhesion // inferred from electronic annotation///0010811 // positive regulation of cell-substrate adhesion // inferred from electronic annotation///0048593 // camera-type eye morphogenesis // inferred from electronic annotation///0050673 // epithelial cell proliferation // inferred from electronic annotation	0005576 // extracellular region // inferred from electronic annotation///0005578 // proteinaceous extracellular matrix // inferred from electronic annotation///0005581 // collagen // inferred from electronic annotation///0005591 // collagen type VIII // traceable author statement///0005604 // basement membrane // inferred from electronic annotation///0031012 // extracellular matrix // inferred fr…
37892_at	-5.93038	-4.83892	COL11A1	1301	collagen, type XI, alpha 1	0001502 // cartilage condensation // inferred from electronic annotation///0001503 // ossification // inferred from electronic annotation///0002063 // chondrocyte development // inferred from electronic annotation///0003007 // heart morphogenesis // inferred from electronic annotation///0006029 // proteoglycan metabolic process // inferred from electronic annotation///0007601 // visual perception…	0005576 // extracellular region // inferred from electronic annotation///0005578 // proteinaceous extracellular matrix // inferred from electronic annotation///0005581 // collagen // inferred from electronic annotation///0005592 // collagen type XI // inferred from direct assay///0005592 // collagen type XI // non-traceable author statement///0031012 // extracellular matrix // inferred from elect…	0005201 // extracellular matrix structural constituent // non-traceable author statement///0005201 // extracellular matrix structural constituent // inferred from electronic annotation///0030674 // protein binding, bridging // non-traceable author statement///0050840 // extracellular matrix binding // non-traceable author statement
235570_at	-5.70614	-5.51572	RBMS3	27303	RNA binding motif, single stranded interacting protein 3		0005737 // cytoplasm // inferred from electronic annotation///0043231 // intracellular membrane-bounded organelle // inferred from direct assay	0000166 // nucleotide binding // inferred from electronic annotation///0003676 // nucleic acid binding // inferred from electronic annotation///0003723 // RNA binding // inferred from electronic annotation
228802_at	-5.6718	-4.94269	RBPMS2	348093	RNA binding protein with multiple splicing 2			0000166 // nucleotide binding // inferred from electronic annotation///0003676 // nucleic acid binding // inferred from electronic annotation
212464_s_at	-5.6665	-5.41187	FN1	2335	fibronectin 1	0001525 // angiogenesis // inferred from electronic annotation///0002576 // platelet degranulation // traceable author statement///0006916 // anti-apoptosis // inferred from electronic annotation///0006953 // acute-phase response // inferred from electronic annotation///0007044 // cell-substrate junction assembly // inferred from electronic annotation///0007155 // cell adhesion // non-traceable a…	0005576 // extracellular region // non-traceable author statement///0005576 // extracellular region // traceable author statement///0005576 // extracellular region // inferred from electronic annotation///0005577 // fibrinogen complex // inferred from direct assay///0005578 // proteinaceous extracellular matrix // non-traceable author statement///0005578 // proteinaceous extracellular matrix // i…	0002020 // protease binding // inferred from electronic annotation///0005201 // extracellular matrix structural constituent // non-traceable author statement///0005515 // protein binding // inferred from physical interaction///0005518 // collagen binding // non-traceable author statement///0008201 // heparin binding // non-traceable author statement///0008201 // heparin binding // inferred from e…
205475_at	-5.3202	-4.24733	SCRG1	11341	stimulator of chondrogenesis 1	0007399 // nervous system development // traceable author statement	0005576 // extracellular region // inferred from electronic annotation///0005615 // extracellular space // traceable author statement
201506_at	-4.94952	-3.29658	LOC100652886///LOC100653157///TGFBI	100652886///100653157///7045	uncharacterized LOC100652886///uncharacterized LOC100653157///transforming growth factor, beta-induced, 68kDa	0001525 // angiogenesis // inferred from expression pattern///0002062 // chondrocyte differentiation // inferred from electronic annotation///0007155 // cell adhesion // inferred from electronic annotation///0007162 // negative regulation of cell adhesion // traceable author statement///0007601 // visual perception // inferred from electronic annotation///0007601 // visual perception // traceable…	0005576 // extracellular region // traceable author statement///0005576 // extracellular region // inferred from electronic annotation///0005578 // proteinaceous extracellular matrix // inferred from electronic annotation///0005604 // basement membrane // inferred from electronic annotation///0005615 // extracellular space // inferred from electronic annotation///0005615 // extracellular space //…	0005178 // integrin binding // traceable author statement///0050840 // extracellular matrix binding // inferred from electronic annotation
211719_x_at	-4.88098	-4.60944	FN1	2335	fibronectin 1	0001525 // angiogenesis // inferred from electronic annotation///0002576 // platelet degranulation // traceable author statement///0006916 // anti-apoptosis // inferred from electronic annotation///0006953 // acute-phase response // inferred from electronic annotation///0007044 // cell-substrate junction assembly // inferred from electronic annotation///0007155 // cell adhesion // non-traceable a…	0005576 // extracellular region // non-traceable author statement///0005576 // extracellular region // traceable author statement///0005576 // extracellular region // inferred from electronic annotation///0005577 // fibrinogen complex // inferred from direct assay///0005578 // proteinaceous extracellular matrix // non-traceable author statement///0005578 // proteinaceous extracellular matrix // i…	0002020 // protease binding // inferred from electronic annotation///0005201 // extracellular matrix structural constituent // non-traceable author statement///0005515 // protein binding // inferred from physical interaction///0005518 // collagen binding // non-traceable author statement///0008201 // heparin binding // non-traceable author statement///0008201 // heparin binding // inferred from e…
216442_x_at	-4.40545	-4.33578	FN1	2335	fibronectin 1	0001525 // angiogenesis // inferred from electronic annotation///0002576 // platelet degranulation // traceable author statement///0006916 // anti-apoptosis // inferred from electronic annotation///0006953 // acute-phase response // inferred from electronic annotation///0007044 // cell-substrate junction assembly // inferred from electronic annotation///0007155 // cell adhesion // non-traceable a…	0005576 // extracellular region // non-traceable author statement///0005576 // extracellular region // traceable author statement///0005576 // extracellular region // inferred from electronic annotation///0005577 // fibrinogen complex // inferred from direct assay///0005578 // proteinaceous extracellular matrix // non-traceable author statement///0005578 // proteinaceous extracellular matrix // i…	0002020 // protease binding // inferred from electronic annotation///0005201 // extracellular matrix structural constituent // non-traceable author statement///0005515 // protein binding // inferred from physical interaction///0005518 // collagen binding // non-traceable author statement///0008201 // heparin binding // non-traceable author statement///0008201 // heparin binding // inferred from e…
229947_at	-4.40219	-3.08534	PI15	51050	peptidase inhibitor 15	0010466 // negative regulation of peptidase activity // inferred from electronic annotation	0005576 // extracellular region // inferred from electronic annotation	0030414 // peptidase inhibitor activity // inferred from electronic annotation
1558680_s_at	-4.33521	-5.45286	PDE1A	5136	phosphodiesterase 1A, calmodulin-dependent	0000042 // protein targeting to Golgi // inferred from electronic annotation///0007165 // signal transduction // traceable author statement///0007165 // signal transduction // inferred from electronic annotation///0007173 // epidermal growth factor receptor signaling pathway // traceable author statement///0007202 // activation of phospholipase C activity // traceable author statement///0007596 /…	0005829 // cytosol // traceable author statement	0003824 // catalytic activity // inferred from electronic annotation///0004114 // 3',5'-cyclic-nucleotide phosphodiesterase activity // inferred from electronic annotation///0004117 // calmodulin-dependent cyclic-nucleotide phosphodiesterase activity // traceable author statement///0005516 // calmodulin binding // inferred from electronic annotation///0008081 // phosphoric diester hydrolase activ…
221467_at	-4.22946	-6.01136	MC4R	4160	melanocortin 4 receptor	0002024 // diet induced thermogenesis // inferred from electronic annotation///0006112 // energy reserve metabolic process // inferred from electronic annotation///0007165 // signal transduction // inferred from electronic annotation///0007186 // G-protein coupled receptor signaling pathway // inferred from electronic annotation///0007188 // adenylate cyclase-modulating G-protein coupled receptor…	0005886 // plasma membrane // traceable author statement///0005886 // plasma membrane // inferred from electronic annotation///0016020 // membrane // inferred from electronic annotation///0016021 // integral to membrane // inferred from electronic annotation///0016021 // integral to membrane // traceable author statement	0004871 // signal transducer activity // inferred from electronic annotation///0004872 // receptor activity // inferred from electronic annotation///0004930 // G-protein coupled receptor activity // inferred from electronic annotation///0004977 // melanocortin receptor activity // traceable author statement///0004977 // melanocortin receptor activity // inferred from electronic annotation///00049…
217057_s_at	-4.20033	-6.24013	GNAS	2778	GNAS complex locus	0001501 // skeletal system development // inferred from electronic annotation///0001894 // tissue homeostasis // inferred from electronic annotation///0001958 // endochondral ossification // inferred from electronic annotation///0006112 // energy reserve metabolic process // inferred from electronic annotation///0006112 // energy reserve metabolic process // traceable author statement///0006171 /…	0001726 // ruffle // inferred from electronic annotation///0005576 // extracellular region // non-traceable author statement///0005576 // extracellular region // inferred from electronic annotation///0005622 // intracellular // non-traceable author statement///0005624 // membrane fraction // inferred from electronic annotation///0005624 // membrane fraction // inferred from sequence or structural…	0000166 // nucleotide binding // inferred from electronic annotation///0003924 // GTPase activity // not recorded///0003924 // GTPase activity // traceable author statement///0003924 // GTPase activity // non-traceable author statement///0004016 // adenylate cyclase activity // traceable author statement///0004871 // signal transducer activity // not recorded///0004871 // signal transducer activi…
210495_x_at	-4.10108	-4.37223	FN1	2335	fibronectin 1	0001525 // angiogenesis // inferred from electronic annotation///0002576 // platelet degranulation // traceable author statement///0006916 // anti-apoptosis // inferred from electronic annotation///0006953 // acute-phase response // inferred from electronic annotation///0007044 // cell-substrate junction assembly // inferred from electronic annotation///0007155 // cell adhesion // non-traceable a…	0005576 // extracellular region // non-traceable author statement///0005576 // extracellular region // traceable author statement///0005576 // extracellular region // inferred from electronic annotation///0005577 // fibrinogen complex // inferred from direct assay///0005578 // proteinaceous extracellular matrix // non-traceable author statement///0005578 // proteinaceous extracellular matrix // i…	0002020 // protease binding // inferred from electronic annotation///0005201 // extracellular matrix structural constituent // non-traceable author statement///0005515 // protein binding // inferred from physical interaction///0005518 // collagen binding // non-traceable author statement///0008201 // heparin binding // non-traceable author statement///0008201 // heparin binding // inferred from e…
226665_at	-4.06095	-3.04356	AHSA2	130872	AHA1, activator of heat shock 90kDa protein ATPase homolog 2 (yeast)	0006950 // response to stress // inferred from electronic annotation///0032781 // positive regulation of ATPase activity // inferred from electronic annotation		0001671 // ATPase activator activity // inferred from electronic annotation///0051087 // chaperone binding // inferred from electronic annotation
1555950_a_at	-4.04143	-4.78799	CD55	1604	CD55 molecule, decay accelerating factor for complement (Cromer blood group)	0006958 // complement activation, classical pathway // inferred from electronic annotation///0007204 // elevation of cytosolic calcium ion concentration // inferred from direct assay///0030449 // regulation of complement activation // traceable author statement///0045087 // innate immune response // traceable author statement///0045087 // innate immune response // inferred from electronic annotat…	0005576 // extracellular region // traceable author statement///0005625 // soluble fraction // traceable author statement///0005886 // plasma membrane // traceable author statement///0005886 // plasma membrane // inferred from electronic annotation///0005887 // integral to plasma membrane // traceable author statement///0009986 // cell surface // inferred from direct assay///0016020 // membrane /…	0004872 // receptor activity // inferred from electronic annotation
222974_at	-3.96806	-3.86724	IL22	50616	interleukin 22	0006953 // acute-phase response // non-traceable author statement///0006954 // inflammatory response // non-traceable author statement///0007267 // cell-cell signaling // inferred by curator	0005576 // extracellular region // inferred by curator///0005576 // extracellular region // inferred from electronic annotation///0005615 // extracellular space // inferred from electronic annotation	0005125 // cytokine activity // inferred from electronic annotation///0045518 // interleukin-22 receptor binding // non-traceable author statement
238447_at	-3.91468	-4.3061	RBMS3	27303	RNA binding motif, single stranded interacting protein 3		0005737 // cytoplasm // inferred from electronic annotation///0043231 // intracellular membrane-bounded organelle // inferred from direct assay	0000166 // nucleotide binding // inferred from electronic annotation///0003676 // nucleic acid binding // inferred from electronic annotation///0003723 // RNA binding // inferred from electronic annotation
210026_s_at	-3.91232	-3.62695	CARD10	29775	caspase recruitment domain family, member 10	0006461 // protein complex assembly // non-traceable author statement///0007250 // activation of NF-kappaB-inducing kinase activity // inferred from direct assay///0007250 // activation of NF-kappaB-inducing kinase activity // inferred from sequence or structural similarity///0042981 // regulation of apoptotic process // inferred from electronic annotation	0005622 // intracellular // inferred from electronic annotation///0005737 // cytoplasm // non-traceable author statement///0005737 // cytoplasm // inferred from electronic annotation///0032449 // CBM complex // non-traceable author statement	0005515 // protein binding // inferred from physical interaction///0030159 // receptor signaling complex scaffold activity // non-traceable author statement
210510_s_at	-3.90682	-4.88472	NRP1	8829	neuropilin 1	0001525 // angiogenesis // inferred from electronic annotation///0001569 // patterning of blood vessels // inferred from electronic annotation///0001938 // positive regulation of endothelial cell proliferation // traceable author statement///0007155 // cell adhesion // inferred from electronic annotation///0007165 // signal transduction // traceable author statement///0007267 // cell-cell signali…	0002116 // semaphorin receptor complex // non-traceable author statement///0005576 // extracellular region // inferred from electronic annotation///0005829 // cytosol // inferred from direct assay///0005883 // neurofilament // inferred from electronic annotation///0005886 // plasma membrane // inferred from direct assay///0005886 // plasma membrane // traceable author statement///0005886 // plasm…	0004872 // receptor activity // inferred from electronic annotation///0005021 // vascular endothelial growth factor-activated receptor activity // non-traceable author statement///0005021 // vascular endothelial growth factor-activated receptor activity // inferred from electronic annotation///0005021 // vascular endothelial growth factor-activated receptor activity // traceable author statement/…
209101_at	-3.90283	-4.19813	CTGF	1490	connective tissue growth factor	0001502 // cartilage condensation // inferred from electronic annotation///0001503 // ossification // inferred from electronic annotation///0001525 // angiogenesis // inferred from electronic annotation///0001558 // regulation of cell growth // inferred from electronic annotation///0001934 // positive regulation of protein phosphorylation // inferred from electronic annotation///0006260 // DNA re…	0005576 // extracellular region // traceable author statement///0005576 // extracellular region // inferred from electronic annotation///0005578 // proteinaceous extracellular matrix // inferred from electronic annotation///0005578 // proteinaceous extracellular matrix // traceable author statement///0005615 // extracellular space // inferred from electronic annotation///0005794 // Golgi apparatu…	0001968 // fibronectin binding // inferred from electronic annotation///0005178 // integrin binding // inferred from electronic annotation///0005520 // insulin-like growth factor binding // inferred from electronic annotation///0005520 // insulin-like growth factor binding // traceable author statement///0008083 // growth factor activity // inferred from electronic annotation///0008201 // heparin…
206085_s_at	-3.79351	-5.04596	CTH	1491	cystathionase (cystathionine gamma-lyase)	0000096 // sulfur amino acid metabolic process // traceable author statement///0000098 // sulfur amino acid catabolic process // traceable author statement///0006520 // cellular amino acid metabolic process // inferred from electronic annotation///0006534 // cysteine metabolic process // traceable author statement///0006749 // glutathione metabolic process // inferred from electronic annotation//…	0005634 // nucleus // inferred from direct assay///0005737 // cytoplasm // inferred from direct assay///0005737 // cytoplasm // inferred from electronic annotation///0005829 // cytosol // traceable author statement	0003824 // catalytic activity // inferred from electronic annotation///0004121 // cystathionine beta-lyase activity // inferred from electronic annotation///0004123 // cystathionine gamma-lyase activity // inferred from direct assay///0004123 // cystathionine gamma-lyase activity // traceable author statement///0004123 // cystathionine gamma-lyase activity // inferred from electronic annotation//…
236711_at	-3.70737	-3.82151	ZIC4	84107	Zic family member 4		0005622 // intracellular // inferred from electronic annotation///0005634 // nucleus // inferred from sequence or structural similarity///0005634 // nucleus // inferred from electronic annotation	0003676 // nucleic acid binding // inferred from electronic annotation///0003677 // DNA binding // inferred from sequence or structural similarity///0003677 // DNA binding // inferred from electronic annotation///0008270 // zinc ion binding // inferred from electronic annotation///0046872 // metal ion binding // inferred from electronic annotation
224219_s_at	-3.66204	-4.43325	TRPC4	7223	transient receptor potential cation channel, subfamily C, member 4	0006810 // transport // inferred from electronic annotation///0006811 // ion transport // inferred from electronic annotation///0006816 // calcium ion transport // traceable author statement///0006816 // calcium ion transport // inferred from electronic annotation///0007411 // axon guidance // traceable author statement///0055085 // transmembrane transport // inferred from electronic annotation//…	0005886 // plasma membrane // inferred from direct assay///0005886 // plasma membrane // inferred from electronic annotation///0005911 // cell-cell junction // inferred from direct assay///0009986 // cell surface // inferred from direct assay///0016020 // membrane // inferred from electronic annotation///0016021 // integral to membrane // inferred from electronic annotation///0016323 // basolater…	0004872 // receptor activity // inferred from electronic annotation///0005216 // ion channel activity // inferred from electronic annotation///0005262 // calcium channel activity // inferred from electronic annotation///0005515 // protein binding // inferred from physical interaction///0008013 // beta-catenin binding // inferred from physical interaction///0015279 // store-operated calcium channe…
201926_s_at	-3.60795	-3.50887	CD55	1604	CD55 molecule, decay accelerating factor for complement (Cromer blood group)	0006958 // complement activation, classical pathway // inferred from electronic annotation///0007204 // elevation of cytosolic calcium ion concentration // inferred from direct assay///0030449 // regulation of complement activation // traceable author statement///0045087 // innate immune response // traceable author statement///0045087 // innate immune response // inferred from electronic annotat…	0005576 // extracellular region // traceable author statement///0005625 // soluble fraction // traceable author statement///0005886 // plasma membrane // traceable author statement///0005886 // plasma membrane // inferred from electronic annotation///0005887 // integral to plasma membrane // traceable author statement///0009986 // cell surface // inferred from direct assay///0016020 // membrane /…	0004872 // receptor activity // inferred from electronic annotation
201617_x_at	-3.56326	-5.91848	CALD1	800	caldesmon 1	0006928 // cellular component movement // traceable author statement///0006936 // muscle contraction // traceable author statement///0006936 // muscle contraction // inferred from electronic annotation///0032092 // positive regulation of protein binding // inferred from electronic annotation///0051017 // actin filament bundle assembly // inferred from electronic annotation	0005624 // membrane fraction // inferred from electronic annotation///0005737 // cytoplasm // inferred from electronic annotation///0005829 // cytosol // traceable author statement///0005856 // cytoskeleton // traceable author statement///0005856 // cytoskeleton // inferred from electronic annotation///0005884 // actin filament // inferred from electronic annotation///0005886 // plasma membrane /…	0003779 // actin binding // inferred from electronic annotation///0003779 // actin binding // traceable author statement///0005516 // calmodulin binding // inferred from electronic annotation///0005516 // calmodulin binding // traceable author statement///0005523 // tropomyosin binding // traceable author statement///0017022 // myosin binding // inferred from electronic annotation
224940_s_at	-3.5561	-3.18716	PAPPA	5069	pregnancy-associated plasma protein A, pappalysin 1	0006508 // proteolysis // inferred from electronic annotation///0007565 // female pregnancy // non-traceable author statement///0007565 // female pregnancy // traceable author statement///0030154 // cell differentiation // inferred from electronic annotation	0005576 // extracellular region // inferred from direct assay///0005576 // extracellular region // non-traceable author statement///0005576 // extracellular region // traceable author statement///0005576 // extracellular region // inferred from electronic annotation///0016020 // membrane // inferred from electronic annotation	0004175 // endopeptidase activity // inferred from electronic annotation///0008233 // peptidase activity // inferred from electronic annotation///0008237 // metallopeptidase activity // inferred from direct assay///0008237 // metallopeptidase activity // non-traceable author statement///0008237 // metallopeptidase activity // inferred from electronic annotation///0008270 // zinc ion binding // no…
227372_s_at	-3.54865	-3.2557	BAIAP2L1	55971	BAI1-associated protein 2-like 1	0007165 // signal transduction // inferred from electronic annotation///0009617 // response to bacterium // inferred from direct assay///0030838 // positive regulation of actin filament polymerization // inferred from direct assay///0046847 // filopodium assembly // inferred from electronic annotation///2000251 // positive regulation of actin cytoskeleton reorganization // inferred from mutant ph…	0005634 // nucleus // inferred from direct assay///0005730 // nucleolus // inferred from direct assay///0005737 // cytoplasm // inferred from direct assay///0005737 // cytoplasm // inferred from electronic annotation///0005829 // cytosol // inferred from direct assay///0005856 // cytoskeleton // inferred from electronic annotation///0005886 // plasma membrane // inferred from direct assay///00156…	0003779 // actin binding // inferred from electronic annotation///0008093 // cytoskeletal adaptor activity // inferred from electronic annotation///0017124 // SH3 domain binding // inferred from electronic annotation///0070064 // proline-rich region binding // inferred from direct assay
214030_at	-3.50472	-3.20421	CRYBG3	131544	beta-gamma crystallin domain containing 3			0030246 // carbohydrate binding // inferred from electronic annotation
201596_x_at	-3.49693	-3.40496	KRT18	3875	keratin 18	0006915 // apoptotic process // inferred from electronic annotation///0007049 // cell cycle // inferred from electronic annotation///0009653 // anatomical structure morphogenesis // traceable author statement///0033209 // tumor necrosis factor-mediated signaling pathway // inferred from electronic annotation///0043000 // Golgi to plasma membrane CFTR protein transport // inferred from direct assa…	0005634 // nucleus // inferred from electronic annotation///0005730 // nucleolus // inferred from electronic annotation///0005737 // cytoplasm // inferred from direct assay///0005737 // cytoplasm // inferred from electronic annotation///0005815 // microtubule organizing center // inferred from direct assay///0005882 // intermediate filament // traceable author statement///0005882 // intermediate …	0005198 // structural molecule activity // inferred from electronic annotation///0005515 // protein binding // inferred from physical interaction
201667_at	-3.4584	-3.86509	GJA1	2697	gap junction protein, alpha 1, 43kDa	0001701 // in utero embryonic development // inferred from electronic annotation///0001764 // neuron migration // inferred from electronic annotation///0001947 // heart looping // inferred from electronic annotation///0002070 // epithelial cell maturation // inferred from electronic annotation///0006810 // transport // traceable author statement///0006915 // apoptotic process // inferred from ele…	0000139 // Golgi membrane // traceable author statement///0000139 // Golgi membrane // inferred from electronic annotation///0005624 // membrane fraction // inferred from electronic annotation///0005737 // cytoplasm // inferred from electronic annotation///0005741 // mitochondrial outer membrane // inferred from electronic annotation///0005764 // lysosome // inferred from electronic annotation///…	0004871 // signal transducer activity // inferred from mutant phenotype///0005102 // receptor binding // inferred from electronic annotation///0005243 // gap junction channel activity // inferred from electronic annotation///0005515 // protein binding // inferred from physical interaction///0015075 // ion transmembrane transporter activity // traceable author statement///0017124 // SH3 domain bin…
208690_s_at	-3.41819	-5.11482	PDLIM1	9124	PDZ and LIM domain 1	0001666 // response to hypoxia // inferred from electronic annotation///0006355 // regulation of transcription, DNA-dependent // inferred from electronic annotation///0006979 // response to oxidative stress // traceable author statement	0005667 // transcription factor complex // inferred from electronic annotation///0005737 // cytoplasm // inferred from electronic annotation///0005856 // cytoskeleton // inferred from electronic annotation	0003713 // transcription coactivator activity // inferred from electronic annotation///0008270 // zinc ion binding // inferred from electronic annotation///0046872 // metal ion binding // inferred from electronic annotation
204983_s_at	-3.33956	-3.15533	GPC4	2239	glypican 4	0008283 // cell proliferation // traceable author statement///0009653 // anatomical structure morphogenesis // traceable author statement	0005576 // extracellular region // inferred from electronic annotation///0005578 // proteinaceous extracellular matrix // inferred from electronic annotation///0005615 // extracellular space // inferred from electronic annotation///0005886 // plasma membrane // inferred from electronic annotation///0005887 // integral to plasma membrane // traceable author statement///0009897 // external side of …	0043395 // heparan sulfate proteoglycan binding // inferred from electronic annotation
204320_at	-3.27462	-4.78648	COL11A1	1301	collagen, type XI, alpha 1	0001502 // cartilage condensation // inferred from electronic annotation///0001503 // ossification // inferred from electronic annotation///0002063 // chondrocyte development // inferred from electronic annotation///0003007 // heart morphogenesis // inferred from electronic annotation///0006029 // proteoglycan metabolic process // inferred from electronic annotation///0007601 // visual perception…	0005576 // extracellular region // inferred from electronic annotation///0005578 // proteinaceous extracellular matrix // inferred from electronic annotation///0005581 // collagen // inferred from electronic annotation///0005592 // collagen type XI // inferred from direct assay///0005592 // collagen type XI // non-traceable author statement///0031012 // extracellular matrix // inferred from elect…	0005201 // extracellular matrix structural constituent // non-traceable author statement///0005201 // extracellular matrix structural constituent // inferred from electronic annotation///0030674 // protein binding, bridging // non-traceable author statement///0050840 // extracellular matrix binding // non-traceable author statement
210427_x_at	-3.24654	-3.51991	ANXA2	302	annexin A2	0001501 // skeletal system development // traceable author statement///0001525 // angiogenesis // inferred from expression pattern///0001525 // angiogenesis // inferred from electronic annotation///0007589 // body fluid secretion // inferred from electronic annotation///0030199 // collagen fibril organization // inferred from electronic annotation///0031340 // positive regulation of vesicle fusio…	0005576 // extracellular region // inferred from electronic annotation///0005578 // proteinaceous extracellular matrix // inferred from electronic annotation///0005604 // basement membrane // inferred from electronic annotation///0005625 // soluble fraction // traceable author statement///0005737 // cytoplasm // inferred from electronic annotation///0005769 // early endosome // inferred from elec…	0004859 // phospholipase inhibitor activity // inferred from electronic annotation///0004859 // phospholipase inhibitor activity // traceable author statement///0005509 // calcium ion binding // inferred from electronic annotation///0005515 // protein binding // inferred from physical interaction///0005544 // calcium-dependent phospholipid binding // inferred from direct assay///0005544 // calciu…
202283_at	-3.23509	-3.43601	SERPINF1	5176	serpin peptidase inhibitor, clade F (alpha-2 antiplasmin, pigment epithelium derived factor), member 1	0001822 // kidney development // inferred from electronic annotation///0007275 // multicellular organismal development // traceable author statement///0007568 // aging // inferred from electronic annotation///0007614 // short-term memory // inferred from electronic annotation///0008283 // cell proliferation // traceable author statement///0010951 // negative regulation of endopeptidase activity /…	0005576 // extracellular region // inferred from direct assay///0005576 // extracellular region // inferred from electronic annotation///0005615 // extracellular space // inferred from direct assay///0005615 // extracellular space // inferred from electronic annotation///0031012 // extracellular matrix // inferred from direct assay///0042470 // melanosome // inferred from electronic annotation	0004867 // serine-type endopeptidase inhibitor activity // not recorded///0004867 // serine-type endopeptidase inhibitor activity // inferred from electronic annotation///0004867 // serine-type endopeptidase inhibitor activity // traceable author statement
205376_at	-3.23228	-4.66089	INPP4B	8821	inositol polyphosphate-4-phosphatase, type II, 105kDa	0007165 // signal transduction // traceable author statement///0036092 // phosphatidylinositol-3-phosphate biosynthetic process // traceable author statement///0036092 // phosphatidylinositol-3-phosphate biosynthetic process // inferred from electronic annotation		0016316 // phosphatidylinositol-3,4-bisphosphate 4-phosphatase activity // inferred from electronic annotation///0016316 // phosphatidylinositol-3,4-bisphosphate 4-phosphatase activity // traceable author statement///0016787 // hydrolase activity // inferred from electronic annotation///0034597 // phosphatidylinositol-4,5-bisphosphate 4-phosphatase activity // inferred from electronic annotation
219926_at	-3.22668	-3.10139	POPDC3	64208	popeye domain containing 3		0016020 // membrane // inferred from electronic annotation///0016021 // integral to membrane // non-traceable author statement///0016021 // integral to membrane // inferred from electronic annotation
230163_at	-3.22074	-2.97496	GFRA1	2674	GDNF family receptor alpha 1	0007166 // cell surface receptor signaling pathway // non-traceable author statement///0007399 // nervous system development // inferred from electronic annotation///0007411 // axon guidance // traceable author statement///0035860 // glial cell-derived neurotrophic factor receptor signaling pathway // traceable author statement	0005886 // plasma membrane // inferred from electronic annotation///0016020 // membrane // inferred from electronic annotation///0019898 // extrinsic to membrane // non-traceable author statement///0019898 // extrinsic to membrane // traceable author statement///0031225 // anchored to membrane // inferred from electronic annotation	0004872 // receptor activity // non-traceable author statement///0004872 // receptor activity // inferred from electronic annotation///0005102 // receptor binding // traceable author statement///0005178 // integrin binding // inferred from electronic annotation///0016167 // glial cell-derived neurotrophic factor receptor activity // traceable author statement
237684_at	-3.1867	-2.5111	LOC100507461	100507461	uncharacterized LOC100507461
225301_s_at	-3.18161	-3.15268	MYO5B	4645	myosin VB	0006810 // transport // inferred from electronic annotation///0006833 // water transport // traceable author statement///0015031 // protein transport // inferred from electronic annotation///0016192 // vesicle-mediated transport // inferred from mutant phenotype///0032880 // regulation of protein localization // inferred from electronic annotation///0055085 // transmembrane transport // traceable…	0016459 // myosin complex // inferred from electronic annotation///0019717 // synaptosome // inferred from electronic annotation///0030659 // cytoplasmic vesicle membrane // traceable author statement///0043025 // neuronal cell body // inferred from electronic annotation///0043197 // dendritic spine // inferred from electronic annotation///0043234 // protein complex // inferred from direct assay/…	0000146 // microfilament motor activity // traceable author statement///0000166 // nucleotide binding // inferred from electronic annotation///0003774 // motor activity // inferred from electronic annotation///0003779 // actin binding // inferred from electronic annotation///0005515 // protein binding // inferred from physical interaction///0005516 // calmodulin binding // inferred from electroni…
227550_at	-3.16536	-2.83486	GFRA1	2674	GDNF family receptor alpha 1	0007166 // cell surface receptor signaling pathway // non-traceable author statement///0007399 // nervous system development // inferred from electronic annotation///0007411 // axon guidance // traceable author statement///0035860 // glial cell-derived neurotrophic factor receptor signaling pathway // traceable author statement	0005886 // plasma membrane // inferred from electronic annotation///0016020 // membrane // inferred from electronic annotation///0019898 // extrinsic to membrane // non-traceable author statement///0019898 // extrinsic to membrane // traceable author statement///0031225 // anchored to membrane // inferred from electronic annotation	0004872 // receptor activity // non-traceable author statement///0004872 // receptor activity // inferred from electronic annotation///0005102 // receptor binding // traceable author statement///0005178 // integrin binding // inferred from electronic annotation///0016167 // glial cell-derived neurotrophic factor receptor activity // traceable author statement
225299_at	-3.12736	-2.92683	MYO5B	4645	myosin VB	0006810 // transport // inferred from electronic annotation///0006833 // water transport // traceable author statement///0015031 // protein transport // inferred from electronic annotation///0016192 // vesicle-mediated transport // inferred from mutant phenotype///0032880 // regulation of protein localization // inferred from electronic annotation///0055085 // transmembrane transport // traceable…	0016459 // myosin complex // inferred from electronic annotation///0019717 // synaptosome // inferred from electronic annotation///0030659 // cytoplasmic vesicle membrane // traceable author statement///0043025 // neuronal cell body // inferred from electronic annotation///0043197 // dendritic spine // inferred from electronic annotation///0043234 // protein complex // inferred from direct assay/…	0000146 // microfilament motor activity // traceable author statement///0000166 // nucleotide binding // inferred from electronic annotation///0003774 // motor activity // inferred from electronic annotation///0003779 // actin binding // inferred from electronic annotation///0005515 // protein binding // inferred from physical interaction///0005516 // calmodulin binding // inferred from electroni…
206281_at	-3.08999	-3.3064	ADCYAP1	116	adenylate cyclase activating polypeptide 1 (pituitary)	0007169 // transmembrane receptor protein tyrosine kinase signaling pathway // traceable author statement///0007190 // activation of adenylate cyclase activity // traceable author statement///0007267 // cell-cell signaling // traceable author statement///0007565 // female pregnancy // traceable author statement///0008277 // regulation of G-protein coupled receptor protein signaling pathway // inf…	0005576 // extracellular region // traceable author statement///0005576 // extracellular region // inferred from electronic annotation///0005625 // soluble fraction // traceable author statement	0005057 // receptor signaling protein activity // inferred from electronic annotation///0005102 // receptor binding // inferred from physical interaction///0005179 // hormone activity // inferred from electronic annotation///0005184 // neuropeptide hormone activity // traceable author statement///0016521 // pituitary adenylate cyclase activating polypeptide activity // inferred from direct assay/…
202310_s_at	-3.02014	-2.72759	COL1A1	1277	collagen, type I, alpha 1	0001501 // skeletal system development // inferred from mutant phenotype///0001501 // skeletal system development // inferred from electronic annotation///0001503 // ossification // inferred from electronic annotation///0001568 // blood vessel development // inferred from mutant phenotype///0001568 // blood vessel development // inferred from electronic annotation///0001649 // osteoblast differen…	0005576 // extracellular region // traceable author statement///0005576 // extracellular region // inferred from electronic annotation///0005578 // proteinaceous extracellular matrix // inferred from electronic annotation///0005581 // collagen // inferred from electronic annotation///0005584 // collagen type I // inferred from mutant phenotype///0005584 // collagen type I // inferred from electro…	0005201 // extracellular matrix structural constituent // inferred from electronic annotation///0005515 // protein binding // inferred from physical interaction///0042802 // identical protein binding // inferred from direct assay///0048407 // platelet-derived growth factor binding // inferred from direct assay
205177_at	-2.94366	-2.72861	TNNI1	7135	troponin I type 1 (skeletal, slow)	0006937 // regulation of muscle contraction // inferred from electronic annotation///0006942 // regulation of striated muscle contraction // non-traceable author statement///0030049 // muscle filament sliding // traceable author statement///0055010 // ventricular cardiac muscle tissue morphogenesis // inferred from electronic annotation	0005829 // cytosol // traceable author statement///0005861 // troponin complex // non-traceable author statement///0005861 // troponin complex // inferred from electronic annotation	0003779 // actin binding // non-traceable author statement///0003779 // actin binding // inferred from electronic annotation///0005523 // tropomyosin binding // non-traceable author statement
231731_at	-2.93124	-5.00817	OTX2	5015	orthodenticle homeobox 2	0001708 // cell fate specification // inferred from electronic annotation///0006355 // regulation of transcription, DNA-dependent // non-traceable author statement///0006355 // regulation of transcription, DNA-dependent // inferred from electronic annotation///0006357 // regulation of transcription from RNA polymerase II promoter // inferred from electronic annotation///0006461 // protein complex…	0005634 // nucleus // inferred from electronic annotation///0005737 // cytoplasm // inferred from electronic annotation///0030426 // growth cone // inferred from direct assay///0043234 // protein complex // inferred from direct assay	0001077 // RNA polymerase II core promoter proximal region sequence-specific DNA binding transcription factor activity involved in positive regulation of transcription // inferred from direct assay///0003677 // DNA binding // inferred from electronic annotation///0003700 // sequence-specific DNA binding transcription factor activity // non-traceable author statement///0003700 // sequence-specific…
242283_at	-2.92652	-2.62751	DNAH14	127602	dynein, axonemal, heavy chain 14	0007018 // microtubule-based movement // inferred from electronic annotation	0005737 // cytoplasm // inferred from electronic annotation///0005856 // cytoskeleton // inferred from electronic annotation///0005874 // microtubule // inferred from electronic annotation///0005929 // cilium // inferred from electronic annotation///0030286 // dynein complex // inferred from electronic annotation///0035085 // cilium axoneme // inferred from electronic annotation///0042995 // cell…	0000166 // nucleotide binding // inferred from electronic annotation///0003774 // motor activity // inferred from electronic annotation///0003777 // microtubule motor activity // inferred from electronic annotation///0003777 // microtubule motor activity // non-traceable author statement///0005524 // ATP binding // inferred from electronic annotation///0017111 // nucleoside-triphosphatase activit…
208396_s_at	-2.91208	-3.45167	PDE1A	5136	phosphodiesterase 1A, calmodulin-dependent	0000042 // protein targeting to Golgi // inferred from electronic annotation///0007165 // signal transduction // traceable author statement///0007165 // signal transduction // inferred from electronic annotation///0007173 // epidermal growth factor receptor signaling pathway // traceable author statement///0007202 // activation of phospholipase C activity // traceable author statement///0007596 /…	0005829 // cytosol // traceable author statement	0003824 // catalytic activity // inferred from electronic annotation///0004114 // 3',5'-cyclic-nucleotide phosphodiesterase activity // inferred from electronic annotation///0004117 // calmodulin-dependent cyclic-nucleotide phosphodiesterase activity // traceable author statement///0005516 // calmodulin binding // inferred from electronic annotation///0008081 // phosphoric diester hydrolase activ…
210963_s_at	-2.90559	-3.07238	GYG2	8908	glycogenin 2	0005975 // carbohydrate metabolic process // traceable author statement///0005978 // glycogen biosynthetic process // inferred from electronic annotation///0005978 // glycogen biosynthetic process // traceable author statement///0005980 // glycogen catabolic process // traceable author statement///0006006 // glucose metabolic process // traceable author statement///0044281 // small molecule metab…	0005625 // soluble fraction // traceable author statement///0005829 // cytosol // traceable author statement	0008466 // glycogenin glucosyltransferase activity // inferred from electronic annotation///0008466 // glycogenin glucosyltransferase activity // traceable author statement///0016740 // transferase activity // inferred from electronic annotation///0016757 // transferase activity, transferring glycosyl groups // inferred from electronic annotation
228128_x_at	-2.90374	-2.64083	PAPPA	5069	pregnancy-associated plasma protein A, pappalysin 1	0006508 // proteolysis // inferred from electronic annotation///0007565 // female pregnancy // non-traceable author statement///0007565 // female pregnancy // traceable author statement///0030154 // cell differentiation // inferred from electronic annotation	0005576 // extracellular region // inferred from direct assay///0005576 // extracellular region // non-traceable author statement///0005576 // extracellular region // traceable author statement///0005576 // extracellular region // inferred from electronic annotation///0016020 // membrane // inferred from electronic annotation	0004175 // endopeptidase activity // inferred from electronic annotation///0008233 // peptidase activity // inferred from electronic annotation///0008237 // metallopeptidase activity // inferred from direct assay///0008237 // metallopeptidase activity // non-traceable author statement///0008237 // metallopeptidase activity // inferred from electronic annotation///0008270 // zinc ion binding // no…
214571_at	-2.88969	-2.53768	FGF3	2248	fibroblast growth factor 3	0001759 // organ induction // inferred from electronic annotation///0007165 // signal transduction // traceable author statement///0007267 // cell-cell signaling // traceable author statement///0007275 // multicellular organismal development // inferred from electronic annotation///0008284 // positive regulation of cell proliferation // inferred from genetic interaction///0008284 // positive regu…	0005576 // extracellular region // traceable author statement///0005576 // extracellular region // inferred from electronic annotation///0005737 // cytoplasm // inferred from electronic annotation///0005794 // Golgi apparatus // inferred from electronic annotation	0005515 // protein binding // inferred from physical interaction///0008083 // growth factor activity // inferred from electronic annotation///0008083 // growth factor activity // traceable author statement
228341_at	-2.87904	-3.35994	NUDT16	131870	nudix (nucleoside diphosphate linked moiety X)-type motif 16		0005634 // nucleus // inferred from electronic annotation///0005654 // nucleoplasm // inferred from electronic annotation///0005730 // nucleolus // inferred from electronic annotation	0003723 // RNA binding // inferred from electronic annotation///0016787 // hydrolase activity // inferred from electronic annotation///0046872 // metal ion binding // inferred from electronic annotation
231315_at	-2.86126	-2.38893	NKX2-1	7080	NK2 homeobox 1	0000122 // negative regulation of transcription from RNA polymerase II promoter // inferred from electronic annotation///0001764 // neuron migration // inferred from electronic annotation///0002016 // regulation of blood volume by renin-angiotensin // inferred from electronic annotation///0006351 // transcription, DNA-dependent // inferred from electronic annotation///0006355 // regulation of tra…	0005625 // soluble fraction // inferred from electronic annotation///0005634 // nucleus // inferred from direct assay///0005634 // nucleus // inferred from electronic annotation///0005654 // nucleoplasm // inferred from sequence or structural similarity///0005654 // nucleoplasm // inferred from electronic annotation///0005667 // transcription factor complex // inferred from electronic annotation	0003677 // DNA binding // inferred from mutant phenotype///0003677 // DNA binding // inferred from electronic annotation///0003700 // sequence-specific DNA binding transcription factor activity // inferred from direct assay///0003700 // sequence-specific DNA binding transcription factor activity // inferred from electronic annotation///0003705 // RNA polymerase II distal enhancer sequence-specifi…
236640_at	-2.85858	-3.58572	LOC100507165	100507165	uncharacterized LOC100507165
1561969_at	-2.858	-2.63039	ZPLD1	131368	zona pellucida-like domain containing 1		0016020 // membrane // inferred from electronic annotation///0016021 // integral to membrane // inferred from electronic annotation
213503_x_at	-2.85196	-3.70237	ANXA2	302	annexin A2	0001501 // skeletal system development // traceable author statement///0001525 // angiogenesis // inferred from expression pattern///0001525 // angiogenesis // inferred from electronic annotation///0007589 // body fluid secretion // inferred from electronic annotation///0030199 // collagen fibril organization // inferred from electronic annotation///0031340 // positive regulation of vesicle fusio…	0005576 // extracellular region // inferred from electronic annotation///0005578 // proteinaceous extracellular matrix // inferred from electronic annotation///0005604 // basement membrane // inferred from electronic annotation///0005625 // soluble fraction // traceable author statement///0005737 // cytoplasm // inferred from electronic annotation///0005769 // early endosome // inferred from elec…	0004859 // phospholipase inhibitor activity // inferred from electronic annotation///0004859 // phospholipase inhibitor activity // traceable author statement///0005509 // calcium ion binding // inferred from electronic annotation///0005515 // protein binding // inferred from physical interaction///0005544 // calcium-dependent phospholipid binding // inferred from direct assay///0005544 // calciu…
231202_at	-2.83007	-2.516	ALDH1L2	160428	aldehyde dehydrogenase 1 family, member L2	0006730 // one-carbon metabolic process // inferred from electronic annotation///0008152 // metabolic process // inferred from electronic annotation///0009058 // biosynthetic process // inferred from electronic annotation///0009258 // 10-formyltetrahydrofolate catabolic process // inferred from electronic annotation///0032259 // methylation // inferred from electronic annotation///0055114 // oxid…	0005737 // cytoplasm // inferred from electronic annotation///0005739 // mitochondrion // inferred from direct assay///0005739 // mitochondrion // inferred from electronic annotation	0003824 // catalytic activity // inferred from electronic annotation///0008168 // methyltransferase activity // inferred from electronic annotation///0016155 // formyltetrahydrofolate dehydrogenase activity // inferred from electronic annotation///0016491 // oxidoreductase activity // inferred from electronic annotation///0016620 // oxidoreductase activity, acting on the aldehyde or oxo group of …
241879_at	-2.81923	-3.90718	LPP	4026	LIM domain containing preferred translocation partner in lipoma	0007155 // cell adhesion // inferred from electronic annotation	0005634 // nucleus // inferred from electronic annotation///0005737 // cytoplasm // inferred from direct assay///0005737 // cytoplasm // inferred from electronic annotation///0005886 // plasma membrane // inferred from electronic annotation///0005925 // focal adhesion // inferred from direct assay///0016020 // membrane // inferred from electronic annotation///0030054 // cell junction // inferred …	0005515 // protein binding // inferred from physical interaction///0008270 // zinc ion binding // inferred from electronic annotation///0046872 // metal ion binding // inferred from electronic annotation
223761_at	-2.80233	-3.04286	FGF19	9965	fibroblast growth factor 19	0001755 // neural crest cell migration // inferred from electronic annotation///0007399 // nervous system development // traceable author statement///0007507 // heart development // inferred from electronic annotation///0008284 // positive regulation of cell proliferation // inferred from genetic interaction///0008286 // insulin receptor signaling pathway // traceable author statement///0008543 /…	0005576 // extracellular region // traceable author statement///0005576 // extracellular region // inferred from electronic annotation	0005104 // fibroblast growth factor receptor binding // inferred from physical interaction///0005104 // fibroblast growth factor receptor binding // inferred from electronic annotation///0005515 // protein binding // inferred from physical interaction///0008083 // growth factor activity // inferred from electronic annotation
201590_x_at	-2.78755	-3.64921	ANXA2	302	annexin A2	0001501 // skeletal system development // traceable author statement///0001525 // angiogenesis // inferred from expression pattern///0001525 // angiogenesis // inferred from electronic annotation///0007589 // body fluid secretion // inferred from electronic annotation///0030199 // collagen fibril organization // inferred from electronic annotation///0031340 // positive regulation of vesicle fusio…	0005576 // extracellular region // inferred from electronic annotation///0005578 // proteinaceous extracellular matrix // inferred from electronic annotation///0005604 // basement membrane // inferred from electronic annotation///0005625 // soluble fraction // traceable author statement///0005737 // cytoplasm // inferred from electronic annotation///0005769 // early endosome // inferred from elec…	0004859 // phospholipase inhibitor activity // inferred from electronic annotation///0004859 // phospholipase inhibitor activity // traceable author statement///0005509 // calcium ion binding // inferred from electronic annotation///0005515 // protein binding // inferred from physical interaction///0005544 // calcium-dependent phospholipid binding // inferred from direct assay///0005544 // calciu…
205696_s_at	-2.78141	-3.30799	GFRA1	2674	GDNF family receptor alpha 1	0007166 // cell surface receptor signaling pathway // non-traceable author statement///0007399 // nervous system development // inferred from electronic annotation///0007411 // axon guidance // traceable author statement///0035860 // glial cell-derived neurotrophic factor receptor signaling pathway // traceable author statement	0005886 // plasma membrane // inferred from electronic annotation///0016020 // membrane // inferred from electronic annotation///0019898 // extrinsic to membrane // non-traceable author statement///0019898 // extrinsic to membrane // traceable author statement///0031225 // anchored to membrane // inferred from electronic annotation	0004872 // receptor activity // non-traceable author statement///0004872 // receptor activity // inferred from electronic annotation///0005102 // receptor binding // traceable author statement///0005178 // integrin binding // inferred from electronic annotation///0016167 // glial cell-derived neurotrophic factor receptor activity // traceable author statement
210964_s_at	-2.77754	-3.74306	GYG2	8908	glycogenin 2	0005975 // carbohydrate metabolic process // traceable author statement///0005978 // glycogen biosynthetic process // inferred from electronic annotation///0005978 // glycogen biosynthetic process // traceable author statement///0005980 // glycogen catabolic process // traceable author statement///0006006 // glucose metabolic process // traceable author statement///0044281 // small molecule metab…	0005625 // soluble fraction // traceable author statement///0005829 // cytosol // traceable author statement	0008466 // glycogenin glucosyltransferase activity // inferred from electronic annotation///0008466 // glycogenin glucosyltransferase activity // traceable author statement///0016740 // transferase activity // inferred from electronic annotation///0016757 // transferase activity, transferring glycosyl groups // inferred from electronic annotation
230964_at	-2.76673	-2.16079	FREM2	341640	FRAS1 related extracellular matrix protein 2	0002009 // morphogenesis of an epithelium // inferred from electronic annotation///0007154 // cell communication // inferred from electronic annotation///0007155 // cell adhesion // inferred from electronic annotation///0007156 // homophilic cell adhesion // inferred from electronic annotation///0007275 // multicellular organismal development // inferred from electronic annotation///0048839 // in…	0005604 // basement membrane // inferred from electronic annotation///0005886 // plasma membrane // inferred from electronic annotation///0016020 // membrane // inferred from electronic annotation///0016021 // integral to membrane // inferred from electronic annotation	0005509 // calcium ion binding // inferred from electronic annotation///0046872 // metal ion binding // inferred from electronic annotation
217678_at	-2.74468	-2.76188	SLC7A11	23657	solute carrier family 7 (anionic amino acid transporter light chain, xc- system), member 11	0003333 // amino acid transmembrane transport // inferred from electronic annotation///0006810 // transport // inferred from electronic annotation///0006811 // ion transport // traceable author statement///0006865 // amino acid transport // traceable author statement///0006865 // amino acid transport // inferred from electronic annotation///0006979 // response to oxidative stress // inferred from…	0005791 // rough endoplasmic reticulum // inferred from electronic annotation///0005792 // microsome // inferred from electronic annotation///0005856 // cytoskeleton // inferred from electronic annotation///0005886 // plasma membrane // traceable author statement///0005886 // plasma membrane // inferred from electronic annotation///0016020 // membrane // inferred from electronic annotation///0016…	0005515 // protein binding // inferred from physical interaction///0015171 // amino acid transmembrane transporter activity // inferred from electronic annotation///0015327 // cystine:glutamate antiporter activity // traceable author statement
217574_at	-2.74328	-3.8106	CDH8	1006	cadherin 8, type 2	0007155 // cell adhesion // traceable author statement///0007155 // cell adhesion // inferred from electronic annotation///0007156 // homophilic cell adhesion // inferred from electronic annotation///0034329 // cell junction assembly // traceable author statement///0034332 // adherens junction organization // traceable author statement///0045216 // cell-cell junction organization // traceable aut…	0005886 // plasma membrane // traceable author statement///0005886 // plasma membrane // inferred from electronic annotation///0016020 // membrane // inferred from electronic annotation///0016021 // integral to membrane // inferred from electronic annotation	0005509 // calcium ion binding // inferred from electronic annotation
205726_at	-2.72899	-2.88194	DIAPH2	1730	diaphanous homolog 2 (Drosophila)	0000910 // cytokinesis // traceable author statement///0007275 // multicellular organismal development // inferred from electronic annotation///0007292 // female gamete generation // traceable author statement///0016043 // cellular component organization // inferred from electronic annotation///0030036 // actin cytoskeleton organization // inferred from electronic annotation///0030041 // actin fi…	0005730 // nucleolus // inferred from direct assay///0005737 // cytoplasm // inferred from direct assay///0005737 // cytoplasm // inferred from electronic annotation///0005739 // mitochondrion // inferred from direct assay///0005768 // endosome // inferred from electronic annotation///0005769 // early endosome // inferred from electronic annotation///0005794 // Golgi apparatus // inferred from di…	0003779 // actin binding // inferred from electronic annotation///0005102 // receptor binding // traceable author statement///0017048 // Rho GTPase binding // inferred from electronic annotation
211219_s_at	-2.72377	-2.51787	LHX2	9355	LIM homeobox 2	0001843 // neural tube closure // inferred from electronic annotation///0006351 // transcription, DNA-dependent // inferred from electronic annotation///0006355 // regulation of transcription, DNA-dependent // inferred from electronic annotation///0007399 // nervous system development // inferred from electronic annotation///0007411 // axon guidance // inferred from electronic annotation///000742…	0005622 // intracellular // inferred from electronic annotation///0005634 // nucleus // inferred from electronic annotation	0000988 // protein binding transcription factor activity // inferred from electronic annotation///0003677 // DNA binding // inferred from electronic annotation///0003700 // sequence-specific DNA binding transcription factor activity // inferred from electronic annotation///0008270 // zinc ion binding // inferred from electronic annotation///0043565 // sequence-specific DNA binding // inferred fro…
220818_s_at	-2.72178	-2.67789	TRPC4	7223	transient receptor potential cation channel, subfamily C, member 4	0006810 // transport // inferred from electronic annotation///0006811 // ion transport // inferred from electronic annotation///0006816 // calcium ion transport // traceable author statement///0006816 // calcium ion transport // inferred from electronic annotation///0007411 // axon guidance // traceable author statement///0055085 // transmembrane transport // inferred from electronic annotation//…	0005886 // plasma membrane // inferred from direct assay///0005886 // plasma membrane // inferred from electronic annotation///0005911 // cell-cell junction // inferred from direct assay///0009986 // cell surface // inferred from direct assay///0016020 // membrane // inferred from electronic annotation///0016021 // integral to membrane // inferred from electronic annotation///0016323 // basolater…	0004872 // receptor activity // inferred from electronic annotation///0005216 // ion channel activity // inferred from electronic annotation///0005262 // calcium channel activity // inferred from electronic annotation///0005515 // protein binding // inferred from physical interaction///0008013 // beta-catenin binding // inferred from physical interaction///0015279 // store-operated calcium channe…
205111_s_at	-2.71889	-2.33008	PLCE1	51196	phospholipase C, epsilon 1	0000187 // activation of MAPK activity // inferred from direct assay///0001558 // regulation of cell growth // traceable author statement///0006629 // lipid metabolic process // inferred from electronic annotation///0006644 // phospholipid metabolic process // inferred by curator///0006651 // diacylglycerol biosynthetic process // traceable author statement///0006940 // regulation of smooth muscl…	0000139 // Golgi membrane // inferred from electronic annotation///0005622 // intracellular // inferred from electronic annotation///0005737 // cytoplasm // inferred from direct assay///0005737 // cytoplasm // inferred from electronic annotation///0005794 // Golgi apparatus // inferred from electronic annotation///0005829 // cytosol // inferred from direct assay///0005829 // cytosol // inferred f…	0004435 // phosphatidylinositol phospholipase C activity // inferred from direct assay///0004435 // phosphatidylinositol phospholipase C activity // inferred from electronic annotation///0004629 // phospholipase C activity // inferred from direct assay///0004629 // phospholipase C activity // inferred from electronic annotation///0004871 // signal transducer activity // inferred from electronic a…
214240_at	-2.71849	-3.34981	GAL	51083	galanin prepropeptide	0006939 // smooth muscle contraction // non-traceable author statement///0006950 // response to stress // inferred from electronic annotation///0006954 // inflammatory response // inferred from electronic annotation///0007218 // neuropeptide signaling pathway // inferred from electronic annotation///0007399 // nervous system development // inferred from electronic annotation///0007631 // feeding …	0005576 // extracellular region // traceable author statement///0005576 // extracellular region // inferred from electronic annotation///0005737 // cytoplasm // inferred from electronic annotation///0005794 // Golgi apparatus // inferred from electronic annotation///0030141 // secretory granule // inferred from electronic annotation	0005179 // hormone activity // inferred from electronic annotation///0005184 // neuropeptide hormone activity // non-traceable author statement
235054_at	-2.70602	-2.55257	NUDT16	131870	nudix (nucleoside diphosphate linked moiety X)-type motif 16		0005634 // nucleus // inferred from electronic annotation///0005654 // nucleoplasm // inferred from electronic annotation///0005730 // nucleolus // inferred from electronic annotation	0003723 // RNA binding // inferred from electronic annotation///0016787 // hydrolase activity // inferred from electronic annotation///0046872 // metal ion binding // inferred from electronic annotation
205112_at	-2.69099	-2.53144	PLCE1	51196	phospholipase C, epsilon 1	0000187 // activation of MAPK activity // inferred from direct assay///0001558 // regulation of cell growth // traceable author statement///0006629 // lipid metabolic process // inferred from electronic annotation///0006644 // phospholipid metabolic process // inferred by curator///0006651 // diacylglycerol biosynthetic process // traceable author statement///0006940 // regulation of smooth muscl…	0000139 // Golgi membrane // inferred from electronic annotation///0005622 // intracellular // inferred from electronic annotation///0005737 // cytoplasm // inferred from direct assay///0005737 // cytoplasm // inferred from electronic annotation///0005794 // Golgi apparatus // inferred from electronic annotation///0005829 // cytosol // inferred from direct assay///0005829 // cytosol // inferred f…	0004435 // phosphatidylinositol phospholipase C activity // inferred from direct assay///0004435 // phosphatidylinositol phospholipase C activity // inferred from electronic annotation///0004629 // phospholipase C activity // inferred from direct assay///0004629 // phospholipase C activity // inferred from electronic annotation///0004871 // signal transducer activity // inferred from electronic a…
215695_s_at	-2.68856	-2.77004	GYG2	8908	glycogenin 2	0005975 // carbohydrate metabolic process // traceable author statement///0005978 // glycogen biosynthetic process // inferred from electronic annotation///0005978 // glycogen biosynthetic process // traceable author statement///0005980 // glycogen catabolic process // traceable author statement///0006006 // glucose metabolic process // traceable author statement///0044281 // small molecule metab…	0005625 // soluble fraction // traceable author statement///0005829 // cytosol // traceable author statement	0008466 // glycogenin glucosyltransferase activity // inferred from electronic annotation///0008466 // glycogenin glucosyltransferase activity // traceable author statement///0016740 // transferase activity // inferred from electronic annotation///0016757 // transferase activity, transferring glycosyl groups // inferred from electronic annotation
213933_at	-2.66724	-3.06198	PTGER3	5733	prostaglandin E receptor 3 (subtype EP3)	0001660 // fever generation // inferred from electronic annotation///0006351 // transcription, DNA-dependent // traceable author statement///0007165 // signal transduction // inferred from electronic annotation///0007186 // G-protein coupled receptor signaling pathway // traceable author statement///0007186 // G-protein coupled receptor signaling pathway // inferred from electronic annotation///0…	0005635 // nuclear envelope // traceable author statement///0005886 // plasma membrane // traceable author statement///0005886 // plasma membrane // inferred from electronic annotation///0005887 // integral to plasma membrane // traceable author statement///0016020 // membrane // inferred from electronic annotation///0016021 // integral to membrane // inferred from electronic annotation///0016021…	0004871 // signal transducer activity // inferred from electronic annotation///0004872 // receptor activity // inferred from electronic annotation///0004879 // ligand-activated sequence-specific DNA binding RNA polymerase II transcription factor activity // traceable author statement///0004930 // G-protein coupled receptor activity // inferred from electronic annotation///0004955 // prostaglandin…
206109_at	-2.65352	-3.71278	FUT1	2523	fucosyltransferase 1 (galactoside 2-alpha-L-fucosyltransferase, H blood group)	0005975 // carbohydrate metabolic process // traceable author statement///0005975 // carbohydrate metabolic process // inferred from electronic annotation///0006486 // protein glycosylation // inferred from electronic annotation///0006486 // protein glycosylation // traceable author statement///0036065 // fucosylation // traceable author statement///0036065 // fucosylation // inferred from electr…	0005624 // membrane fraction // traceable author statement///0005794 // Golgi apparatus // traceable author statement///0005794 // Golgi apparatus // inferred from electronic annotation///0005887 // integral to plasma membrane // traceable author statement///0016020 // membrane // inferred from electronic annotation///0016021 // integral to membrane // inferred from electronic annotation///003258…	0008107 // galactoside 2-alpha-L-fucosyltransferase activity // traceable author statement///0008107 // galactoside 2-alpha-L-fucosyltransferase activity // inferred from electronic annotation///0008417 // fucosyltransferase activity // traceable author statement///0016740 // transferase activity // inferred from electronic annotation///0016757 // transferase activity, transferring glycosyl group…
201925_s_at	-2.64958	-3.52182	CD55	1604	CD55 molecule, decay accelerating factor for complement (Cromer blood group)	0006958 // complement activation, classical pathway // inferred from electronic annotation///0007204 // elevation of cytosolic calcium ion concentration // inferred from direct assay///0030449 // regulation of complement activation // traceable author statement///0045087 // innate immune response // traceable author statement///0045087 // innate immune response // inferred from electronic annotat…	0005576 // extracellular region // traceable author statement///0005625 // soluble fraction // traceable author statement///0005886 // plasma membrane // traceable author statement///0005886 // plasma membrane // inferred from electronic annotation///0005887 // integral to plasma membrane // traceable author statement///0009986 // cell surface // inferred from direct assay///0016020 // membrane /…	0004872 // receptor activity // inferred from electronic annotation
219778_at	-2.64957	-2.72829	ZFPM2	23414	zinc finger protein, multitype 2	0000122 // negative regulation of transcription from RNA polymerase II promoter // inferred from electronic annotation///0001570 // vasculogenesis // inferred from electronic annotation///0001701 // in utero embryonic development // inferred from electronic annotation///0003148 // outflow tract septum morphogenesis // inferred from mutant phenotype///0003221 // right ventricular cardiac muscle ti…	0005622 // intracellular // inferred from electronic annotation///0005634 // nucleus // inferred from electronic annotation///0005654 // nucleoplasm // traceable author statement///0005737 // cytoplasm // inferred from electronic annotation	0001071 // nucleic acid binding transcription factor activity // inferred from electronic annotation///0001105 // RNA polymerase II transcription coactivator activity // non-traceable author statement///0003676 // nucleic acid binding // inferred from electronic annotation///0003677 // DNA binding // inferred from electronic annotation///0003714 // transcription corepressor activity // inferred f…
225647_s_at	-2.64436	-2.72505	CTSC	1075	cathepsin C	0001913 // T cell mediated cytotoxicity // inferred from electronic annotation///0006508 // proteolysis // inferred from direct assay///0006508 // proteolysis // inferred from electronic annotation///0006955 // immune response // traceable author statement///0007568 // aging // inferred from electronic annotation///0010033 // response to organic substance // inferred from electronic annotation	0005764 // lysosome // traceable author statement///0005764 // lysosome // inferred from electronic annotation///0005783 // endoplasmic reticulum // inferred from electronic annotation///0005794 // Golgi apparatus // inferred from electronic annotation	0004252 // serine-type endopeptidase activity // inferred from electronic annotation///0008233 // peptidase activity // inferred from electronic annotation///0008234 // cysteine-type peptidase activity // inferred from direct assay///0008234 // cysteine-type peptidase activity // inferred from electronic annotation///0016787 // hydrolase activity // inferred from electronic annotation///0031404 /…
230986_at	-2.62559	-3.11186	KLF8	11279	Kruppel-like factor 8	0006351 // transcription, DNA-dependent // inferred from electronic annotation///0006355 // regulation of transcription, DNA-dependent // inferred from electronic annotation	0005622 // intracellular // inferred from electronic annotation///0005634 // nucleus // inferred from electronic annotation	0003676 // nucleic acid binding // inferred from electronic annotation///0003677 // DNA binding // inferred from electronic annotation///0008270 // zinc ion binding // inferred from electronic annotation///0046872 // metal ion binding // inferred from electronic annotation
224823_at	-2.61406	-2.59851	MYLK	4638	myosin light chain kinase	0006468 // protein phosphorylation // traceable author statement///0006468 // protein phosphorylation // inferred from electronic annotation///0006936 // muscle contraction // traceable author statement///0006939 // smooth muscle contraction // inferred from sequence or structural similarity///0014820 // tonic smooth muscle contraction // inferred from sequence or structural similarity///0016310 …	0001725 // stress fiber // inferred from direct assay///0005737 // cytoplasm // inferred from direct assay///0005737 // cytoplasm // inferred from electronic annotation///0005829 // cytosol // traceable author statement///0005856 // cytoskeleton // inferred from electronic annotation///0030027 // lamellipodium // inferred from direct assay///0030027 // lamellipodium // inferred from electronic an…	0000166 // nucleotide binding // inferred from electronic annotation///0003779 // actin binding // inferred from electronic annotation///0004672 // protein kinase activity // inferred from electronic annotation///0004674 // protein serine/threonine kinase activity // inferred from electronic annotation///0004687 // myosin light chain kinase activity // inferred from direct assay///0004687 // myos…
1553972_a_at	-2.6132	-2.8037	CBS	875	cystathionine-beta-synthase	0000096 // sulfur amino acid metabolic process // traceable author statement///0001958 // endochondral ossification // inferred from electronic annotation///0001974 // blood vessel remodeling // inferred from electronic annotation///0006535 // cysteine biosynthetic process from serine // inferred from electronic annotation///0006563 // L-serine metabolic process // inferred from direct assay///00…	0005625 // soluble fraction // inferred from electronic annotation///0005634 // nucleus // inferred from direct assay///0005634 // nucleus // inferred from electronic annotation///0005730 // nucleolus // inferred from direct assay///0005737 // cytoplasm // inferred from electronic annotation///0005829 // cytosol // inferred from direct assay///0005829 // cytosol // traceable author statement///00…	0003824 // catalytic activity // inferred from electronic annotation///0004122 // cystathionine beta-synthase activity // inferred from direct assay///0004122 // cystathionine beta-synthase activity // traceable author statement///0004122 // cystathionine beta-synthase activity // inferred from electronic annotation///0004124 // cysteine synthase activity // inferred from electronic annotation///…
211024_s_at	-2.61133	-2.28111	NKX2-1	7080	NK2 homeobox 1	0000122 // negative regulation of transcription from RNA polymerase II promoter // inferred from electronic annotation///0001764 // neuron migration // inferred from electronic annotation///0002016 // regulation of blood volume by renin-angiotensin // inferred from electronic annotation///0006351 // transcription, DNA-dependent // inferred from electronic annotation///0006355 // regulation of tra…	0005625 // soluble fraction // inferred from electronic annotation///0005634 // nucleus // inferred from direct assay///0005634 // nucleus // inferred from electronic annotation///0005654 // nucleoplasm // inferred from sequence or structural similarity///0005654 // nucleoplasm // inferred from electronic annotation///0005667 // transcription factor complex // inferred from electronic annotation	0003677 // DNA binding // inferred from mutant phenotype///0003677 // DNA binding // inferred from electronic annotation///0003700 // sequence-specific DNA binding transcription factor activity // inferred from direct assay///0003700 // sequence-specific DNA binding transcription factor activity // inferred from electronic annotation///0003705 // RNA polymerase II distal enhancer sequence-specifi…
219734_at	-2.57978	-2.46654	SIDT1	54847	SID1 transmembrane family, member 1	0016246 // RNA interference // inferred from electronic annotation///0033227 // dsRNA transport // inferred from electronic annotation	0016020 // membrane // inferred from electronic annotation///0016021 // integral to membrane // inferred from electronic annotation	0051033 // RNA transmembrane transporter activity // inferred from electronic annotation
227410_at	-2.57258	-2.79849	FAM43A	131583	family with sequence similarity 43, member A
206941_x_at	-2.53977	-2.93464	SEMA3E	9723	sema domain, immunoglobulin domain (Ig), short basic domain, secreted, (semaphorin) 3E	0001525 // angiogenesis // inferred from electronic annotation///0001569 // patterning of blood vessels // inferred from sequence or structural similarity///0001569 // patterning of blood vessels // inferred from electronic annotation///0001953 // negative regulation of cell-matrix adhesion // inferred from sequence or structural similarity///0001953 // negative regulation of cell-matrix adhesion…	0005576 // extracellular region // traceable author statement///0005576 // extracellular region // inferred from electronic annotation///0005615 // extracellular space // traceable author statement///0016020 // membrane // inferred from electronic annotation	0004872 // receptor activity // inferred from electronic annotation
204048_s_at	-2.52407	-2.34733	PHACTR2	9749	phosphatase and actin regulator 2			0003779 // actin binding // inferred from electronic annotation///0004864 // protein phosphatase inhibitor activity // inferred from electronic annotation///0005515 // protein binding // inferred from physical interaction
206984_s_at	-2.50057	-2.51965	RIT2	6014	Ras-like without CAAX 2	0006184 // GTP catabolic process // non-traceable author statement///0006184 // GTP catabolic process // traceable author statement///0006184 // GTP catabolic process // inferred from electronic annotation///0007165 // signal transduction // traceable author statement///0007165 // signal transduction // inferred from electronic annotation///0007264 // small GTPase mediated signal transduction // …	0005886 // plasma membrane // traceable author statement///0005886 // plasma membrane // inferred from electronic annotation///0016020 // membrane // inferred from electronic annotation	0000166 // nucleotide binding // inferred from electronic annotation///0003924 // GTPase activity // non-traceable author statement///0003924 // GTPase activity // inferred from electronic annotation///0003924 // GTPase activity // traceable author statement///0005516 // calmodulin binding // inferred from electronic annotation///0005516 // calmodulin binding // traceable author statement///00055…
233950_at	-2.49319	-2.12402	CADPS	8618	Ca++-dependent secretion activator	0006810 // transport // inferred from electronic annotation///0006887 // exocytosis // traceable author statement///0006887 // exocytosis // inferred from electronic annotation///0015031 // protein transport // inferred from electronic annotation///0016050 // vesicle organization // inferred from electronic annotation///0016082 // synaptic vesicle priming // inferred from electronic annotation///…	0005829 // cytosol // traceable author statement///0016020 // membrane // inferred from electronic annotation///0030054 // cell junction // inferred from electronic annotation///0030659 // cytoplasmic vesicle membrane // inferred from electronic annotation///0031410 // cytoplasmic vesicle // inferred from electronic annotation///0045202 // synapse // inferred from electronic annotation	0005509 // calcium ion binding // inferred from electronic annotation///0005543 // phospholipid binding // inferred from electronic annotation///0008289 // lipid binding // inferred from electronic annotation///0046872 // metal ion binding // inferred from electronic annotation
220892_s_at	-2.48384	-2.81917	PSAT1	29968	phosphoserine aminotransferase 1	0006564 // L-serine biosynthetic process // non-traceable author statement///0006564 // L-serine biosynthetic process // traceable author statement///0006564 // L-serine biosynthetic process // inferred from electronic annotation///0008152 // metabolic process // inferred from electronic annotation///0008615 // pyridoxine biosynthetic process // non-traceable author statement///0008652 // cellula…	0005829 // cytosol // traceable author statement	0003824 // catalytic activity // inferred from electronic annotation///0004648 // O-phospho-L-serine:2-oxoglutarate aminotransferase activity // non-traceable author statement///0004648 // O-phospho-L-serine:2-oxoglutarate aminotransferase activity // traceable author statement///0004648 // O-phospho-L-serine:2-oxoglutarate aminotransferase activity // inferred from electronic annotation///000848…
202921_s_at	-2.4623	-3.13025	ANK2	287	ankyrin 2, neuronal	0002027 // regulation of heart rate // inferred from mutant phenotype///0003283 // atrial septum development // inferred from mutant phenotype///0006874 // cellular calcium ion homeostasis // inferred from sequence or structural similarity///0007165 // signal transduction // inferred from electronic annotation///0007411 // axon guidance // traceable author statement///0008104 // protein localizat…	0005622 // intracellular // inferred from genetic interaction///0005737 // cytoplasm // inferred from electronic annotation///0005829 // cytosol // traceable author statement///0005856 // cytoskeleton // inferred from electronic annotation///0005886 // plasma membrane // inferred from sequence or structural similarity///0005886 // plasma membrane // inferred from electronic annotation///0014704 /…	0005515 // protein binding // inferred from physical interaction///0019899 // enzyme binding // inferred from physical interaction///0019901 // protein kinase binding // inferred from physical interaction///0030507 // spectrin binding // inferred from physical interaction///0030674 // protein binding, bridging // inferred from sequence or structural similarity///0044325 // ion channel binding // …
215285_s_at	-2.45689	-2.23603	PHTF1	10745	putative homeodomain transcription factor 1	0006351 // transcription, DNA-dependent // inferred from electronic annotation///0006355 // regulation of transcription, DNA-dependent // traceable author statement///0006355 // regulation of transcription, DNA-dependent // inferred from electronic annotation	0005634 // nucleus // inferred from electronic annotation///0005783 // endoplasmic reticulum // inferred from electronic annotation///0005801 // cis-Golgi network // inferred from electronic annotation	0003677 // DNA binding // inferred from electronic annotation///0003700 // sequence-specific DNA binding transcription factor activity // traceable author statement
209966_x_at	-2.43937	-3.56722	ESRRG	2104	estrogen-related receptor gamma	0006351 // transcription, DNA-dependent // inferred from electronic annotation///0006355 // regulation of transcription, DNA-dependent // inferred from electronic annotation///0006367 // transcription initiation from RNA polymerase II promoter // traceable author statement///0010467 // gene expression // traceable author statement///0043401 // steroid hormone mediated signaling pathway // inferre…	0005634 // nucleus // inferred from electronic annotation///0005654 // nucleoplasm // traceable author statement	0003677 // DNA binding // inferred from electronic annotation///0003700 // sequence-specific DNA binding transcription factor activity // inferred from electronic annotation///0003707 // steroid hormone receptor activity // inferred from electronic annotation///0003708 // retinoic acid receptor activity // inferred from electronic annotation///0004872 // receptor activity // inferred from electro…
244744_at	-2.42701	-3.13807	LOC100130502	100130502	uncharacterized LOC100130502
208116_s_at	-2.42295	-3.17727	MAN1A1	4121	mannosidase, alpha, class 1A, member 1	0006486 // protein glycosylation // inferred from electronic annotation///0008152 // metabolic process // inferred from electronic annotation///0018279 // protein N-linked glycosylation via asparagine // traceable author statement///0043687 // post-translational protein modification // traceable author statement///0044267 // cellular protein metabolic process // traceable author statement	0000139 // Golgi membrane // traceable author statement///0000139 // Golgi membrane // inferred from electronic annotation///0005624 // membrane fraction // traceable author statement///0005783 // endoplasmic reticulum // traceable author statement///0005793 // endoplasmic reticulum-Golgi intermediate compartment // inferred from direct assay///0005794 // Golgi apparatus // inferred from electron…	0004571 // mannosyl-oligosaccharide 1,2-alpha-mannosidase activity // inferred from electronic annotation///0004571 // mannosyl-oligosaccharide 1,2-alpha-mannosidase activity // traceable author statement///0005509 // calcium ion binding // inferred from electronic annotation///0005509 // calcium ion binding // traceable author statement///0015923 // mannosidase activity // traceable author state…
209921_at	-2.41871	-2.55465	SLC7A11	23657	solute carrier family 7 (anionic amino acid transporter light chain, xc- system), member 11	0003333 // amino acid transmembrane transport // inferred from electronic annotation///0006810 // transport // inferred from electronic annotation///0006811 // ion transport // traceable author statement///0006865 // amino acid transport // traceable author statement///0006865 // amino acid transport // inferred from electronic annotation///0006979 // response to oxidative stress // inferred from…	0005791 // rough endoplasmic reticulum // inferred from electronic annotation///0005792 // microsome // inferred from electronic annotation///0005856 // cytoskeleton // inferred from electronic annotation///0005886 // plasma membrane // traceable author statement///0005886 // plasma membrane // inferred from electronic annotation///0016020 // membrane // inferred from electronic annotation///0016…	0005515 // protein binding // inferred from physical interaction///0015171 // amino acid transmembrane transporter activity // inferred from electronic annotation///0015327 // cystine:glutamate antiporter activity // traceable author statement
239136_at	-2.40077	-2.7041	LOC728978	728978	uncharacterized LOC728978
242128_at	-2.38875	-2.65561	OTX2	5015	orthodenticle homeobox 2	0001708 // cell fate specification // inferred from electronic annotation///0006355 // regulation of transcription, DNA-dependent // non-traceable author statement///0006355 // regulation of transcription, DNA-dependent // inferred from electronic annotation///0006357 // regulation of transcription from RNA polymerase II promoter // inferred from electronic annotation///0006461 // protein complex…	0005634 // nucleus // inferred from electronic annotation///0005737 // cytoplasm // inferred from electronic annotation///0030426 // growth cone // inferred from direct assay///0043234 // protein complex // inferred from direct assay	0001077 // RNA polymerase II core promoter proximal region sequence-specific DNA binding transcription factor activity involved in positive regulation of transcription // inferred from direct assay///0003677 // DNA binding // inferred from electronic annotation///0003700 // sequence-specific DNA binding transcription factor activity // non-traceable author statement///0003700 // sequence-specific…
209242_at	-2.38874	-2.26194	PEG3	5178	paternally expressed 3	0006351 // transcription, DNA-dependent // inferred from electronic annotation///0006355 // regulation of transcription, DNA-dependent // inferred from electronic annotation///0006355 // regulation of transcription, DNA-dependent // non-traceable author statement///0006915 // apoptotic process // inferred from electronic annotation///0016032 // viral reproduction // inferred from electronic annot…	0005622 // intracellular // inferred from electronic annotation///0005634 // nucleus // inferred from direct assay///0005634 // nucleus // inferred from electronic annotation///0005730 // nucleolus // inferred from direct assay///0005737 // cytoplasm // inferred from direct assay///0005737 // cytoplasm // inferred from electronic annotation	0003676 // nucleic acid binding // inferred from electronic annotation///0003677 // DNA binding // inferred from electronic annotation///0003677 // DNA binding // non-traceable author statement///0003700 // sequence-specific DNA binding transcription factor activity // inferred from electronic annotation///0008270 // zinc ion binding // inferred from electronic annotation///0008270 // zinc ion bi…
214437_s_at	-2.38563	-2.74178	SHMT2	6472	serine hydroxymethyltransferase 2 (mitochondrial)	0006544 // glycine metabolic process // inferred from electronic annotation///0006545 // glycine biosynthetic process // inferred from electronic annotation///0006563 // L-serine metabolic process // inferred from electronic annotation///0006564 // L-serine biosynthetic process // inferred from electronic annotation///0006730 // one-carbon metabolic process // inferred from direct assay///0006730…	0005739 // mitochondrion // inferred from direct assay///0005739 // mitochondrion // inferred from electronic annotation///0005743 // mitochondrial inner membrane // inferred from direct assay///0005743 // mitochondrial inner membrane // inferred from electronic annotation///0005758 // mitochondrial intermembrane space // inferred from electronic annotation///0005759 // mitochondrial matrix // in…	0003682 // chromatin binding // inferred from direct assay///0003824 // catalytic activity // inferred from electronic annotation///0004372 // glycine hydroxymethyltransferase activity // inferred from direct assay///0004372 // glycine hydroxymethyltransferase activity // inferred from electronic annotation///0008168 // methyltransferase activity // inferred from electronic annotation///0008732 /…
207501_s_at	-2.37954	-2.18322	FGF12	2257	fibroblast growth factor 12	0007165 // signal transduction // traceable author statement///0007254 // JNK cascade // inferred from physical interaction///0007267 // cell-cell signaling // traceable author statement///0007399 // nervous system development // traceable author statement///0007507 // heart development // traceable author statement///0008543 // fibroblast growth factor receptor signaling pathway // inferred from…	0005615 // extracellular space // traceable author statement///0005634 // nucleus // inferred from direct assay///0005634 // nucleus // inferred from electronic annotation///0005634 // nucleus // traceable author statement	0005104 // fibroblast growth factor receptor binding // inferred from direct assay///0008083 // growth factor activity // inferred from electronic annotation///0008083 // growth factor activity // traceable author statement///0008201 // heparin binding // inferred from direct assay
201397_at	-2.36665	-2.37017	PHGDH	26227	phosphoglycerate dehydrogenase	0006541 // glutamine metabolic process // inferred from electronic annotation///0006544 // glycine metabolic process // inferred from electronic annotation///0006563 // L-serine metabolic process // inferred from electronic annotation///0006564 // L-serine biosynthetic process // inferred from electronic annotation///0006564 // L-serine biosynthetic process // traceable author statement///0006566…	0005829 // cytosol // traceable author statement	0000166 // nucleotide binding // inferred from electronic annotation///0004617 // phosphoglycerate dehydrogenase activity // inferred from electronic annotation///0004617 // phosphoglycerate dehydrogenase activity // traceable author statement///0009055 // electron carrier activity // traceable author statement///0016491 // oxidoreductase activity // inferred from electronic annotation///0016616 …
213182_x_at	-2.36621	-2.38341	CDKN1C	1028	cyclin-dependent kinase inhibitor 1C (p57, Kip2)	0000079 // regulation of cyclin-dependent protein kinase activity // traceable author statement///0000080 // G1 phase of mitotic cell cycle // traceable author statement///0000122 // negative regulation of transcription from RNA polymerase II promoter // inferred from electronic annotation///0006469 // negative regulation of protein kinase activity // inferred from electronic annotation///0007049…	0005634 // nucleus // inferred from direct assay///0005634 // nucleus // inferred from electronic annotation///0005730 // nucleolus // inferred from direct assay///0005737 // cytoplasm // inferred from direct assay	0004860 // protein kinase inhibitor activity // inferred from electronic annotation///0004861 // cyclin-dependent protein kinase inhibitor activity // inferred from electronic annotation///0004861 // cyclin-dependent protein kinase inhibitor activity // traceable author statement///0005515 // protein binding // inferred from physical interaction///0016301 // kinase activity // inferred from elect…
217989_at	-2.36238	-2.28427	HSD17B11	51170	hydroxysteroid (17-beta) dehydrogenase 11	0006694 // steroid biosynthetic process // inferred from electronic annotation///0006710 // androgen catabolic process // inferred from direct assay///0008152 // metabolic process // inferred from electronic annotation///0008610 // lipid biosynthetic process // inferred from electronic annotation///0055114 // oxidation-reduction process // inferred from electronic annotation	0005576 // extracellular region // inferred from electronic annotation///0005737 // cytoplasm // inferred from direct assay///0005811 // lipid particle // inferred from direct assay	0000166 // nucleotide binding // inferred from electronic annotation///0004303 // estradiol 17-beta-dehydrogenase activity // inferred from electronic annotation///0016229 // steroid dehydrogenase activity // inferred from direct assay///0016491 // oxidoreductase activity // inferred from electronic annotation
227417_at	-2.33331	-2.34567	MARC2	54996	mitochondrial amidoxime reducing component 2	0042126 // nitrate metabolic process // inferred from direct assay///0051410 // detoxification of nitrogen compound // non-traceable author statement///0055114 // oxidation-reduction process // inferred from direct assay///0055114 // oxidation-reduction process // inferred from electronic annotation	0005739 // mitochondrion // inferred from direct assay///0005739 // mitochondrion // inferred from sequence or structural similarity///0005739 // mitochondrion // inferred from electronic annotation///0005741 // mitochondrial outer membrane // inferred from electronic annotation///0005743 // mitochondrial inner membrane // inferred from electronic annotation///0005777 // peroxisome // inferred fr…	0003824 // catalytic activity // inferred from electronic annotation///0008940 // nitrate reductase activity // inferred from direct assay///0016491 // oxidoreductase activity // inferred from electronic annotation///0030151 // molybdenum ion binding // inferred from direct assay///0030151 // molybdenum ion binding // inferred from electronic annotation///0030170 // pyridoxal phosphate binding //…
237856_at	-2.32352	-2.12924	RAP1GDS1	5910	RAP1, GTP-GDP dissociation stimulator 1	0043547 // positive regulation of GTPase activity // non-traceable author statement///0043547 // positive regulation of GTPase activity // inferred from electronic annotation		0005096 // GTPase activator activity // non-traceable author statement///0005096 // GTPase activator activity // inferred from electronic annotation
214060_at	-2.31929	-2.06775	MIR5096///SSBP1	100616427///6742	microRNA 5096///single-stranded DNA binding protein 1, mitochondrial	0006260 // DNA replication // inferred from electronic annotation///0051096 // positive regulation of helicase activity // inferred from direct assay///0070584 // mitochondrion morphogenesis // inferred from electronic annotation	0005739 // mitochondrion // inferred from direct assay///0005739 // mitochondrion // inferred from electronic annotation///0042645 // mitochondrial nucleoid // inferred from direct assay///0042645 // mitochondrial nucleoid // inferred from electronic annotation	0003677 // DNA binding // inferred from electronic annotation///0003682 // chromatin binding // inferred from direct assay///0003697 // single-stranded DNA binding // inferred from electronic annotation
226809_at	-2.31157	-1.93278	LOC100216479///LOC100288897	100216479///100288897	uncharacterized LOC100216479///putative fatty acyl-CoA reductase 2-like protein FLJ43933-like
213618_at	-2.30816	-1.91516	ARAP2	116984	ArfGAP with RhoGAP domain, ankyrin repeat and PH domain 2	0007165 // signal transduction // inferred from electronic annotation///0007264 // small GTPase mediated signal transduction // traceable author statement///0032312 // regulation of ARF GTPase activity // inferred from electronic annotation///0043547 // positive regulation of GTPase activity // inferred from electronic annotation///0051056 // regulation of small GTPase mediated signal transductio…	0005622 // intracellular // inferred from electronic annotation///0005737 // cytoplasm // inferred from electronic annotation///0005829 // cytosol // traceable author statement	0005096 // GTPase activator activity // inferred from electronic annotation///0005543 // phospholipid binding // inferred from electronic annotation///0005547 // phosphatidylinositol-3,4,5-trisphosphate binding // inferred from direct assay///0008060 // ARF GTPase activator activity // inferred from electronic annotation///0008270 // zinc ion binding // inferred from electronic annotation///00468…
225759_x_at	-2.30432	-2.81463	CLMN	79789	calmin (calponin-like, transmembrane)		0005737 // cytoplasm // inferred from electronic annotation///0016020 // membrane // inferred from electronic annotation///0016021 // integral to membrane // inferred from electronic annotation	0003779 // actin binding // inferred from electronic annotation
220231_at	-2.30009	-2.36158	PPP1R17	10842	protein phosphatase 1, regulatory subunit 17	0006468 // protein phosphorylation // traceable author statement///0007165 // signal transduction // traceable author statement///0007243 // intracellular protein kinase cascade // traceable author statement///0007417 // central nervous system development // traceable author statement///0007610 // behavior // traceable author statement///0010921 // regulation of phosphatase activity // inferred f…	0005625 // soluble fraction // traceable author statement	0004864 // protein phosphatase inhibitor activity // traceable author statement///0004864 // protein phosphatase inhibitor activity // inferred from electronic annotation///0004865 // protein serine/threonine phosphatase inhibitor activity // inferred from electronic annotation///0019212 // phosphatase inhibitor activity // inferred from electronic annotation
201645_at	-2.2854	-1.7356	TNC	3371	tenascin C	0007155 // cell adhesion // inferred from electronic annotation///0007155 // cell adhesion // traceable author statement///0007165 // signal transduction // inferred from electronic annotation///0007528 // neuromuscular junction development // inferred from electronic annotation///0008284 // positive regulation of cell proliferation // inferred from electronic annotation///0009611 // response to …	0005576 // extracellular region // traceable author statement///0005576 // extracellular region // inferred from electronic annotation///0005578 // proteinaceous extracellular matrix // inferred from electronic annotation///0005604 // basement membrane // inferred from electronic annotation///0005614 // interstitial matrix // inferred from electronic annotation///0005615 // extracellular space //…	0005102 // receptor binding // inferred from electronic annotation///0005488 // binding // traceable author statement///0045545 // syndecan binding // inferred from physical interaction
212816_s_at	-2.2773	-2.61274	CBS	875	cystathionine-beta-synthase	0000096 // sulfur amino acid metabolic process // traceable author statement///0001958 // endochondral ossification // inferred from electronic annotation///0001974 // blood vessel remodeling // inferred from electronic annotation///0006535 // cysteine biosynthetic process from serine // inferred from electronic annotation///0006563 // L-serine metabolic process // inferred from direct assay///00…	0005625 // soluble fraction // inferred from electronic annotation///0005634 // nucleus // inferred from direct assay///0005634 // nucleus // inferred from electronic annotation///0005730 // nucleolus // inferred from direct assay///0005737 // cytoplasm // inferred from electronic annotation///0005829 // cytosol // inferred from direct assay///0005829 // cytosol // traceable author statement///00…	0003824 // catalytic activity // inferred from electronic annotation///0004122 // cystathionine beta-synthase activity // inferred from direct assay///0004122 // cystathionine beta-synthase activity // traceable author statement///0004122 // cystathionine beta-synthase activity // inferred from electronic annotation///0004124 // cysteine synthase activity // inferred from electronic annotation///…
206280_at	-2.2737	-2.20494	CDH18	1016	cadherin 18, type 2	0007155 // cell adhesion // inferred from electronic annotation///0007156 // homophilic cell adhesion // inferred from electronic annotation///0034329 // cell junction assembly // traceable author statement///0034332 // adherens junction organization // traceable author statement///0045216 // cell-cell junction organization // traceable author statement	0005886 // plasma membrane // traceable author statement///0005886 // plasma membrane // inferred from electronic annotation///0016020 // membrane // inferred from electronic annotation///0016021 // integral to membrane // inferred from electronic annotation	0005509 // calcium ion binding // inferred from electronic annotation
214823_at	-2.27214	-2.20935	ZNF204P	7754	zinc finger protein 204, pseudogene		0005622 // intracellular // inferred from electronic annotation	0003676 // nucleic acid binding // inferred from electronic annotation///0008270 // zinc ion binding // inferred from electronic annotation
213189_at	-2.26756	-3.68978	MINA	84864	MYC induced nuclear antigen	0042254 // ribosome biogenesis // inferred from electronic annotation	0005634 // nucleus // inferred from direct assay///0005634 // nucleus // inferred from electronic annotation///0005730 // nucleolus // inferred from direct assay///0005730 // nucleolus // inferred from electronic annotation///0005737 // cytoplasm // inferred from direct assay
220260_at	-2.26406	-1.9693	TBC1D19	55296	TBC1 domain family, member 19	0032313 // regulation of Rab GTPase activity // inferred from electronic annotation///0032851 // positive regulation of Rab GTPase activity // inferred from electronic annotation///0043547 // positive regulation of GTPase activity // inferred from electronic annotation	0005622 // intracellular // inferred from electronic annotation	0005096 // GTPase activator activity // inferred from electronic annotation///0005097 // Rab GTPase activator activity // inferred from electronic annotation
1554112_a_at	-2.26075	-2.20905	ULK2	9706	unc-51-like kinase 2 (C. elegans)	0006468 // protein phosphorylation // inferred from electronic annotation///0006914 // autophagy // inferred from electronic annotation///0007165 // signal transduction // inferred from electronic annotation///0007399 // nervous system development // inferred from electronic annotation///0007409 // axonogenesis // inferred from electronic annotation///0010506 // regulation of autophagy // inferre…	0016020 // membrane // inferred from electronic annotation///0030659 // cytoplasmic vesicle membrane // inferred from electronic annotation///0031410 // cytoplasmic vesicle // inferred from electronic annotation///0034045 // pre-autophagosomal structure membrane // inferred from direct assay	0000166 // nucleotide binding // inferred from electronic annotation///0004672 // protein kinase activity // inferred from electronic annotation///0004674 // protein serine/threonine kinase activity // inferred from direct assay///0004674 // protein serine/threonine kinase activity // inferred from electronic annotation///0005515 // protein binding // inferred from physical interaction///0005524 …
221539_at	-2.25934	-1.99491	EIF4EBP1	1978	eukaryotic translation initiation factor 4E binding protein 1	0000082 // G1/S transition of mitotic cell cycle // inferred from mutant phenotype///0006412 // translation // traceable author statement///0006413 // translational initiation // traceable author statement///0006417 // regulation of translation // inferred from electronic annotation///0008286 // insulin receptor signaling pathway // traceable author statement///0008286 // insulin receptor signali…	0005634 // nucleus // inferred from electronic annotation///0005737 // cytoplasm // inferred from electronic annotation///0005829 // cytosol // traceable author statement///0043234 // protein complex // inferred from electronic annotation	0005515 // protein binding // inferred from physical interaction///0008190 // eukaryotic initiation factor 4E binding // inferred from electronic annotation///0031369 // translation initiation factor binding // inferred from electronic annotation
201554_x_at	-2.25797	-2.38184	GYG1	2992	glycogenin 1	0005975 // carbohydrate metabolic process // traceable author statement///0005978 // glycogen biosynthetic process // inferred from electronic annotation///0005978 // glycogen biosynthetic process // traceable author statement///0005980 // glycogen catabolic process // traceable author statement///0006006 // glucose metabolic process // traceable author statement///0044281 // small molecule metab…	0005625 // soluble fraction // inferred from electronic annotation///0005829 // cytosol // traceable author statement	0005515 // protein binding // inferred from physical interaction///0005536 // glucose binding // inferred from electronic annotation///0008466 // glycogenin glucosyltransferase activity // inferred from electronic annotation///0016740 // transferase activity // inferred from electronic annotation///0016757 // transferase activity, transferring glycosyl groups // inferred from electronic annotatio…
244623_at	-2.25586	-2.35742	KCNQ5	56479	potassium voltage-gated channel, KQT-like subfamily, member 5	0006461 // protein complex assembly // non-traceable author statement///0006810 // transport // inferred from electronic annotation///0006811 // ion transport // inferred from electronic annotation///0006813 // potassium ion transport // inferred from electronic annotation///0007268 // synaptic transmission // traceable author statement///0034765 // regulation of ion transmembrane transport // in…	0005886 // plasma membrane // traceable author statement///0005886 // plasma membrane // inferred from electronic annotation///0008076 // voltage-gated potassium channel complex // inferred from electronic annotation///0008076 // voltage-gated potassium channel complex // traceable author statement///0016020 // membrane // inferred from electronic annotation///0016021 // integral to membrane // i…	0005216 // ion channel activity // inferred from electronic annotation///0005242 // inward rectifier potassium channel activity // traceable author statement///0005244 // voltage-gated ion channel activity // inferred from electronic annotation///0005249 // voltage-gated potassium channel activity // inferred from electronic annotation///0005267 // potassium channel activity // inferred from elec…
226863_at	-2.25088	-2.14449	FAM110C	642273	family with sequence similarity 110, member C		0000922 // spindle pole // inferred from electronic annotation///0005737 // cytoplasm // inferred from electronic annotation///0005815 // microtubule organizing center // inferred from electronic annotation///0005856 // cytoskeleton // inferred from electronic annotation///0005874 // microtubule // inferred from electronic annotation
220679_s_at	-2.25013	-2.78525	CDH7	1005	cadherin 7, type 2	0007155 // cell adhesion // inferred from electronic annotation///0007156 // homophilic cell adhesion // non-traceable author statement///0007156 // homophilic cell adhesion // inferred from electronic annotation///0016337 // cell-cell adhesion // non-traceable author statement///0034329 // cell junction assembly // traceable author statement///0034332 // adherens junction organization // traceab…	0005886 // plasma membrane // traceable author statement///0005886 // plasma membrane // inferred from electronic annotation///0016020 // membrane // inferred from electronic annotation///0016021 // integral to membrane // non-traceable author statement///0016021 // integral to membrane // inferred from electronic annotation	0005509 // calcium ion binding // inferred from electronic annotation
219534_x_at	-2.24488	-2.24906	CDKN1C	1028	cyclin-dependent kinase inhibitor 1C (p57, Kip2)	0000079 // regulation of cyclin-dependent protein kinase activity // traceable author statement///0000080 // G1 phase of mitotic cell cycle // traceable author statement///0000122 // negative regulation of transcription from RNA polymerase II promoter // inferred from electronic annotation///0006469 // negative regulation of protein kinase activity // inferred from electronic annotation///0007049…	0005634 // nucleus // inferred from direct assay///0005634 // nucleus // inferred from electronic annotation///0005730 // nucleolus // inferred from direct assay///0005737 // cytoplasm // inferred from direct assay	0004860 // protein kinase inhibitor activity // inferred from electronic annotation///0004861 // cyclin-dependent protein kinase inhibitor activity // inferred from electronic annotation///0004861 // cyclin-dependent protein kinase inhibitor activity // traceable author statement///0005515 // protein binding // inferred from physical interaction///0016301 // kinase activity // inferred from elect…
230237_at	-2.24079	-2.29043	ADCYAP1	116	adenylate cyclase activating polypeptide 1 (pituitary)	0007169 // transmembrane receptor protein tyrosine kinase signaling pathway // traceable author statement///0007190 // activation of adenylate cyclase activity // traceable author statement///0007267 // cell-cell signaling // traceable author statement///0007565 // female pregnancy // traceable author statement///0008277 // regulation of G-protein coupled receptor protein signaling pathway // inf…	0005576 // extracellular region // traceable author statement///0005576 // extracellular region // inferred from electronic annotation///0005625 // soluble fraction // traceable author statement	0005057 // receptor signaling protein activity // inferred from electronic annotation///0005102 // receptor binding // inferred from physical interaction///0005179 // hormone activity // inferred from electronic annotation///0005184 // neuropeptide hormone activity // traceable author statement///0016521 // pituitary adenylate cyclase activating polypeptide activity // inferred from direct assay/…
232424_at	-2.2318	-2.04182	PRDM16	63976	PR domain containing 16	0000122 // negative regulation of transcription from RNA polymerase II promoter // inferred from direct assay///0006351 // transcription, DNA-dependent // inferred from electronic annotation///0006355 // regulation of transcription, DNA-dependent // inferred from electronic annotation///0022008 // neurogenesis // inferred from electronic annotation///0030154 // cell differentiation // inferred fr…	0005622 // intracellular // inferred from electronic annotation///0005634 // nucleus // inferred from direct assay///0005634 // nucleus // inferred from electronic annotation///0017053 // transcriptional repressor complex // inferred from sequence or structural similarity///0017053 // transcriptional repressor complex // inferred from electronic annotation	0003676 // nucleic acid binding // inferred from electronic annotation///0003677 // DNA binding // inferred from electronic annotation///0003713 // transcription coactivator activity // inferred from sequence or structural similarity///0003713 // transcription coactivator activity // inferred from electronic annotation///0005515 // protein binding // inferred from physical interaction///0008270 /…
234976_x_at	-2.23176	-2.25863	MTHFD2	10797	methylenetetrahydrofolate dehydrogenase (NADP+ dependent) 2, methenyltetrahydrofolate cyclohydrolase	0006730 // one-carbon metabolic process // inferred from electronic annotation///0008152 // metabolic process // inferred from electronic annotation///0009396 // folic acid-containing compound biosynthetic process // inferred from electronic annotation///0009408 // response to heat // inferred from electronic annotation///0046653 // tetrahydrofolate metabolic process // inferred from direct assay…	0005739 // mitochondrion // inferred from electronic annotation///0005739 // mitochondrion // inferred from sequence or structural similarity	0000166 // nucleotide binding // inferred from electronic annotation///0000287 // magnesium ion binding // inferred from direct assay///0003824 // catalytic activity // inferred from electronic annotation///0004477 // methenyltetrahydrofolate cyclohydrolase activity // inferred from sequence or structural similarity///0004477 // methenyltetrahydrofolate cyclohydrolase activity // inferred from el…
216838_at	-2.22978	-1.67337	LOC92249	92249	uncharacterized LOC92249
209191_at	-2.22808	-2.37664	TUBB6	84617	tubulin, beta 6 class V	0006184 // GTP catabolic process // inferred from electronic annotation///0006457 // protein folding // traceable author statement///0007017 // microtubule-based process // inferred from electronic annotation///0007018 // microtubule-based movement // inferred from electronic annotation///0044267 // cellular protein metabolic process // traceable author statement///0051084 // 'de novo' posttransl…	0005737 // cytoplasm // inferred from electronic annotation///0005856 // cytoskeleton // inferred from electronic annotation///0005874 // microtubule // inferred from direct assay///0005874 // microtubule // inferred from electronic annotation///0043234 // protein complex // inferred from electronic annotation	0000166 // nucleotide binding // inferred from electronic annotation///0003924 // GTPase activity // inferred from electronic annotation///0005198 // structural molecule activity // inferred from electronic annotation///0005525 // GTP binding // inferred from electronic annotation
214853_s_at	-2.21987	-2.13928	SHC1	6464	SHC (Src homology 2 domain containing) transforming protein 1	0000165 // MAPK cascade // inferred from direct assay///0000187 // activation of MAPK activity // inferred from direct assay///0000187 // activation of MAPK activity // inferred from electronic annotation///0001525 // angiogenesis // inferred from electronic annotation///0001666 // response to hypoxia // inferred from electronic annotation///0006987 // activation of signaling protein activity inv…	0005622 // intracellular // inferred from electronic annotation///0005634 // nucleus // inferred from electronic annotation///0005737 // cytoplasm // inferred from electronic annotation///0005739 // mitochondrion // inferred from electronic annotation///0005759 // mitochondrial matrix // inferred from electronic annotation///0005829 // cytosol // traceable author statement///0005886 // plasma mem…	0001784 // phosphotyrosine binding // inferred from electronic annotation///0004713 // protein tyrosine kinase activity // traceable author statement///0005068 // transmembrane receptor protein tyrosine kinase adaptor activity // traceable author statement///0005154 // epidermal growth factor receptor binding // inferred from electronic annotation///0005154 // epidermal growth factor receptor bin…
238440_at	-2.20905	-2.70198	CLYBL	171425	citrate lyase beta like	0006725 // cellular aromatic compound metabolic process // inferred from electronic annotation///0008152 // metabolic process // inferred from electronic annotation	0005739 // mitochondrion // inferred from electronic annotation///0009346 // citrate lyase complex // inferred from electronic annotation	0003824 // catalytic activity // inferred from electronic annotation///0008815 // citrate (pro-3S)-lyase activity // inferred from electronic annotation///0016829 // lyase activity // inferred from electronic annotation///0016830 // carbon-carbon lyase activity // inferred from electronic annotation///0046872 // metal ion binding // inferred from electronic annotation
233547_x_at	-2.2006	-2.63037	PDE1A	5136	phosphodiesterase 1A, calmodulin-dependent	0000042 // protein targeting to Golgi // inferred from electronic annotation///0007165 // signal transduction // traceable author statement///0007165 // signal transduction // inferred from electronic annotation///0007173 // epidermal growth factor receptor signaling pathway // traceable author statement///0007202 // activation of phospholipase C activity // traceable author statement///0007596 /…	0005829 // cytosol // traceable author statement	0003824 // catalytic activity // inferred from electronic annotation///0004114 // 3',5'-cyclic-nucleotide phosphodiesterase activity // inferred from electronic annotation///0004117 // calmodulin-dependent cyclic-nucleotide phosphodiesterase activity // traceable author statement///0005516 // calmodulin binding // inferred from electronic annotation///0008081 // phosphoric diester hydrolase activ…
226325_at	-2.19968	-2.19977	ADSSL1	122622	adenylosuccinate synthase like 1	0002376 // immune system process // non-traceable author statement///0006144 // purine base metabolic process // traceable author statement///0006163 // purine nucleotide metabolic process // inferred from electronic annotation///0006164 // purine nucleotide biosynthetic process // inferred from electronic annotation///0006167 // AMP biosynthetic process // inferred from direct assay///0009168 //…	0005737 // cytoplasm // inferred from direct assay///0005737 // cytoplasm // inferred from electronic annotation///0005829 // cytosol // traceable author statement	0000166 // nucleotide binding // inferred from electronic annotation///0000287 // magnesium ion binding // inferred from electronic annotation///0004019 // adenylosuccinate synthase activity // inferred from direct assay///0004019 // adenylosuccinate synthase activity // inferred from electronic annotation///0005525 // GTP binding // non-traceable author statement///0005525 // GTP binding // infe…
220817_at	-2.19579	-2.57637	TRPC4	7223	transient receptor potential cation channel, subfamily C, member 4	0006810 // transport // inferred from electronic annotation///0006811 // ion transport // inferred from electronic annotation///0006816 // calcium ion transport // traceable author statement///0006816 // calcium ion transport // inferred from electronic annotation///0007411 // axon guidance // traceable author statement///0055085 // transmembrane transport // inferred from electronic annotation//…	0005886 // plasma membrane // inferred from direct assay///0005886 // plasma membrane // inferred from electronic annotation///0005911 // cell-cell junction // inferred from direct assay///0009986 // cell surface // inferred from direct assay///0016020 // membrane // inferred from electronic annotation///0016021 // integral to membrane // inferred from electronic annotation///0016323 // basolater…	0004872 // receptor activity // inferred from electronic annotation///0005216 // ion channel activity // inferred from electronic annotation///0005262 // calcium channel activity // inferred from electronic annotation///0005515 // protein binding // inferred from physical interaction///0008013 // beta-catenin binding // inferred from physical interaction///0015279 // store-operated calcium channe…
213721_at	-2.19411	-2.40719	SOX2	6657	SRY (sex determining region Y)-box 2	0000122 // negative regulation of transcription from RNA polymerase II promoter // inferred from sequence or structural similarity///0001649 // osteoblast differentiation // inferred from direct assay///0001654 // eye development // inferred from expression pattern///0001714 // endodermal cell fate specification // inferred from direct assay///0006325 // chromatin organization // non-traceable au…	0005634 // nucleus // inferred by curator///0005634 // nucleus // inferred from direct assay///0005634 // nucleus // non-traceable author statement///0005634 // nucleus // inferred from electronic annotation///0005667 // transcription factor complex // traceable author statement///0005737 // cytoplasm // inferred from direct assay///0005829 // cytosol // inferred from direct assay	0003677 // DNA binding // inferred from direct assay///0003677 // DNA binding // non-traceable author statement///0003677 // DNA binding // inferred from electronic annotation///0003700 // sequence-specific DNA binding transcription factor activity // inferred from direct assay///0003700 // sequence-specific DNA binding transcription factor activity // non-traceable author statement///0005515 // …
209875_s_at	-2.19355	-2.44968	SPP1	6696	secreted phosphoprotein 1	0001503 // ossification // inferred from electronic annotation///0001649 // osteoblast differentiation // inferred from electronic annotation///0006954 // inflammatory response // inferred from electronic annotation///0007155 // cell adhesion // inferred from electronic annotation///0007566 // embryo implantation // traceable author statement///0010033 // response to organic substance // inferred…	0005576 // extracellular region // traceable author statement///0005576 // extracellular region // inferred from electronic annotation///0005615 // extracellular space // inferred from direct assay///0005615 // extracellular space // inferred from electronic annotation///0005737 // cytoplasm // inferred from electronic annotation///0031988 // membrane-bounded vesicle // inferred from electronic a…	0005125 // cytokine activity // inferred from electronic annotation///0050840 // extracellular matrix binding // inferred from electronic annotation
210609_s_at	-2.18996	-2.37317	TP53I3	9540	tumor protein p53 inducible protein 3	0006739 // NADP metabolic process // inferred from direct assay///0008631 // induction of apoptosis by oxidative stress // non-traceable author statement///0055114 // oxidation-reduction process // inferred from electronic annotation		0000166 // nucleotide binding // inferred from electronic annotation///0003960 // NADPH:quinone reductase activity // inferred from direct assay///0008270 // zinc ion binding // inferred from electronic annotation///0016491 // oxidoreductase activity // inferred from electronic annotation///0042803 // protein homodimerization activity // inferred from physical interaction///0048038 // quinone bin…
233059_at	-2.18893	-2.20797	KCNJ3	3760	potassium inwardly-rectifying channel, subfamily J, member 3	0006810 // transport // inferred from electronic annotation///0006811 // ion transport // inferred from electronic annotation///0006813 // potassium ion transport // traceable author statement///0006813 // potassium ion transport // inferred from electronic annotation///0007268 // synaptic transmission // traceable author statement///0034765 // regulation of ion transmembrane transport // inferre…	0005886 // plasma membrane // traceable author statement///0008076 // voltage-gated potassium channel complex // traceable author statement///0009897 // external side of plasma membrane // inferred from electronic annotation///0009986 // cell surface // inferred from electronic annotation///0016020 // membrane // inferred from electronic annotation///0016021 // integral to membrane // inferred fr…	0005216 // ion channel activity // inferred from electronic annotation///0005242 // inward rectifier potassium channel activity // inferred from direct assay///0005242 // inward rectifier potassium channel activity // inferred from electronic annotation///0005244 // voltage-gated ion channel activity // inferred from electronic annotation///0005515 // protein binding // inferred from physical int…
207093_s_at	-2.18568	-2.7889	OMG	4974	oligodendrocyte myelin glycoprotein	0007155 // cell adhesion // inferred from electronic annotation///0031102 // neuron projection regeneration // inferred from electronic annotation///0048011 // nerve growth factor receptor signaling pathway // traceable author statement///0048683 // regulation of collateral sprouting of intact axon in response to injury // inferred from electronic annotation///0050770 // regulation of axonogenesi…	0005886 // plasma membrane // traceable author statement///0005886 // plasma membrane // inferred from electronic annotation///0016020 // membrane // inferred from electronic annotation///0031225 // anchored to membrane // inferred from electronic annotation	0042802 // identical protein binding // inferred from electronic annotation
224851_at	-2.1852	-2.64219	CDK6	1021	cyclin-dependent kinase 6	0000080 // G1 phase of mitotic cell cycle // inferred from expression pattern///0000080 // G1 phase of mitotic cell cycle // traceable author statement///0000082 // G1/S transition of mitotic cell cycle // traceable author statement///0000278 // mitotic cell cycle // traceable author statement///0001954 // positive regulation of cell-matrix adhesion // inferred from direct assay///0003323 // type…	0000307 // cyclin-dependent protein kinase holoenzyme complex // inferred from direct assay///0001726 // ruffle // inferred from direct assay///0001726 // ruffle // inferred from electronic annotation///0005634 // nucleus // inferred from direct assay///0005634 // nucleus // inferred from electronic annotation///0005737 // cytoplasm // inferred from direct assay///0005737 // cytoplasm // inferred…	0000166 // nucleotide binding // inferred from electronic annotation///0004672 // protein kinase activity // inferred from electronic annotation///0004674 // protein serine/threonine kinase activity // inferred from electronic annotation///0004693 // cyclin-dependent protein kinase activity // inferred from direct assay///0004693 // cyclin-dependent protein kinase activity // inferred from electr…
208998_at	-2.17794	-2.28554	UCP2	7351	uncoupling protein 2 (mitochondrial, proton carrier)	0000303 // response to superoxide // inferred from electronic annotation///0001666 // response to hypoxia // inferred from electronic annotation///0006810 // transport // non-traceable author statement///0006810 // transport // inferred from electronic annotation///0006839 // mitochondrial transport // inferred from electronic annotation///0009749 // response to glucose stimulus // inferred from …	0005739 // mitochondrion // inferred from electronic annotation///0005743 // mitochondrial inner membrane // traceable author statement///0005743 // mitochondrial inner membrane // inferred from electronic annotation///0005743 // mitochondrial inner membrane // non-traceable author statement///0016020 // membrane // inferred from electronic annotation///0016021 // integral to membrane // inferred…
211421_s_at	-2.17746	-2.34171	RET	5979	ret proto-oncogene	0000165 // MAPK cascade // inferred from electronic annotation///0001657 // ureteric bud development // inferred from electronic annotation///0001755 // neural crest cell migration // inferred from electronic annotation///0001838 // embryonic epithelial tube formation // inferred from electronic annotation///0006468 // protein phosphorylation // traceable author statement///0006468 // protein pho…	0005737 // cytoplasm // inferred from direct assay///0005737 // cytoplasm // inferred from electronic annotation///0005768 // endosome // inferred from electronic annotation///0005856 // cytoskeleton // inferred from electronic annotation///0005886 // plasma membrane // inferred from electronic annotation///0005887 // integral to plasma membrane // inferred from direct assay///0010008 // endosome…	0000166 // nucleotide binding // inferred from electronic annotation///0004672 // protein kinase activity // inferred from electronic annotation///0004713 // protein tyrosine kinase activity // traceable author statement///0004713 // protein tyrosine kinase activity // inferred from electronic annotation///0004714 // transmembrane receptor protein tyrosine kinase activity // inferred from electro…
200782_at	-2.17219	-2.52821	ANXA5	308	annexin A5	0006916 // anti-apoptosis // traceable author statement///0007165 // signal transduction // traceable author statement///0007596 // blood coagulation // inferred from electronic annotation///0007599 // hemostasis // inferred from electronic annotation///0010033 // response to organic substance // inferred from electronic annotation///0043065 // positive regulation of apoptotic process // inferred…	0005622 // intracellular // inferred from direct assay///0005737 // cytoplasm // traceable author statement///0005737 // cytoplasm // inferred from electronic annotation///0005886 // plasma membrane // inferred from electronic annotation///0009897 // external side of plasma membrane // inferred from electronic annotation///0014704 // intercalated disc // inferred from electronic annotation///0042…	0004859 // phospholipase inhibitor activity // traceable author statement///0005509 // calcium ion binding // inferred from electronic annotation///0005543 // phospholipid binding // traceable author statement///0005544 // calcium-dependent phospholipid binding // inferred from direct assay///0005544 // calcium-dependent phospholipid binding // inferred from electronic annotation///0030971 // rec…
219914_at	-2.16814	-2.63682	ECEL1	9427	endothelin converting enzyme-like 1	0006508 // proteolysis // inferred from electronic annotation///0007218 // neuropeptide signaling pathway // inferred from electronic annotation///0007218 // neuropeptide signaling pathway // traceable author statement///0035556 // intracellular signal transduction // inferred from electronic annotation	0005622 // intracellular // inferred from electronic annotation///0005887 // integral to plasma membrane // traceable author statement///0016020 // membrane // inferred from electronic annotation///0016021 // integral to membrane // inferred from electronic annotation	0004222 // metalloendopeptidase activity // inferred from electronic annotation///0008233 // peptidase activity // inferred from electronic annotation///0008237 // metallopeptidase activity // traceable author statement///0008237 // metallopeptidase activity // inferred from electronic annotation///0016787 // hydrolase activity // inferred from electronic annotation///0046872 // metal ion binding…
205590_at	-2.16163	-2.30304	RASGRP1	10125	RAS guanyl releasing protein 1 (calcium and DAG-regulated)	0007165 // signal transduction // traceable author statement///0007264 // small GTPase mediated signal transduction // inferred from electronic annotation///0007265 // Ras protein signal transduction // traceable author statement///0007596 // blood coagulation // traceable author statement///0030154 // cell differentiation // inferred from electronic annotation///0030168 // platelet activation //…	0000139 // Golgi membrane // inferred from electronic annotation///0005622 // intracellular // inferred from electronic annotation///0005624 // membrane fraction // traceable author statement///0005737 // cytoplasm // inferred from electronic annotation///0005783 // endoplasmic reticulum // inferred from electronic annotation///0005789 // endoplasmic reticulum membrane // inferred from electronic…	0005085 // guanyl-nucleotide exchange factor activity // traceable author statement///0005085 // guanyl-nucleotide exchange factor activity // inferred from electronic annotation///0005509 // calcium ion binding // inferred from electronic annotation///0005509 // calcium ion binding // traceable author statement///0008289 // lipid binding // traceable author statement///0046872 // metal ion bindi…
215286_s_at	-2.16074	-2.31783	PHTF2	57157	putative homeodomain transcription factor 2	0006351 // transcription, DNA-dependent // inferred from electronic annotation///0006355 // regulation of transcription, DNA-dependent // inferred from electronic annotation	0005634 // nucleus // inferred from electronic annotation///0005783 // endoplasmic reticulum // inferred from direct assay	0003677 // DNA binding // inferred from electronic annotation
202760_s_at	-2.15752	-3.08505	AKAP2///PALM2-AKAP2	11217///445815	A kinase (PRKA) anchor protein 2///PALM2-AKAP2 readthrough	0008360 // regulation of cell shape // inferred from electronic annotation///0016310 // phosphorylation // inferred from electronic annotation	0005886 // plasma membrane // inferred from electronic annotation///0016020 // membrane // inferred from electronic annotation	0016301 // kinase activity // inferred from electronic annotation///0019899 // enzyme binding // non-traceable author statement
214077_x_at	-2.14912	-2.59952	MEIS3P1	4213	Meis homeobox 3 pseudogene 1	0006355 // regulation of transcription, DNA-dependent // inferred from electronic annotation	0005634 // nucleus // inferred from electronic annotation	0003677 // DNA binding // inferred from electronic annotation///0003700 // sequence-specific DNA binding transcription factor activity // inferred from electronic annotation///0043565 // sequence-specific DNA binding // inferred from electronic annotation///0043565 // sequence-specific DNA binding // inferred from direct assay
228497_at	-2.14593	-2.28678	SLC22A15	55356	solute carrier family 22, member 15	0006810 // transport // inferred from electronic annotation///0006811 // ion transport // inferred from electronic annotation///0055085 // transmembrane transport // inferred from electronic annotation	0016020 // membrane // inferred from electronic annotation///0016021 // integral to membrane // inferred from electronic annotation	0022857 // transmembrane transporter activity // inferred from electronic annotation
238009_at	-2.13654	-2.62048	SOX5	6660	SRY (sex determining region Y)-box 5	0001701 // in utero embryonic development // inferred from electronic annotation///0006351 // transcription, DNA-dependent // inferred from electronic annotation///0006355 // regulation of transcription, DNA-dependent // traceable author statement///0006355 // regulation of transcription, DNA-dependent // inferred from electronic annotation///0006366 // transcription from RNA polymerase II promot…	0005634 // nucleus // inferred from electronic annotation	0003677 // DNA binding // inferred from electronic annotation///0003700 // sequence-specific DNA binding transcription factor activity // traceable author statement///0003700 // sequence-specific DNA binding transcription factor activity // inferred from electronic annotation///0005515 // protein binding // inferred from physical interaction///0044212 // transcription regulatory region DNA bindin…
201951_at	-2.13034	-3.03385	ALCAM	214	activated leukocyte cell adhesion molecule	0007155 // cell adhesion // inferred from electronic annotation///0007155 // cell adhesion // traceable author statement///0007165 // signal transduction // traceable author statement///0007411 // axon guidance // traceable author statement///0007411 // axon guidance // inferred from electronic annotation///0008045 // motor axon guidance // inferred from electronic annotation	0009897 // external side of plasma membrane // inferred from electronic annotation///0016020 // membrane // inferred from electronic annotation///0016021 // integral to membrane // inferred from electronic annotation///0030424 // axon // inferred from electronic annotation///0043025 // neuronal cell body // inferred from electronic annotation	0005102 // receptor binding // traceable author statement
236360_at	-2.12952	-2.90239	FLJ42875	440556	uncharacterized LOC440556
212875_s_at	-2.12753	-1.9994	C2CD2	25966	C2 calcium-dependent domain containing 2		0005576 // extracellular region // inferred from electronic annotation///0005634 // nucleus // inferred from direct assay///0005829 // cytosol // inferred from direct assay
200600_at	-2.11973	-2.02087	MSN	4478	moesin	0006928 // cellular component movement // traceable author statement///0007159 // leukocyte cell-cell adhesion // inferred from expression pattern///0022614 // membrane to membrane docking // inferred from expression pattern///0050900 // leukocyte migration // inferred from expression pattern///2000401 // regulation of lymphocyte migration // inferred from mutant phenotype	0001931 // uropod // inferred from electronic annotation///0005625 // soluble fraction // inferred from electronic annotation///0005634 // nucleus // inferred from direct assay///0005730 // nucleolus // inferred from direct assay///0005737 // cytoplasm // inferred from direct assay///0005737 // cytoplasm // inferred from electronic annotation///0005856 // cytoskeleton // traceable author statemen…	0003779 // actin binding // inferred from electronic annotation///0005102 // receptor binding // inferred from physical interaction///0005200 // structural constituent of cytoskeleton // traceable author statement///0005515 // protein binding // inferred from physical interaction///0008092 // cytoskeletal protein binding // inferred from electronic annotation///0019901 // protein kinase binding /…
207968_s_at	-2.11435	-3.02794	MEF2C	4208	myocyte enhancer factor 2C	0000122 // negative regulation of transcription from RNA polymerase II promoter // inferred from mutant phenotype///0000122 // negative regulation of transcription from RNA polymerase II promoter // inferred from electronic annotation///0000165 // MAPK cascade // inferred from direct assay///0000165 // MAPK cascade // inferred from mutant phenotype///0000165 // MAPK cascade // inferred from elect…	0005634 // nucleus // inferred from direct assay///0005634 // nucleus // inferred from electronic annotation///0005654 // nucleoplasm // traceable author statement///0005730 // nucleolus // inferred from direct assay///0005737 // cytoplasm // inferred from direct assay///0016607 // nuclear speck // inferred from direct assay///0043231 // intracellular membrane-bounded organelle // inferred from d…	0000977 // RNA polymerase II regulatory region sequence-specific DNA binding // inferred from direct assay///0000977 // RNA polymerase II regulatory region sequence-specific DNA binding // inferred from electronic annotation///0000981 // sequence-specific DNA binding RNA polymerase II transcription factor activity // inferred from sequence or structural similarity///0000981 // sequence-specific D…
219100_at	-2.11091	-2.28574	OBFC1	79991	oligonucleotide/oligosaccharide-binding fold containing 1	0000723 // telomere maintenance // inferred from mutant phenotype///0010833 // telomere maintenance via telomere lengthening // inferred from mutant phenotype///0045740 // positive regulation of DNA replication // inferred from sequence or structural similarity///0045740 // positive regulation of DNA replication // inferred from electronic annotation	0000781 // chromosome, telomeric region // inferred from electronic annotation///0000784 // nuclear chromosome, telomeric region // inferred from direct assay///0000784 // nuclear chromosome, telomeric region // inferred from electronic annotation///0005634 // nucleus // inferred from direct assay///0005634 // nucleus // inferred from sequence or structural similarity///0005634 // nucleus // infe…	0003676 // nucleic acid binding // inferred from electronic annotation///0003677 // DNA binding // inferred from electronic annotation///0003697 // single-stranded DNA binding // inferred from sequence or structural similarity///0003697 // single-stranded DNA binding // inferred from electronic annotation///0005515 // protein binding // inferred from physical interaction///0043047 // single-stran…
228221_at	-2.1035	-2.04044	SLC44A3	126969	solute carrier family 44, member 3	0055085 // transmembrane transport // traceable author statement	0005886 // plasma membrane // traceable author statement///0016020 // membrane // inferred from electronic annotation///0016021 // integral to membrane // inferred from electronic annotation
203698_s_at	-2.10337	-2.63187	FRZB	2487	frizzled-related protein	0001501 // skeletal system development // traceable author statement///0001944 // vasculature development // not recorded///0007275 // multicellular organismal development // inferred from electronic annotation///0007409 // axonogenesis // not recorded///0007420 // brain development // not recorded///0008285 // negative regulation of cell proliferation // inferred from direct assay///0008406 // g…	0005576 // extracellular region // inferred from electronic annotation///0005615 // extracellular space // inferred from direct assay///0005615 // extracellular space // inferred from sequence or structural similarity///0005737 // cytoplasm // not recorded///0016020 // membrane // traceable author statement///0032589 // neuron projection membrane // not recorded	0017147 // Wnt-protein binding // not recorded///0017147 // Wnt-protein binding // inferred from sequence or structural similarity///0017147 // Wnt-protein binding // inferred from electronic annotation///0030165 // PDZ domain binding // not recorded///0042813 // Wnt-activated receptor activity // not recorded
232481_s_at	-2.10086	-2.70655	SLITRK6	84189	SLIT and NTRK-like family, member 6	0007409 // axonogenesis // inferred from electronic annotation	0016020 // membrane // inferred from electronic annotation///0016021 // integral to membrane // inferred from electronic annotation
210383_at	-2.09892	-1.90781	SCN1A	6323	sodium channel, voltage-gated, type I, alpha subunit	0001508 // regulation of action potential // inferred from electronic annotation///0006810 // transport // inferred from electronic annotation///0006811 // ion transport // inferred from electronic annotation///0006814 // sodium ion transport // non-traceable author statement///0006814 // sodium ion transport // inferred from electronic annotation///0006915 // apoptotic process // inferred from e…	0001518 // voltage-gated sodium channel complex // inferred from electronic annotation///0005624 // membrane fraction // inferred from electronic annotation///0005886 // plasma membrane // inferred from electronic annotation///0014704 // intercalated disc // inferred from electronic annotation///0016020 // membrane // inferred from electronic annotation///0016021 // integral to membrane // non-tr…	0005216 // ion channel activity // inferred from electronic annotation///0005244 // voltage-gated ion channel activity // inferred from electronic annotation///0005248 // voltage-gated sodium channel activity // non-traceable author statement///0005248 // voltage-gated sodium channel activity // inferred from electronic annotation///0005272 // sodium channel activity // inferred from electronic a…
207076_s_at	-2.09449	-2.32092	ASS1	445	argininosuccinate synthase 1	0000050 // urea cycle // inferred from electronic annotation///0000050 // urea cycle // traceable author statement///0000053 // argininosuccinate metabolic process // inferred from electronic annotation///0001101 // response to acid // inferred from electronic annotation///0001822 // kidney development // inferred from electronic annotation///0001889 // liver development // inferred from electron…	0005634 // nucleus // inferred from electronic annotation///0005737 // cytoplasm // traceable author statement///0005737 // cytoplasm // inferred from electronic annotation///0005739 // mitochondrion // inferred from electronic annotation///0005741 // mitochondrial outer membrane // inferred from electronic annotation///0005764 // lysosome // inferred from electronic annotation///0005783 // endop…	0000166 // nucleotide binding // inferred from electronic annotation///0004055 // argininosuccinate synthase activity // not recorded///0004055 // argininosuccinate synthase activity // inferred from electronic annotation///0005515 // protein binding // inferred from physical interaction///0005524 // ATP binding // inferred from electronic annotation///0015643 // toxin binding // inferred from el…
209574_s_at	-2.09083	-1.95205	C18orf1	753	chromosome 18 open reading frame 1		0005886 // plasma membrane // inferred from electronic annotation///0016020 // membrane // inferred from electronic annotation///0016021 // integral to membrane // non-traceable author statement///0016021 // integral to membrane // inferred from electronic annotation
219587_at	-2.08971	-1.75321	TTC12	54970	tetratricopeptide repeat domain 12
214803_at	-2.08509	-1.79099	CDH6	1004	cadherin 6, type 2, K-cadherin (fetal kidney)	0007155 // cell adhesion // traceable author statement///0007155 // cell adhesion // inferred from electronic annotation///0007156 // homophilic cell adhesion // inferred from electronic annotation///0034329 // cell junction assembly // traceable author statement///0034332 // adherens junction organization // traceable author statement///0045216 // cell-cell junction organization // traceable aut…	0005634 // nucleus // inferred from direct assay///0005730 // nucleolus // inferred from direct assay///0005737 // cytoplasm // inferred from direct assay///0005886 // plasma membrane // inferred from direct assay///0005886 // plasma membrane // traceable author statement///0005886 // plasma membrane // inferred from electronic annotation///0016020 // membrane // inferred from electronic annotati…	0005509 // calcium ion binding // inferred from electronic annotation
204352_at	-2.07793	-2.77824	TRAF5	7188	TNF receptor-associated factor 5	0006915 // apoptotic process // inferred from electronic annotation///0007165 // signal transduction // traceable author statement///0007165 // signal transduction // inferred from electronic annotation///0008284 // positive regulation of cell proliferation // inferred from electronic annotation///0016567 // protein ubiquitination // inferred from electronic annotation///0042981 // regulation of …	0005737 // cytoplasm // inferred from electronic annotation///0005813 // centrosome // inferred from direct assay///0009898 // internal side of plasma membrane // inferred from sequence or structural similarity///0035631 // CD40 receptor complex // inferred from sequence or structural similarity	0004842 // ubiquitin-protein ligase activity // inferred from electronic annotation///0004871 // signal transducer activity // inferred from electronic annotation///0004872 // receptor activity // inferred from electronic annotation///0005515 // protein binding // inferred from physical interaction///0008270 // zinc ion binding // inferred from electronic annotation///0031625 // ubiquitin protein…
224848_at	-2.07694	-2.21101	CDK6	1021	cyclin-dependent kinase 6	0000080 // G1 phase of mitotic cell cycle // inferred from expression pattern///0000080 // G1 phase of mitotic cell cycle // traceable author statement///0000082 // G1/S transition of mitotic cell cycle // traceable author statement///0000278 // mitotic cell cycle // traceable author statement///0001954 // positive regulation of cell-matrix adhesion // inferred from direct assay///0003323 // type…	0000307 // cyclin-dependent protein kinase holoenzyme complex // inferred from direct assay///0001726 // ruffle // inferred from direct assay///0001726 // ruffle // inferred from electronic annotation///0005634 // nucleus // inferred from direct assay///0005634 // nucleus // inferred from electronic annotation///0005737 // cytoplasm // inferred from direct assay///0005737 // cytoplasm // inferred…	0000166 // nucleotide binding // inferred from electronic annotation///0004672 // protein kinase activity // inferred from electronic annotation///0004674 // protein serine/threonine kinase activity // inferred from electronic annotation///0004693 // cyclin-dependent protein kinase activity // inferred from direct assay///0004693 // cyclin-dependent protein kinase activity // inferred from electr…
205185_at	-2.07585	-1.83559	SPINK5	11005	serine peptidase inhibitor, Kazal type 5	0006508 // proteolysis // inferred from electronic annotation///0009913 // epidermal cell differentiation // inferred from direct assay///0010466 // negative regulation of peptidase activity // inferred from electronic annotation///0016525 // negative regulation of angiogenesis // traceable author statement///0030198 // extracellular matrix organization // traceable author statement///0030855 // …	0005576 // extracellular region // inferred from direct assay///0005576 // extracellular region // non-traceable author statement///0005576 // extracellular region // inferred from electronic annotation///0005737 // cytoplasm // inferred from direct assay///0005783 // endoplasmic reticulum // inferred from direct assay///0005789 // endoplasmic reticulum membrane // inferred from direct assay///00…	0004867 // serine-type endopeptidase inhibitor activity // inferred from direct assay///0004867 // serine-type endopeptidase inhibitor activity // inferred from electronic annotation///0008233 // peptidase activity // inferred from electronic annotation///0030414 // peptidase inhibitor activity // inferred from electronic annotation
205901_at	-2.07324	-1.96977	PNOC	5368	prepronociceptin	0007165 // signal transduction // traceable author statement///0007218 // neuropeptide signaling pathway // inferred from electronic annotation///0007268 // synaptic transmission // inferred from electronic annotation///0007600 // sensory perception // traceable author statement	0005576 // extracellular region // traceable author statement///0005576 // extracellular region // inferred from electronic annotation	0001515 // opioid peptide activity // inferred from electronic annotation///0005184 // neuropeptide hormone activity // traceable author statement
202274_at	-2.07276	-2.13033	ACTG2	72	actin, gamma 2, smooth muscle, enteric	0006936 // muscle contraction // traceable author statement	0005737 // cytoplasm // inferred from electronic annotation///0005829 // cytosol // traceable author statement///0005856 // cytoskeleton // inferred from electronic annotation///0071944 // cell periphery // inferred from electronic annotation	0000166 // nucleotide binding // inferred from electronic annotation///0005524 // ATP binding // inferred from electronic annotation
212063_at	-2.06942	-2.16718	CD44	960	CD44 molecule (Indian blood group)	0007155 // cell adhesion // inferred from electronic annotation///0007160 // cell-matrix adhesion // non-traceable author statement///0016337 // cell-cell adhesion // non-traceable author statement///0019221 // cytokine-mediated signaling pathway // traceable author statement///0030214 // hyaluronan catabolic process // inferred from direct assay///0033138 // positive regulation of peptidyl-serin…	0005886 // plasma membrane // traceable author statement///0005887 // integral to plasma membrane // non-traceable author statement///0009986 // cell surface // inferred from direct assay///0016020 // membrane // inferred from electronic annotation///0016021 // integral to membrane // inferred from electronic annotation	0004415 // hyalurononglucosaminidase activity // inferred from direct assay///0004872 // receptor activity // inferred from electronic annotation///0004888 // transmembrane signaling receptor activity // inferred from direct assay///0005515 // protein binding // inferred from physical interaction///0005518 // collagen binding // non-traceable author statement///0005540 // hyaluronic acid binding …
227846_at	-2.05972	-2.05114	GPR176	11245	G protein-coupled receptor 176	0007165 // signal transduction // inferred from electronic annotation///0007186 // G-protein coupled receptor signaling pathway // traceable author statement///0007186 // G-protein coupled receptor signaling pathway // inferred from electronic annotation///0007268 // synaptic transmission // traceable author statement	0005886 // plasma membrane // inferred from electronic annotation///0005887 // integral to plasma membrane // traceable author statement///0016020 // membrane // inferred from electronic annotation///0016021 // integral to membrane // inferred from electronic annotation	0004871 // signal transducer activity // inferred from electronic annotation///0004872 // receptor activity // inferred from electronic annotation///0004930 // G-protein coupled receptor activity // inferred from electronic annotation///0004930 // G-protein coupled receptor activity // traceable author statement
236896_at	-2.05814	-2.2338	ZIC1	7545	Zic family member 1	0006351 // transcription, DNA-dependent // inferred from electronic annotation///0006355 // regulation of transcription, DNA-dependent // traceable author statement///0006355 // regulation of transcription, DNA-dependent // inferred from electronic annotation///0007275 // multicellular organismal development // inferred from electronic annotation///0007389 // pattern specification process // infe…	0005622 // intracellular // inferred from electronic annotation///0005634 // nucleus // inferred from direct assay///0005634 // nucleus // inferred from electronic annotation///0005730 // nucleolus // inferred from direct assay///0005737 // cytoplasm // inferred from electronic annotation	0003676 // nucleic acid binding // inferred from electronic annotation///0003677 // DNA binding // inferred from electronic annotation///0003700 // sequence-specific DNA binding transcription factor activity // inferred from sequence or structural similarity///0003700 // sequence-specific DNA binding transcription factor activity // traceable author statement///0003700 // sequence-specific DNA bi…
207142_at	-2.05631	-2.1396	KCNJ3	3760	potassium inwardly-rectifying channel, subfamily J, member 3	0006810 // transport // inferred from electronic annotation///0006811 // ion transport // inferred from electronic annotation///0006813 // potassium ion transport // traceable author statement///0006813 // potassium ion transport // inferred from electronic annotation///0007268 // synaptic transmission // traceable author statement///0034765 // regulation of ion transmembrane transport // inferre…	0005886 // plasma membrane // traceable author statement///0008076 // voltage-gated potassium channel complex // traceable author statement///0009897 // external side of plasma membrane // inferred from electronic annotation///0009986 // cell surface // inferred from electronic annotation///0016020 // membrane // inferred from electronic annotation///0016021 // integral to membrane // inferred fr…	0005216 // ion channel activity // inferred from electronic annotation///0005242 // inward rectifier potassium channel activity // inferred from direct assay///0005242 // inward rectifier potassium channel activity // inferred from electronic annotation///0005244 // voltage-gated ion channel activity // inferred from electronic annotation///0005515 // protein binding // inferred from physical int…
202311_s_at	-2.05329	-2.10174	COL1A1	1277	collagen, type I, alpha 1	0001501 // skeletal system development // inferred from mutant phenotype///0001501 // skeletal system development // inferred from electronic annotation///0001503 // ossification // inferred from electronic annotation///0001568 // blood vessel development // inferred from mutant phenotype///0001568 // blood vessel development // inferred from electronic annotation///0001649 // osteoblast differen…	0005576 // extracellular region // traceable author statement///0005576 // extracellular region // inferred from electronic annotation///0005578 // proteinaceous extracellular matrix // inferred from electronic annotation///0005581 // collagen // inferred from electronic annotation///0005584 // collagen type I // inferred from mutant phenotype///0005584 // collagen type I // inferred from electro…	0005201 // extracellular matrix structural constituent // inferred from electronic annotation///0005515 // protein binding // inferred from physical interaction///0042802 // identical protein binding // inferred from direct assay///0048407 // platelet-derived growth factor binding // inferred from direct assay
210384_at	-2.04892	-2.49535	PRMT2	3275	protein arginine methyltransferase 2	0006479 // protein methylation // traceable author statement///0006479 // protein methylation // inferred from electronic annotation///0006917 // induction of apoptosis // inferred from direct assay///0007165 // signal transduction // traceable author statement///0016571 // histone methylation // inferred from direct assay///0016571 // histone methylation // inferred from sequence or structural s…	0005634 // nucleus // inferred from direct assay///0005634 // nucleus // inferred from electronic annotation///0005634 // nucleus // traceable author statement///0005737 // cytoplasm // inferred from direct assay///0005737 // cytoplasm // inferred from electronic annotation///0005829 // cytosol // inferred from direct assay///0035189 // Rb-E2F complex // inferred from sequence or structural simil…	0003713 // transcription coactivator activity // inferred from direct assay///0004871 // signal transducer activity // traceable author statement///0005515 // protein binding // inferred from physical interaction///0008168 // methyltransferase activity // inferred from electronic annotation///0008469 // histone-arginine N-methyltransferase activity // inferred from sequence or structural similari…
241399_at	-2.04663	-2.31371	FAM19A2	338811	family with sequence similarity 19 (chemokine (C-C motif)-like), member A2		0005737 // cytoplasm // inferred from electronic annotation
201842_s_at	-2.0443	-2.2986	EFEMP1	2202	EGF containing fibulin-like extracellular matrix protein 1	0006355 // regulation of transcription, DNA-dependent // inferred from direct assay///0007173 // epidermal growth factor receptor signaling pathway // inferred from direct assay///0007601 // visual perception // traceable author statement///0018108 // peptidyl-tyrosine phosphorylation // inferred from direct assay///0032331 // negative regulation of chondrocyte differentiation // inferred from di…	0005576 // extracellular region // inferred from electronic annotation///0005578 // proteinaceous extracellular matrix // inferred from electronic annotation///0005578 // proteinaceous extracellular matrix // traceable author statement///0005615 // extracellular space // inferred from direct assay///0005615 // extracellular space // inferred from electronic annotation///0031012 // extracellular m…	0005006 // epidermal growth factor-activated receptor activity // inferred from direct assay///0005154 // epidermal growth factor receptor binding // inferred from direct assay///0005509 // calcium ion binding // inferred from electronic annotation///0005515 // protein binding // inferred from physical interaction///0008083 // growth factor activity // inferred from electronic annotation
219454_at	-2.04118	-2.22714	EGFL6	25975	EGF-like-domain, multiple 6	0007049 // cell cycle // traceable author statement///0007155 // cell adhesion // inferred from electronic annotation///0007275 // multicellular organismal development // inferred from electronic annotation///0030154 // cell differentiation // inferred from electronic annotation	0005576 // extracellular region // inferred from electronic annotation///0005578 // proteinaceous extracellular matrix // inferred from electronic annotation///0005604 // basement membrane // inferred from electronic annotation///0005615 // extracellular space // traceable author statement///0016020 // membrane // inferred from electronic annotation	0005178 // integrin binding // traceable author statement///0005509 // calcium ion binding // inferred from electronic annotation
213188_s_at	-2.03469	-2.24748	MINA	84864	MYC induced nuclear antigen	0042254 // ribosome biogenesis // inferred from electronic annotation	0005634 // nucleus // inferred from direct assay///0005634 // nucleus // inferred from electronic annotation///0005730 // nucleolus // inferred from direct assay///0005730 // nucleolus // inferred from electronic annotation///0005737 // cytoplasm // inferred from direct assay
205378_s_at	-2.03383	-1.92452	ACHE	43	acetylcholinesterase	0001507 // acetylcholine catabolic process in synaptic cleft // non-traceable author statement///0001919 // regulation of receptor recycling // inferred from electronic annotation///0002076 // osteoblast development // inferred from expression pattern///0006260 // DNA replication // traceable author statement///0006581 // acetylcholine catabolic process // inferred from direct assay///0006581 // …	0005576 // extracellular region // inferred from direct assay///0005576 // extracellular region // traceable author statement///0005576 // extracellular region // inferred from electronic annotation///0005605 // basal lamina // non-traceable author statement///0005605 // basal lamina // inferred from electronic annotation///0005615 // extracellular space // not recorded///0005615 // extracellular…	0001540 // beta-amyloid binding // traceable author statement///0003990 // acetylcholinesterase activity // inferred from direct assay///0003990 // acetylcholinesterase activity // inferred from mutant phenotype///0003990 // acetylcholinesterase activity // inferred from electronic annotation///0004091 // carboxylesterase activity // not recorded///0004091 // carboxylesterase activity // inferred…
1554199_at	-2.0311	-2.20041	PTPRO	5800	protein tyrosine phosphatase, receptor type, O	0000902 // cell morphogenesis // inferred from sequence or structural similarity///0000902 // cell morphogenesis // inferred from electronic annotation///0002548 // monocyte chemotaxis // inferred from mutant phenotype///0003093 // regulation of glomerular filtration // inferred from sequence or structural similarity///0003093 // regulation of glomerular filtration // inferred from electronic ann…	0005886 // plasma membrane // inferred from sequence or structural similarity///0005886 // plasma membrane // inferred from electronic annotation///0005887 // integral to plasma membrane // non-traceable author statement///0016020 // membrane // inferred from electronic annotation///0016021 // integral to membrane // traceable author statement///0016021 // integral to membrane // inferred from el…	0004721 // phosphoprotein phosphatase activity // inferred from electronic annotation///0004725 // protein tyrosine phosphatase activity // inferred from direct assay///0004725 // protein tyrosine phosphatase activity // inferred from mutant phenotype///0004725 // protein tyrosine phosphatase activity // traceable author statement///0004725 // protein tyrosine phosphatase activity // inferred fro…
227498_at	-2.02671	-1.97477	SOX6	55553	SRY (sex determining region Y)-box 6	0000122 // negative regulation of transcription from RNA polymerase II promoter // inferred from electronic annotation///0000902 // cell morphogenesis // inferred from electronic annotation///0001701 // in utero embryonic development // inferred from electronic annotation///0006351 // transcription, DNA-dependent // inferred from electronic annotation///0006355 // regulation of transcription, DNA…	0005634 // nucleus // inferred from direct assay///0005634 // nucleus // non-traceable author statement///0005634 // nucleus // inferred from electronic annotation	0003677 // DNA binding // non-traceable author statement///0003677 // DNA binding // inferred from electronic annotation///0003700 // sequence-specific DNA binding transcription factor activity // non-traceable author statement///0003700 // sequence-specific DNA binding transcription factor activity // inferred from electronic annotation///0005515 // protein binding // inferred from physical inte…
220030_at	-2.02173	-2.1173	STYK1	55359	serine/threonine/tyrosine kinase 1	0006468 // protein phosphorylation // inferred from electronic annotation///0016310 // phosphorylation // inferred from electronic annotation	0005886 // plasma membrane // inferred from direct assay///0016020 // membrane // inferred from electronic annotation///0016021 // integral to membrane // inferred from electronic annotation	0000166 // nucleotide binding // inferred from electronic annotation///0004672 // protein kinase activity // inferred from electronic annotation///0004713 // protein tyrosine kinase activity // inferred from electronic annotation///0004715 // non-membrane spanning protein tyrosine kinase activity // inferred from electronic annotation///0005524 // ATP binding // inferred from electronic annotatio…
210745_at	-2.01994	-3.24536	ONECUT1	3175	one cut homeobox 1	0001889 // liver development // inferred from electronic annotation///0001952 // regulation of cell-matrix adhesion // inferred from electronic annotation///0002064 // epithelial cell development // inferred from electronic annotation///0006006 // glucose metabolic process // inferred from electronic annotation///0006351 // transcription, DNA-dependent // inferred from electronic annotation///000…	0005634 // nucleus // non-traceable author statement///0005634 // nucleus // inferred from electronic annotation	0001077 // RNA polymerase II core promoter proximal region sequence-specific DNA binding transcription factor activity involved in positive regulation of transcription // inferred from sequence or structural similarity///0003677 // DNA binding // inferred from electronic annotation///0003700 // sequence-specific DNA binding transcription factor activity // inferred from electronic annotation///00…
214036_at	-2.01854	-2.05434	EFNA5	1946	ephrin-A5	0006915 // apoptotic process // inferred from direct assay///0007275 // multicellular organismal development // inferred from electronic annotation///0007399 // nervous system development // traceable author statement///0007399 // nervous system development // inferred from electronic annotation///0007411 // axon guidance // inferred from electronic annotation///0007420 // brain development // in…	0005886 // plasma membrane // inferred from sequence or structural similarity///0005886 // plasma membrane // inferred from electronic annotation///0005901 // caveola // inferred from electronic annotation///0016020 // membrane // inferred from electronic annotation///0031225 // anchored to membrane // inferred from electronic annotation///0031362 // anchored to external side of plasma membrane /…	0045499 // chemorepellent activity // inferred from electronic annotation///0046875 // ephrin receptor binding // inferred from physical interaction///0046875 // ephrin receptor binding // inferred from electronic annotation
221950_at	-2.015	-2.11924	EMX2	2018	empty spiracles homeobox 2	0006355 // regulation of transcription, DNA-dependent // inferred from electronic annotation///0007275 // multicellular organismal development // non-traceable author statement///0007275 // multicellular organismal development // inferred from electronic annotation///0007420 // brain development // inferred from electronic annotation///0009952 // anterior/posterior pattern specification // inferr…	0005634 // nucleus // non-traceable author statement///0005634 // nucleus // inferred from electronic annotation	0000976 // transcription regulatory region sequence-specific DNA binding // inferred from electronic annotation///0003677 // DNA binding // non-traceable author statement///0003677 // DNA binding // inferred from electronic annotation///0003700 // sequence-specific DNA binding transcription factor activity // inferred from electronic annotation///0005515 // protein binding // inferred from physic…
202284_s_at	-2.01402	-1.84725	CDKN1A	1026	cyclin-dependent kinase inhibitor 1A (p21, Cip1)	0000075 // cell cycle checkpoint // traceable author statement///0000079 // regulation of cyclin-dependent protein kinase activity // traceable author statement///0000079 // regulation of cyclin-dependent protein kinase activity // inferred from electronic annotation///0000080 // G1 phase of mitotic cell cycle // traceable author statement///0000082 // G1/S transition of mitotic cell cycle // inf…	0000307 // cyclin-dependent protein kinase holoenzyme complex // inferred from direct assay///0000307 // cyclin-dependent protein kinase holoenzyme complex // inferred from electronic annotation///0005634 // nucleus // inferred from direct assay///0005634 // nucleus // inferred from electronic annotation///0005654 // nucleoplasm // traceable author statement///0005737 // cytoplasm // inferred fro…	0004860 // protein kinase inhibitor activity // inferred from electronic annotation///0004861 // cyclin-dependent protein kinase inhibitor activity // inferred from electronic annotation///0004861 // cyclin-dependent protein kinase inhibitor activity // traceable author statement///0005515 // protein binding // inferred from physical interaction///0016301 // kinase activity // inferred from elect…
207987_s_at	-2.00535	-1.86427	GNRH1	2796	gonadotropin-releasing hormone 1 (luteinizing-releasing hormone)	0006916 // anti-apoptosis // inferred from electronic annotation///0007165 // signal transduction // traceable author statement///0007267 // cell-cell signaling // traceable author statement///0007275 // multicellular organismal development // inferred from electronic annotation///0007275 // multicellular organismal development // traceable author statement///0007565 // female pregnancy // inferr…	0005576 // extracellular region // traceable author statement///0005576 // extracellular region // inferred from electronic annotation///0005615 // extracellular space // inferred from electronic annotation///0005625 // soluble fraction // traceable author statement	0005179 // hormone activity // traceable author statement///0005179 // hormone activity // inferred from electronic annotation///0005183 // gonadotropin hormone-releasing hormone activity // inferred from electronic annotation///0005183 // gonadotropin hormone-releasing hormone activity // traceable author statement
227694_at	-2.00397	-1.95331	C1orf201	90529	chromosome 1 open reading frame 201
205547_s_at	-2.00381	-1.89366	TAGLN	6876	transgelin	0007517 // muscle organ development // inferred from electronic annotation///0007517 // muscle organ development // traceable author statement	0005737 // cytoplasm // inferred from electronic annotation	0003779 // actin binding // inferred from electronic annotation
223822_at	-1.99695	-2.04712	SUSD4	55061	sushi domain containing 4		0016020 // membrane // inferred from electronic annotation///0016021 // integral to membrane // inferred from electronic annotation
214095_at	-1.99105	-2.03969	SHMT2	6472	serine hydroxymethyltransferase 2 (mitochondrial)	0006544 // glycine metabolic process // inferred from electronic annotation///0006545 // glycine biosynthetic process // inferred from electronic annotation///0006563 // L-serine metabolic process // inferred from electronic annotation///0006564 // L-serine biosynthetic process // inferred from electronic annotation///0006730 // one-carbon metabolic process // inferred from direct assay///0006730…	0005739 // mitochondrion // inferred from direct assay///0005739 // mitochondrion // inferred from electronic annotation///0005743 // mitochondrial inner membrane // inferred from direct assay///0005743 // mitochondrial inner membrane // inferred from electronic annotation///0005758 // mitochondrial intermembrane space // inferred from electronic annotation///0005759 // mitochondrial matrix // in…	0003682 // chromatin binding // inferred from direct assay///0003824 // catalytic activity // inferred from electronic annotation///0004372 // glycine hydroxymethyltransferase activity // inferred from direct assay///0004372 // glycine hydroxymethyltransferase activity // inferred from electronic annotation///0008168 // methyltransferase activity // inferred from electronic annotation///0008732 /…
201571_s_at	-1.98962	-2.53974	DCTD	1635	dCMP deaminase	0006206 // pyrimidine base metabolic process // traceable author statement///0006220 // pyrimidine nucleotide metabolic process // traceable author statement///0008152 // metabolic process // inferred from electronic annotation///0009165 // nucleotide biosynthetic process // inferred from electronic annotation///0044281 // small molecule metabolic process // traceable author statement///0046134 /…	0005829 // cytosol // traceable author statement	0003824 // catalytic activity // inferred from electronic annotation///0004132 // dCMP deaminase activity // not recorded///0004132 // dCMP deaminase activity // inferred from electronic annotation///0004132 // dCMP deaminase activity // traceable author statement///0008270 // zinc ion binding // inferred from electronic annotation///0016787 // hydrolase activity // inferred from electronic annot…
205532_s_at	-1.98845	-2.08924	CDH6	1004	cadherin 6, type 2, K-cadherin (fetal kidney)	0007155 // cell adhesion // traceable author statement///0007155 // cell adhesion // inferred from electronic annotation///0007156 // homophilic cell adhesion // inferred from electronic annotation///0034329 // cell junction assembly // traceable author statement///0034332 // adherens junction organization // traceable author statement///0045216 // cell-cell junction organization // traceable aut…	0005634 // nucleus // inferred from direct assay///0005730 // nucleolus // inferred from direct assay///0005737 // cytoplasm // inferred from direct assay///0005886 // plasma membrane // inferred from direct assay///0005886 // plasma membrane // traceable author statement///0005886 // plasma membrane // inferred from electronic annotation///0016020 // membrane // inferred from electronic annotati…	0005509 // calcium ion binding // inferred from electronic annotation
240841_at	-1.98659	-2.05334	INSM2	84684	insulinoma-associated 2	0006351 // transcription, DNA-dependent // inferred from electronic annotation///0006355 // regulation of transcription, DNA-dependent // inferred from electronic annotation	0005622 // intracellular // inferred from electronic annotation///0005634 // nucleus // inferred from electronic annotation///0005737 // cytoplasm // inferred from electronic annotation	0003676 // nucleic acid binding // inferred from electronic annotation///0003677 // DNA binding // inferred from electronic annotation///0008270 // zinc ion binding // inferred from electronic annotation///0046872 // metal ion binding // inferred from electronic annotation
227497_at	-1.98293	-2.12792	SOX6	55553	SRY (sex determining region Y)-box 6	0000122 // negative regulation of transcription from RNA polymerase II promoter // inferred from electronic annotation///0000902 // cell morphogenesis // inferred from electronic annotation///0001701 // in utero embryonic development // inferred from electronic annotation///0006351 // transcription, DNA-dependent // inferred from electronic annotation///0006355 // regulation of transcription, DNA…	0005634 // nucleus // inferred from direct assay///0005634 // nucleus // non-traceable author statement///0005634 // nucleus // inferred from electronic annotation	0003677 // DNA binding // non-traceable author statement///0003677 // DNA binding // inferred from electronic annotation///0003700 // sequence-specific DNA binding transcription factor activity // non-traceable author statement///0003700 // sequence-specific DNA binding transcription factor activity // inferred from electronic annotation///0005515 // protein binding // inferred from physical inte…
211075_s_at	-1.98228	-2.29173	CD47	961	CD47 molecule	0007155 // cell adhesion // inferred from electronic annotation///0007229 // integrin-mediated signaling pathway // traceable author statement///0007596 // blood coagulation // traceable author statement///0008228 // opsonization // inferred from electronic annotation///0008284 // positive regulation of cell proliferation // inferred from direct assay///0009617 // response to bacterium // inferre…	0005886 // plasma membrane // traceable author statement///0005886 // plasma membrane // inferred from electronic annotation///0005887 // integral to plasma membrane // inferred from electronic annotation///0005887 // integral to plasma membrane // traceable author statement///0016020 // membrane // inferred from electronic annotation///0016021 // integral to membrane // inferred from electronic …	0005515 // protein binding // inferred from physical interaction///0070053 // thrombospondin receptor activity // inferred from physical interaction
217127_at	-1.9768	-2.00582	CTH	1491	cystathionase (cystathionine gamma-lyase)	0000096 // sulfur amino acid metabolic process // traceable author statement///0000098 // sulfur amino acid catabolic process // traceable author statement///0006520 // cellular amino acid metabolic process // inferred from electronic annotation///0006534 // cysteine metabolic process // traceable author statement///0006749 // glutathione metabolic process // inferred from electronic annotation//…	0005634 // nucleus // inferred from direct assay///0005737 // cytoplasm // inferred from direct assay///0005737 // cytoplasm // inferred from electronic annotation///0005829 // cytosol // traceable author statement	0003824 // catalytic activity // inferred from electronic annotation///0004121 // cystathionine beta-lyase activity // inferred from electronic annotation///0004123 // cystathionine gamma-lyase activity // inferred from direct assay///0004123 // cystathionine gamma-lyase activity // traceable author statement///0004123 // cystathionine gamma-lyase activity // inferred from electronic annotation//…
210675_s_at	-1.96931	-2.30679	PTPRR	5801	protein tyrosine phosphatase, receptor type, R	0001701 // in utero embryonic development // inferred from expression pattern///0006470 // protein dephosphorylation // traceable author statement///0006470 // protein dephosphorylation // inferred from electronic annotation///0007399 // nervous system development // inferred from electronic annotation///0016311 // dephosphorylation // inferred from electronic annotation///0030182 // neuron diffe…	0005634 // nucleus // inferred from direct assay///0005737 // cytoplasm // inferred from direct assay///0005737 // cytoplasm // inferred from electronic annotation///0005794 // Golgi apparatus // inferred from direct assay///0005886 // plasma membrane // inferred from electronic annotation///0009986 // cell surface // inferred from direct assay///0016020 // membrane // inferred from electronic an…	0004721 // phosphoprotein phosphatase activity // inferred from electronic annotation///0004725 // protein tyrosine phosphatase activity // traceable author statement///0004725 // protein tyrosine phosphatase activity // inferred from electronic annotation///0004872 // receptor activity // inferred from electronic annotation///0005001 // transmembrane receptor protein tyrosine phosphatase activit…
201521_s_at	-1.96803	-2.1527	NCBP2	22916	nuclear cap binding protein subunit 2, 20kDa	0000184 // nuclear-transcribed mRNA catabolic process, nonsense-mediated decay // inferred from direct assay///0000184 // nuclear-transcribed mRNA catabolic process, nonsense-mediated decay // inferred from mutant phenotype///0000184 // nuclear-transcribed mRNA catabolic process, nonsense-mediated decay // traceable author statement///0000184 // nuclear-transcribed mRNA catabolic process, nonsens…	0005634 // nucleus // inferred from direct assay///0005634 // nucleus // non-traceable author statement///0005634 // nucleus // inferred from electronic annotation///0005654 // nucleoplasm // inferred from direct assay///0005654 // nucleoplasm // traceable author statement///0005730 // nucleolus // inferred from direct assay///0005737 // cytoplasm // inferred from direct assay///0005737 // cytopl…	0000166 // nucleotide binding // inferred from electronic annotation///0000339 // RNA cap binding // non-traceable author statement///0000340 // RNA 7-methylguanosine cap binding // inferred from direct assay///0003676 // nucleic acid binding // inferred from electronic annotation///0003723 // RNA binding // inferred from direct assay///0005515 // protein binding // inferred from physical interac…
230695_s_at	-1.96357	-2.02403	RSPH9	221421	radial spoke head 9 homolog (Chlamydomonas)	0003341 // cilium movement // inferred from mutant phenotype///0035083 // cilium axoneme assembly // inferred from mutant phenotype	0005737 // cytoplasm // inferred from electronic annotation///0005856 // cytoskeleton // inferred from electronic annotation///0005929 // cilium // inferred from electronic annotation///0031514 // motile cilium // inferred by curator///0035085 // cilium axoneme // inferred by curator///0035085 // cilium axoneme // inferred from electronic annotation///0042995 // cell projection // inferred from e…
201761_at	-1.95902	-2.05629	MTHFD2	10797	methylenetetrahydrofolate dehydrogenase (NADP+ dependent) 2, methenyltetrahydrofolate cyclohydrolase	0006730 // one-carbon metabolic process // inferred from electronic annotation///0008152 // metabolic process // inferred from electronic annotation///0009396 // folic acid-containing compound biosynthetic process // inferred from electronic annotation///0009408 // response to heat // inferred from electronic annotation///0046653 // tetrahydrofolate metabolic process // inferred from direct assay…	0005739 // mitochondrion // inferred from electronic annotation///0005739 // mitochondrion // inferred from sequence or structural similarity	0000166 // nucleotide binding // inferred from electronic annotation///0000287 // magnesium ion binding // inferred from direct assay///0003824 // catalytic activity // inferred from electronic annotation///0004477 // methenyltetrahydrofolate cyclohydrolase activity // inferred from sequence or structural similarity///0004477 // methenyltetrahydrofolate cyclohydrolase activity // inferred from el…
228038_at	-1.95359	-2.03707	SOX2	6657	SRY (sex determining region Y)-box 2	0000122 // negative regulation of transcription from RNA polymerase II promoter // inferred from sequence or structural similarity///0001649 // osteoblast differentiation // inferred from direct assay///0001654 // eye development // inferred from expression pattern///0001714 // endodermal cell fate specification // inferred from direct assay///0006325 // chromatin organization // non-traceable au…	0005634 // nucleus // inferred by curator///0005634 // nucleus // inferred from direct assay///0005634 // nucleus // non-traceable author statement///0005634 // nucleus // inferred from electronic annotation///0005667 // transcription factor complex // traceable author statement///0005737 // cytoplasm // inferred from direct assay///0005829 // cytosol // inferred from direct assay	0003677 // DNA binding // inferred from direct assay///0003677 // DNA binding // non-traceable author statement///0003677 // DNA binding // inferred from electronic annotation///0003700 // sequence-specific DNA binding transcription factor activity // inferred from direct assay///0003700 // sequence-specific DNA binding transcription factor activity // non-traceable author statement///0005515 // …
204113_at	-1.95019	-2.18173	CELF1	10658	CUGBP, Elav-like family member 1	0006376 // mRNA splice site selection // inferred from sequence or structural similarity///0006376 // mRNA splice site selection // inferred from electronic annotation///0006397 // mRNA processing // traceable author statement///0006397 // mRNA processing // inferred from electronic annotation///0007281 // germ cell development // non-traceable author statement///0007286 // spermatid development …	0005625 // soluble fraction // inferred from electronic annotation///0005634 // nucleus // non-traceable author statement///0005634 // nucleus // inferred from electronic annotation///0005634 // nucleus // traceable author statement///0005737 // cytoplasm // inferred from electronic annotation///0030529 // ribonucleoprotein complex // non-traceable author statement	0000166 // nucleotide binding // inferred from electronic annotation///0000900 // translation repressor activity, nucleic acid binding // non-traceable author statement///0003676 // nucleic acid binding // inferred from electronic annotation///0003723 // RNA binding // inferred from direct assay///0003723 // RNA binding // inferred from electronic annotation///0003723 // RNA binding // traceable …
223349_s_at	-1.94884	-2.32041	BOK	666	BCL2-related ovarian killer	0006915 // apoptotic process // inferred from direct assay///0006915 // apoptotic process // inferred from electronic annotation///0006917 // induction of apoptosis // inferred from mutant phenotype///0006917 // induction of apoptosis // inferred from electronic annotation///0006919 // activation of cysteine-type endopeptidase activity involved in apoptotic process // inferred from mutant phenoty…	0005634 // nucleus // inferred from direct assay///0005737 // cytoplasm // inferred from direct assay///0005739 // mitochondrion // inferred from direct assay///0005739 // mitochondrion // inferred from electronic annotation///0031966 // mitochondrial membrane // inferred from direct assay	0005515 // protein binding // inferred from physical interaction///0046982 // protein heterodimerization activity // inferred from electronic annotation///0046983 // protein dimerization activity // inferred from electronic annotation///0051400 // BH domain binding // inferred from electronic annotation
230508_at	-1.94701	-2.3421	DKK3	27122	dickkopf 3 homolog (Xenopus laevis)	0007275 // multicellular organismal development // inferred from electronic annotation///0009653 // anatomical structure morphogenesis // traceable author statement///0016055 // Wnt receptor signaling pathway // inferred from electronic annotation///0030178 // negative regulation of Wnt receptor signaling pathway // inferred from electronic annotation///0030325 // adrenal gland development // inf…	0005576 // extracellular region // inferred from electronic annotation///0005615 // extracellular space // traceable author statement
212008_at	-1.94402	-4.39899	UBXN4	23190	UBX domain protein 4	0006986 // response to unfolded protein // inferred from electronic annotation	0005634 // nucleus // inferred from direct assay///0005634 // nucleus // inferred from electronic annotation///0005635 // nuclear envelope // inferred from electronic annotation///0005730 // nucleolus // inferred from direct assay///0005737 // cytoplasm // inferred from direct assay///0005783 // endoplasmic reticulum // inferred from direct assay///0005783 // endoplasmic reticulum // inferred fro…	0005515 // protein binding // inferred from physical interaction
239609_s_at	-1.93531	-2.11061	LPCAT4	254531	lysophosphatidylcholine acyltransferase 4	0006644 // phospholipid metabolic process // inferred from electronic annotation///0008152 // metabolic process // inferred from electronic annotation///0008654 // phospholipid biosynthetic process // inferred from electronic annotation	0005783 // endoplasmic reticulum // inferred from electronic annotation///0005789 // endoplasmic reticulum membrane // inferred from electronic annotation///0016020 // membrane // inferred from electronic annotation///0016021 // integral to membrane // inferred from electronic annotation	0005509 // calcium ion binding // inferred from electronic annotation///0016740 // transferase activity // inferred from electronic annotation///0016746 // transferase activity, transferring acyl groups // inferred from electronic annotation
204005_s_at	-1.91021	-2.3062	PAWR	5074	PRKC, apoptosis, WT1, regulator	0000122 // negative regulation of transcription from RNA polymerase II promoter // traceable author statement///0006351 // transcription, DNA-dependent // inferred from electronic annotation///0006355 // regulation of transcription, DNA-dependent // inferred from electronic annotation///0006915 // apoptotic process // inferred from electronic annotation///0006915 // apoptotic process // traceable…	0005634 // nucleus // inferred from direct assay///0005634 // nucleus // non-traceable author statement///0005634 // nucleus // inferred from electronic annotation///0005634 // nucleus // traceable author statement///0005737 // cytoplasm // inferred from direct assay///0005737 // cytoplasm // non-traceable author statement///0005737 // cytoplasm // inferred from electronic annotation///0005737 //…	0003714 // transcription corepressor activity // traceable author statement///0003779 // actin binding // inferred from sequence or structural similarity///0003779 // actin binding // inferred from electronic annotation///0005515 // protein binding // inferred from physical interaction///0019899 // enzyme binding // inferred from direct assay///0043522 // leucine zipper domain binding // inferred…
238521_at	-1.90304	-2.34338	FGF12	2257	fibroblast growth factor 12	0007165 // signal transduction // traceable author statement///0007254 // JNK cascade // inferred from physical interaction///0007267 // cell-cell signaling // traceable author statement///0007399 // nervous system development // traceable author statement///0007507 // heart development // traceable author statement///0008543 // fibroblast growth factor receptor signaling pathway // inferred from…	0005615 // extracellular space // traceable author statement///0005634 // nucleus // inferred from direct assay///0005634 // nucleus // inferred from electronic annotation///0005634 // nucleus // traceable author statement	0005104 // fibroblast growth factor receptor binding // inferred from direct assay///0008083 // growth factor activity // inferred from electronic annotation///0008083 // growth factor activity // traceable author statement///0008201 // heparin binding // inferred from direct assay
205625_s_at	-1.88282	-2.12481	CALB1	793	calbindin 1, 28kDa	0007611 // learning or memory // inferred from electronic annotation///0007626 // locomotory behavior // inferred from electronic annotation///0010842 // retina layer formation // inferred from electronic annotation///0035502 // metanephric ureteric bud development // inferred from electronic annotation///0048167 // regulation of synaptic plasticity // inferred from electronic annotation///006004…	0005622 // intracellular // inferred from electronic annotation///0005634 // nucleus // inferred from direct assay///0005634 // nucleus // inferred from electronic annotation///0005737 // cytoplasm // inferred from electronic annotation///0005829 // cytosol // inferred from electronic annotation///0030424 // axon // inferred from sequence or structural similarity///0030424 // axon // inferred fro…	0005499 // vitamin D binding // inferred from electronic annotation///0005509 // calcium ion binding // inferred from electronic annotation///0005509 // calcium ion binding // traceable author statement///0005515 // protein binding // inferred from physical interaction
1557720_s_at	-1.87818	-2.14926	MYO16	23026	myosin XVI	0008285 // negative regulation of cell proliferation // inferred from sequence or structural similarity///0008285 // negative regulation of cell proliferation // inferred from electronic annotation///0021549 // cerebellum development // inferred from sequence or structural similarity///0021549 // cerebellum development // inferred from electronic annotation///0045749 // negative regulation of S p…	0005624 // membrane fraction // inferred from electronic annotation///0005625 // soluble fraction // inferred from electronic annotation///0005626 // insoluble fraction // inferred from electronic annotation///0005634 // nucleus // inferred from direct assay///0005654 // nucleoplasm // inferred from direct assay///0005654 // nucleoplasm // inferred from electronic annotation///0005730 // nucleolu…	0000166 // nucleotide binding // inferred from electronic annotation///0003774 // motor activity // inferred from electronic annotation///0003779 // actin binding // inferred from electronic annotation///0005524 // ATP binding // inferred from electronic annotation///0019903 // protein phosphatase binding // inferred from electronic annotation///0051015 // actin filament binding // inferred from …
224220_x_at	-1.87485	-2.08524	TRPC4	7223	transient receptor potential cation channel, subfamily C, member 4	0006810 // transport // inferred from electronic annotation///0006811 // ion transport // inferred from electronic annotation///0006816 // calcium ion transport // traceable author statement///0006816 // calcium ion transport // inferred from electronic annotation///0007411 // axon guidance // traceable author statement///0055085 // transmembrane transport // inferred from electronic annotation//…	0005886 // plasma membrane // inferred from direct assay///0005886 // plasma membrane // inferred from electronic annotation///0005911 // cell-cell junction // inferred from direct assay///0009986 // cell surface // inferred from direct assay///0016020 // membrane // inferred from electronic annotation///0016021 // integral to membrane // inferred from electronic annotation///0016323 // basolater…	0004872 // receptor activity // inferred from electronic annotation///0005216 // ion channel activity // inferred from electronic annotation///0005262 // calcium channel activity // inferred from electronic annotation///0005515 // protein binding // inferred from physical interaction///0008013 // beta-catenin binding // inferred from physical interaction///0015279 // store-operated calcium channe…
210518_at	-1.85794	-2.50345	CDH8	1006	cadherin 8, type 2	0007155 // cell adhesion // traceable author statement///0007155 // cell adhesion // inferred from electronic annotation///0007156 // homophilic cell adhesion // inferred from electronic annotation///0034329 // cell junction assembly // traceable author statement///0034332 // adherens junction organization // traceable author statement///0045216 // cell-cell junction organization // traceable aut…	0005886 // plasma membrane // traceable author statement///0005886 // plasma membrane // inferred from electronic annotation///0016020 // membrane // inferred from electronic annotation///0016021 // integral to membrane // inferred from electronic annotation	0005509 // calcium ion binding // inferred from electronic annotation
202129_s_at	-1.85792	-2.42585	RIOK3	8780	RIO kinase 3 (yeast)	0006468 // protein phosphorylation // inferred from electronic annotation///0007059 // chromosome segregation // traceable author statement///0016310 // phosphorylation // inferred from electronic annotation		0000166 // nucleotide binding // inferred from electronic annotation///0003824 // catalytic activity // inferred from electronic annotation///0004674 // protein serine/threonine kinase activity // inferred from electronic annotation///0005515 // protein binding // inferred from physical interaction///0005524 // ATP binding // inferred from electronic annotation///0016301 // kinase activity // inf…
209817_at	-1.85697	-2.06447	PPP3CB	5532	protein phosphatase 3, catalytic subunit, beta isozyme	0006468 // protein phosphorylation // inferred from sequence or structural similarity///0006470 // protein dephosphorylation // inferred from sequence or structural similarity///0007165 // signal transduction // non-traceable author statement///0007612 // learning // traceable author statement///0007613 // memory // traceable author statement///0016311 // dephosphorylation // traceable author sta…	0005829 // cytosol // traceable author statement///0005886 // plasma membrane // inferred from sequence or structural similarity///0005955 // calcineurin complex // inferred from direct assay	0000166 // nucleotide binding // inferred from electronic annotation///0004721 // phosphoprotein phosphatase activity // inferred from electronic annotation///0004722 // protein serine/threonine phosphatase activity // non-traceable author statement///0005509 // calcium ion binding // inferred from direct assay///0005516 // calmodulin binding // inferred from direct assay///0005516 // calmodulin …
206356_s_at	-1.85648	-2.55018	GNAL	2774	guanine nucleotide binding protein (G protein), alpha activating activity polypeptide, olfactory type	0001975 // response to amphetamine // inferred from electronic annotation///0006184 // GTP catabolic process // traceable author statement///0007165 // signal transduction // traceable author statement///0007165 // signal transduction // inferred from electronic annotation///0007186 // G-protein coupled receptor signaling pathway // inferred from electronic annotation///0007189 // adenylate cycla…	0005834 // heterotrimeric G-protein complex // not recorded///0005886 // plasma membrane // traceable author statement///0031234 // extrinsic to internal side of plasma membrane // not recorded	0000166 // nucleotide binding // inferred from electronic annotation///0001664 // G-protein coupled receptor binding // not recorded///0003924 // GTPase activity // traceable author statement///0004871 // signal transducer activity // not recorded///0004871 // signal transducer activity // inferred from electronic annotation///0005525 // GTP binding // inferred from electronic annotation///001900…
221730_at	-1.85506	-3.36793	COL5A2	1290	collagen, type V, alpha 2	0001501 // skeletal system development // inferred from electronic annotation///0007165 // signal transduction // inferred from electronic annotation///0007411 // axon guidance // traceable author statement///0030199 // collagen fibril organization // inferred from mutant phenotype///0030199 // collagen fibril organization // inferred from sequence or structural similarity///0030199 // collagen f…	0005576 // extracellular region // traceable author statement///0005576 // extracellular region // inferred from electronic annotation///0005578 // proteinaceous extracellular matrix // inferred from electronic annotation///0005581 // collagen // inferred from electronic annotation///0005588 // collagen type V // inferred from mutant phenotype///0031012 // extracellular matrix // non-traceable au…	0005102 // receptor binding // inferred from electronic annotation///0005201 // extracellular matrix structural constituent // inferred from electronic annotation///0046332 // SMAD binding // inferred from electronic annotation
224642_at	-1.85176	-2.83908	FYTTD1	84248	forty-two-three domain containing 1	0006406 // mRNA export from nucleus // inferred from mutant phenotype///0006810 // transport // inferred from electronic annotation///0051028 // mRNA transport // inferred from electronic annotation	0005634 // nucleus // inferred from electronic annotation///0005654 // nucleoplasm // inferred from direct assay///0005654 // nucleoplasm // inferred from electronic annotation///0016607 // nuclear speck // inferred from direct assay///0016607 // nuclear speck // inferred from electronic annotation	0003723 // RNA binding // inferred from electronic annotation///0003729 // mRNA binding // inferred from direct assay///0005515 // protein binding // inferred from physical interaction
208334_at	-1.8498	-3.16911	NDST4	64579	N-deacetylase/N-sulfotransferase (heparan glucosaminyl) 4	0008152 // metabolic process // inferred from electronic annotation///0015012 // heparan sulfate proteoglycan biosynthetic process // inferred from electronic annotation///0030210 // heparin biosynthetic process // inferred from electronic annotation	0000139 // Golgi membrane // inferred from electronic annotation///0005794 // Golgi apparatus // inferred from electronic annotation///0016020 // membrane // inferred from electronic annotation///0016021 // integral to membrane // inferred from electronic annotation	0003824 // catalytic activity // inferred from electronic annotation///0008146 // sulfotransferase activity // inferred from electronic annotation///0015016 // [heparan sulfate]-glucosamine N-sulfotransferase activity // inferred from electronic annotation///0016740 // transferase activity // inferred from electronic annotation///0016787 // hydrolase activity // inferred from electronic annotatio…
202759_s_at	-1.83358	-2.14303	AKAP2///PALM2-AKAP2	11217///445815	A kinase (PRKA) anchor protein 2///PALM2-AKAP2 readthrough	0008360 // regulation of cell shape // inferred from electronic annotation///0016310 // phosphorylation // inferred from electronic annotation	0005886 // plasma membrane // inferred from electronic annotation///0016020 // membrane // inferred from electronic annotation	0016301 // kinase activity // inferred from electronic annotation///0019899 // enzyme binding // non-traceable author statement
232127_at	-1.83092	-4.47898	CLCN5	1184	chloride channel, voltage-sensitive 5	0006810 // transport // traceable author statement///0006810 // transport // inferred from electronic annotation///0006811 // ion transport // inferred from electronic annotation///0006821 // chloride transport // traceable author statement///0006821 // chloride transport // inferred from electronic annotation///0006897 // endocytosis // inferred from electronic annotation///0007588 // excretion …	0000139 // Golgi membrane // inferred from electronic annotation///0005768 // endosome // inferred from electronic annotation///0005794 // Golgi apparatus // inferred from electronic annotation///0005886 // plasma membrane // inferred from electronic annotation///0005887 // integral to plasma membrane // traceable author statement///0010008 // endosome membrane // inferred from electronic annotat…	0000166 // nucleotide binding // inferred from electronic annotation///0005216 // ion channel activity // inferred from electronic annotation///0005247 // voltage-gated chloride channel activity // inferred from electronic annotation///0005254 // chloride channel activity // traceable author statement///0005524 // ATP binding // inferred from electronic annotation///0015297 // antiporter activity…
203570_at	-1.83064	-2.21433	LOXL1	4016	lysyl oxidase-like 1	0018277 // protein deamination // traceable author statement///0055114 // oxidation-reduction process // traceable author statement///0055114 // oxidation-reduction process // inferred from electronic annotation	0005576 // extracellular region // traceable author statement///0005576 // extracellular region // inferred from electronic annotation///0005615 // extracellular space // inferred from electronic annotation///0031012 // extracellular matrix // inferred from direct assay///0031012 // extracellular matrix // inferred from electronic annotation	0005507 // copper ion binding // inferred from electronic annotation///0016491 // oxidoreductase activity // inferred from electronic annotation///0016641 // oxidoreductase activity, acting on the CH-NH2 group of donors, oxygen as acceptor // inferred from electronic annotation///0046872 // metal ion binding // inferred from electronic annotation
214180_at	-1.82184	-2.11011	MAN1C1	57134	mannosidase, alpha, class 1C, member 1	0006486 // protein glycosylation // inferred from electronic annotation///0006487 // protein N-linked glycosylation // traceable author statement///0008152 // metabolic process // inferred from electronic annotation///0018279 // protein N-linked glycosylation via asparagine // traceable author statement///0043687 // post-translational protein modification // traceable author statement///0044267 /…	0000139 // Golgi membrane // traceable author statement///0000139 // Golgi membrane // inferred from electronic annotation///0005794 // Golgi apparatus // inferred from electronic annotation///0016020 // membrane // inferred from electronic annotation///0016021 // integral to membrane // inferred from electronic annotation///0030173 // integral to Golgi membrane // traceable author statement	0004571 // mannosyl-oligosaccharide 1,2-alpha-mannosidase activity // traceable author statement///0004571 // mannosyl-oligosaccharide 1,2-alpha-mannosidase activity // inferred from electronic annotation///0005509 // calcium ion binding // traceable author statement///0005509 // calcium ion binding // inferred from electronic annotation///0016787 // hydrolase activity // inferred from electronic…
220543_at	-1.81435	-2.62688	C21orf62	56245	chromosome 21 open reading frame 62
1560100_at	-1.80184	-2.86631	DLX1	1745	distal-less homeobox 1	0000122 // negative regulation of transcription from RNA polymerase II promoter // inferred from electronic annotation///0006355 // regulation of transcription, DNA-dependent // inferred from electronic annotation///0007275 // multicellular organismal development // non-traceable author statement///0007275 // multicellular organismal development // inferred from electronic annotation///0009954 //…	0005634 // nucleus // non-traceable author statement///0005634 // nucleus // inferred from electronic annotation	0000976 // transcription regulatory region sequence-specific DNA binding // inferred from electronic annotation///0003677 // DNA binding // non-traceable author statement///0003677 // DNA binding // inferred from electronic annotation///0003682 // chromatin binding // inferred from electronic annotation///0003700 // sequence-specific DNA binding transcription factor activity // inferred from elec…
241363_at	-1.79847	-2.00828	EXD3	54932	exonuclease 3'-5' domain containing 3	0006139 // nucleobase-containing compound metabolic process // inferred from electronic annotation///0090305 // nucleic acid phosphodiester bond hydrolysis // inferred from electronic annotation	0005622 // intracellular // inferred from electronic annotation	0003676 // nucleic acid binding // inferred from electronic annotation///0004518 // nuclease activity // inferred from electronic annotation///0004527 // exonuclease activity // inferred from electronic annotation///0005515 // protein binding // inferred from physical interaction///0008408 // 3'-5' exonuclease activity // inferred from electronic annotation///0016787 // hydrolase activity // infe…
219414_at	-1.7891	-2.02755	CLSTN2	64084	calsyntenin 2	0007155 // cell adhesion // inferred from electronic annotation///0007156 // homophilic cell adhesion // inferred from electronic annotation	0000139 // Golgi membrane // inferred from electronic annotation///0005783 // endoplasmic reticulum // inferred from electronic annotation///0005789 // endoplasmic reticulum membrane // inferred from electronic annotation///0005794 // Golgi apparatus // inferred from electronic annotation///0005886 // plasma membrane // inferred from electronic annotation///0016020 // membrane // inferred from el…	0005509 // calcium ion binding // inferred from electronic annotation
1557984_s_at	-1.78192	-2.32992	RPAP3	79657	RNA polymerase II associated protein 3
228737_at	-1.78042	-2.08971	TOX2	84969	TOX high mobility group box family member 2	0006351 // transcription, DNA-dependent // inferred from electronic annotation///0006355 // regulation of transcription, DNA-dependent // inferred from electronic annotation///0045944 // positive regulation of transcription from RNA polymerase II promoter // inferred from electronic annotation	0005634 // nucleus // inferred from electronic annotation	0003677 // DNA binding // inferred from electronic annotation
1552660_a_at	-1.77642	-2.15327	C5orf22	55322	chromosome 5 open reading frame 22
210676_x_at	-1.77629	-2.51542	RGPD3///RGPD4///RGPD5///RGPD6///RGPD8	285190///653489///727851///729540///84220	RANBP2-like and GRIP domain containing 3///RANBP2-like and GRIP domain containing 4///RANBP2-like and GRIP domain containing 5///RANBP2-like and GRIP domain containing 6///RANBP2-like and GRIP domain containing 8	0000042 // protein targeting to Golgi // inferred from electronic annotation///0046907 // intracellular transport // inferred from electronic annotation	0005622 // intracellular // inferred from electronic annotation///0005643 // nuclear pore // non-traceable author statement///0005737 // cytoplasm // inferred from electronic annotation	0008536 // Ran GTPase binding // non-traceable author statement
223392_s_at	-1.77273	-2.50786	TSHZ3	57616	teashirt zinc finger homeobox 3	0001656 // metanephros development // inferred from electronic annotation///0001657 // ureteric bud development // inferred from electronic annotation///0001701 // in utero embryonic development // inferred from electronic annotation///0002087 // regulation of respiratory gaseous exchange by neurological system process // inferred from sequence or structural similarity///0002087 // regulation of …	0005622 // intracellular // inferred from electronic annotation///0005634 // nucleus // inferred from direct assay///0005634 // nucleus // inferred from electronic annotation///0005739 // mitochondrion // inferred from electronic annotation///0030426 // growth cone // inferred from electronic annotation///0042995 // cell projection // inferred from electronic annotation	0003677 // DNA binding // inferred from electronic annotation///0003682 // chromatin binding // inferred from direct assay///0003700 // sequence-specific DNA binding transcription factor activity // inferred from electronic annotation///0005515 // protein binding // inferred from physical interaction///0008270 // zinc ion binding // inferred from electronic annotation///0043565 // sequence-specif…
210994_x_at	-1.76601	-3.95954	TRIM23	373	tripartite motif containing 23	0006184 // GTP catabolic process // inferred from direct assay///0006184 // GTP catabolic process // traceable author statement///0006471 // protein ADP-ribosylation // inferred from electronic annotation///0007264 // small GTPase mediated signal transduction // inferred from electronic annotation///0016567 // protein ubiquitination // inferred from direct assay///0016567 // protein ubiquitinatio…	0000139 // Golgi membrane // inferred from direct assay///0000139 // Golgi membrane // inferred from electronic annotation///0005622 // intracellular // inferred from electronic annotation///0005634 // nucleus // inferred from electronic annotation///0005737 // cytoplasm // inferred from electronic annotation///0005764 // lysosome // inferred from electronic annotation///0005765 // lysosomal memb…	0000166 // nucleotide binding // inferred from electronic annotation///0003924 // GTPase activity // inferred from direct assay///0003924 // GTPase activity // traceable author statement///0004842 // ubiquitin-protein ligase activity // inferred from direct assay///0005515 // protein binding // inferred from physical interaction///0005525 // GTP binding // inferred from direct assay///0005525 // …
210136_at	-1.7645	-3.40759	MBP	4155	myelin basic protein	0006955 // immune response // traceable author statement///0007268 // synaptic transmission // traceable author statement///0007417 // central nervous system development // traceable author statement///0008366 // axon ensheathment // traceable author statement///0009636 // response to toxin // inferred from electronic annotation///0042552 // myelination // inferred from electronic annotation///00…	0005886 // plasma membrane // inferred from electronic annotation///0016020 // membrane // inferred from electronic annotation///0033269 // internode region of axon // inferred from electronic annotation///0042995 // cell projection // inferred from electronic annotation///0043025 // neuronal cell body // inferred from electronic annotation///0043209 // myelin sheath // inferred from electronic a…	0002020 // protease binding // inferred from electronic annotation///0019911 // structural constituent of myelin sheath // inferred from electronic annotation
224941_at	-1.76112	-2.2865	PAPPA	5069	pregnancy-associated plasma protein A, pappalysin 1	0006508 // proteolysis // inferred from electronic annotation///0007565 // female pregnancy // non-traceable author statement///0007565 // female pregnancy // traceable author statement///0030154 // cell differentiation // inferred from electronic annotation	0005576 // extracellular region // inferred from direct assay///0005576 // extracellular region // non-traceable author statement///0005576 // extracellular region // traceable author statement///0005576 // extracellular region // inferred from electronic annotation///0016020 // membrane // inferred from electronic annotation	0004175 // endopeptidase activity // inferred from electronic annotation///0008233 // peptidase activity // inferred from electronic annotation///0008237 // metallopeptidase activity // inferred from direct assay///0008237 // metallopeptidase activity // non-traceable author statement///0008237 // metallopeptidase activity // inferred from electronic annotation///0008270 // zinc ion binding // no…
220551_at	-1.74913	-2.0117	SLC17A6	57084	solute carrier family 17 (sodium-dependent inorganic phosphate cotransporter), member 6	0001504 // neurotransmitter uptake // inferred from electronic annotation///0006810 // transport // inferred from electronic annotation///0006811 // ion transport // traceable author statement///0006811 // ion transport // inferred from electronic annotation///0006814 // sodium ion transport // inferred from electronic annotation///0006836 // neurotransmitter transport // inferred from electronic…	0005769 // early endosome // inferred from electronic annotation///0008021 // synaptic vesicle // inferred from electronic annotation///0016020 // membrane // inferred from electronic annotation///0016021 // integral to membrane // inferred from electronic annotation///0019717 // synaptosome // inferred from electronic annotation///0030054 // cell junction // inferred from electronic annotation//…	0005313 // L-glutamate transmembrane transporter activity // inferred from electronic annotation///0015293 // symporter activity // inferred from electronic annotation
201831_s_at	-1.74315	-3.09812	USO1	8615	USO1 vesicle docking protein homolog (yeast)	0006810 // transport // inferred from electronic annotation///0006886 // intracellular protein transport // inferred from electronic annotation///0006944 // cellular membrane fusion // inferred from electronic annotation///0015031 // protein transport // inferred from electronic annotation///0016192 // vesicle-mediated transport // inferred from electronic annotation///0045056 // transcytosis // …	0000139 // Golgi membrane // inferred from electronic annotation///0000139 // Golgi membrane // traceable author statement///0005737 // cytoplasm // inferred from electronic annotation///0005792 // microsome // inferred from electronic annotation///0005794 // Golgi apparatus // inferred from electronic annotation///0005829 // cytosol // inferred from electronic annotation///0016020 // membrane //…	0008565 // protein transporter activity // inferred from electronic annotation
214589_at	-1.73853	-2.72116	FGF12	2257	fibroblast growth factor 12	0007165 // signal transduction // traceable author statement///0007254 // JNK cascade // inferred from physical interaction///0007267 // cell-cell signaling // traceable author statement///0007399 // nervous system development // traceable author statement///0007507 // heart development // traceable author statement///0008543 // fibroblast growth factor receptor signaling pathway // inferred from…	0005615 // extracellular space // traceable author statement///0005634 // nucleus // inferred from direct assay///0005634 // nucleus // inferred from electronic annotation///0005634 // nucleus // traceable author statement	0005104 // fibroblast growth factor receptor binding // inferred from direct assay///0008083 // growth factor activity // inferred from electronic annotation///0008083 // growth factor activity // traceable author statement///0008201 // heparin binding // inferred from direct assay
205698_s_at	-1.72709	-2.16999	MAP2K6	5608	mitogen-activated protein kinase kinase 6	0000165 // MAPK cascade // inferred from electronic annotation///0000187 // activation of MAPK activity // traceable author statement///0000187 // activation of MAPK activity // inferred from electronic annotation///0002224 // toll-like receptor signaling pathway // traceable author statement///0002755 // MyD88-dependent toll-like receptor signaling pathway // traceable author statement///0002756…	0005634 // nucleus // inferred from electronic annotation///0005654 // nucleoplasm // traceable author statement///0005737 // cytoplasm // inferred from electronic annotation///0005829 // cytosol // traceable author statement///0005856 // cytoskeleton // inferred from electronic annotation	0000166 // nucleotide binding // inferred from electronic annotation///0004672 // protein kinase activity // inferred from electronic annotation///0004674 // protein serine/threonine kinase activity // inferred from electronic annotation///0004708 // MAP kinase kinase activity // traceable author statement///0004713 // protein tyrosine kinase activity // inferred from electronic annotation///0005…
1562736_at	-1.72176	-2.28566	LHX9	56956	LIM homeobox 9	0006355 // regulation of transcription, DNA-dependent // inferred from electronic annotation///0008045 // motor axon guidance // inferred from sequence or structural similarity///0008283 // cell proliferation // inferred from electronic annotation///0008584 // male gonad development // inferred from electronic annotation///0008585 // female gonad development // inferred from electronic annotation…	0005634 // nucleus // inferred from electronic annotation	0003677 // DNA binding // inferred from electronic annotation///0003700 // sequence-specific DNA binding transcription factor activity // inferred from electronic annotation///0003714 // transcription corepressor activity // inferred from sequence or structural similarity///0008270 // zinc ion binding // inferred from electronic annotation///0043565 // sequence-specific DNA binding // inferred fr…
1555990_at	-1.71659	-2.18396	C22orf42	150297	chromosome 22 open reading frame 42
214960_at	-1.68656	-2.12859	API5	8539	apoptosis inhibitor 5	0006915 // apoptotic process // inferred from electronic annotation///0006916 // anti-apoptosis // inferred from mutant phenotype///0006916 // anti-apoptosis // inferred from sequence or structural similarity///0006916 // anti-apoptosis // non-traceable author statement///0006916 // anti-apoptosis // traceable author statement	0005634 // nucleus // inferred from direct assay///0005634 // nucleus // inferred from electronic annotation///0005681 // spliceosomal complex // inferred from sequence or structural similarity///0005730 // nucleolus // inferred from direct assay///0005737 // cytoplasm // non-traceable author statement///0005737 // cytoplasm // inferred from electronic annotation	0017134 // fibroblast growth factor binding // inferred from physical interaction
231043_at	-1.68578	-2.49488	PCDP1	200373	primary ciliary dyskinesia protein 1		0005929 // cilium // inferred from electronic annotation///0042995 // cell projection // inferred from electronic annotation	0005516 // calmodulin binding // inferred from electronic annotation
202402_s_at	-1.68077	-2.01108	CARS	833	cysteinyl-tRNA synthetase	0006412 // translation // inferred from electronic annotation///0006418 // tRNA aminoacylation for protein translation // traceable author statement///0006418 // tRNA aminoacylation for protein translation // inferred from electronic annotation///0006423 // cysteinyl-tRNA aminoacylation // inferred from direct assay///0006423 // cysteinyl-tRNA aminoacylation // inferred from electronic annotation…	0005737 // cytoplasm // inferred from direct assay///0005737 // cytoplasm // non-traceable author statement///0005737 // cytoplasm // inferred from electronic annotation///0005829 // cytosol // traceable author statement	0000049 // tRNA binding // inferred from direct assay///0000049 // tRNA binding // inferred from mutant phenotype///0000049 // tRNA binding // non-traceable author statement///0000166 // nucleotide binding // inferred from electronic annotation///0004812 // aminoacyl-tRNA ligase activity // inferred from electronic annotation///0004817 // cysteine-tRNA ligase activity // inferred from direct assa…
201426_s_at	-1.68041	-2.21682	VIM	7431	vimentin	0006915 // apoptotic process // traceable author statement///0006921 // cellular component disassembly involved in apoptotic process // traceable author statement///0006928 // cellular component movement // traceable author statement///0030049 // muscle filament sliding // traceable author statement///0044419 // interspecies interaction between organisms // inferred from electronic annotation	0005737 // cytoplasm // inferred from direct assay///0005737 // cytoplasm // inferred from electronic annotation///0005777 // peroxisome // inferred from direct assay///0005829 // cytosol // inferred from direct assay///0005829 // cytosol // traceable author statement///0005856 // cytoskeleton // inferred from direct assay///0005856 // cytoskeleton // traceable author statement///0005882 // inter…	0005198 // structural molecule activity // inferred from electronic annotation///0005200 // structural constituent of cytoskeleton // inferred from direct assay///0005515 // protein binding // inferred from physical interaction///0008022 // protein C-terminus binding // inferred from physical interaction///0042802 // identical protein binding // inferred from physical interaction
206730_at	-1.67371	-2.50167	GRIA3	2892	glutamate receptor, ionotropic, AMPA 3	0001919 // regulation of receptor recycling // inferred from electronic annotation///0006810 // transport // traceable author statement///0006810 // transport // inferred from electronic annotation///0006811 // ion transport // inferred from electronic annotation///0007215 // glutamate receptor signaling pathway // traceable author statement///0007268 // synaptic transmission // traceable author …	0005624 // membrane fraction // inferred from electronic annotation///0005886 // plasma membrane // traceable author statement///0005886 // plasma membrane // inferred from electronic annotation///0014069 // postsynaptic density // inferred from electronic annotation///0016020 // membrane // inferred from electronic annotation///0016021 // integral to membrane // inferred from electronic annotati…	0004872 // receptor activity // inferred from electronic annotation///0004970 // ionotropic glutamate receptor activity // inferred from electronic annotation///0004971 // alpha-amino-3-hydroxy-5-methyl-4-isoxazole propionate selective glutamate receptor activity // inferred from direct assay///0004971 // alpha-amino-3-hydroxy-5-methyl-4-isoxazole propionate selective glutamate receptor activity …
221673_s_at	-1.65112	-2.27176	CSNK1G1	53944	casein kinase 1, gamma 1	0006468 // protein phosphorylation // inferred from electronic annotation///0016055 // Wnt receptor signaling pathway // inferred from electronic annotation///0016310 // phosphorylation // inferred from electronic annotation	0005737 // cytoplasm // inferred from direct assay///0005737 // cytoplasm // inferred from electronic annotation	0000166 // nucleotide binding // inferred from electronic annotation///0004672 // protein kinase activity // inferred from electronic annotation///0004674 // protein serine/threonine kinase activity // inferred from electronic annotation///0005524 // ATP binding // inferred from electronic annotation///0016301 // kinase activity // inferred from electronic annotation///0016740 // transferase acti…
231998_at	-1.64068	-2.92771	SART1	9092	Squamous cell carcinoma antigen recognized by T cells	0000387 // spliceosomal snRNP assembly // traceable author statement///0000398 // nuclear mRNA splicing, via spliceosome // inferred by curator///0006397 // mRNA processing // inferred from electronic annotation///0007050 // cell cycle arrest // non-traceable author statement///0008380 // RNA splicing // inferred from electronic annotation///0008629 // induction of apoptosis by intracellular sign…	0005634 // nucleus // inferred from direct assay///0005634 // nucleus // inferred from electronic annotation///0005654 // nucleoplasm // inferred from direct assay///0005681 // spliceosomal complex // inferred from electronic annotation///0005730 // nucleolus // inferred from direct assay///0005737 // cytoplasm // traceable author statement///0005794 // Golgi apparatus // inferred from direct ass…	0005515 // protein binding // inferred from physical interaction
222435_s_at	-1.63211	-2.17217	UBE2J1	51465	ubiquitin-conjugating enzyme E2, J1	0016567 // protein ubiquitination // inferred from electronic annotation	0005783 // endoplasmic reticulum // inferred from electronic annotation///0005789 // endoplasmic reticulum membrane // inferred from electronic annotation///0016020 // membrane // inferred from electronic annotation///0016021 // integral to membrane // inferred from electronic annotation	0000166 // nucleotide binding // inferred from electronic annotation///0004842 // ubiquitin-protein ligase activity // inferred from electronic annotation///0005524 // ATP binding // inferred from electronic annotation///0016874 // ligase activity // inferred from electronic annotation///0016881 // acid-amino acid ligase activity // inferred from electronic annotation
202697_at	-1.6305	-2.08077	NUDT21	11051	nudix (nucleoside diphosphate linked moiety X)-type motif 21	0000398 // nuclear mRNA splicing, via spliceosome // traceable author statement///0006366 // transcription from RNA polymerase II promoter // traceable author statement///0006369 // termination of RNA polymerase II transcription // traceable author statement///0006378 // mRNA polyadenylation // inferred from electronic annotation///0006378 // mRNA polyadenylation // inferred from mutant phenotype…	0005634 // nucleus // inferred from direct assay///0005634 // nucleus // inferred from electronic annotation///0005654 // nucleoplasm // traceable author statement///0005813 // centrosome // inferred from direct assay///0005849 // mRNA cleavage factor complex // inferred from direct assay///0005849 // mRNA cleavage factor complex // inferred from electronic annotation///0042382 // paraspeckles //…	0003723 // RNA binding // inferred from direct assay///0003723 // RNA binding // inferred from electronic annotation///0003729 // mRNA binding // inferred from direct assay///0003729 // mRNA binding // inferred from electronic annotation///0005515 // protein binding // inferred from physical interaction///0016787 // hydrolase activity // inferred from electronic annotation///0017091 // AU-rich el…
208893_s_at	-1.62051	-2.0137	DUSP6	1848	dual specificity phosphatase 6	0000188 // inactivation of MAPK activity // inferred from direct assay///0001933 // negative regulation of protein phosphorylation // inferred from electronic annotation///0002224 // toll-like receptor signaling pathway // traceable author statement///0002755 // MyD88-dependent toll-like receptor signaling pathway // traceable author statement///0002756 // MyD88-independent toll-like receptor sig…	0005654 // nucleoplasm // traceable author statement///0005737 // cytoplasm // inferred from direct assay///0005737 // cytoplasm // inferred from electronic annotation///0005829 // cytosol // not recorded	0004721 // phosphoprotein phosphatase activity // inferred from electronic annotation///0004725 // protein tyrosine phosphatase activity // inferred from electronic annotation///0008138 // protein tyrosine/serine/threonine phosphatase activity // inferred from electronic annotation///0016787 // hydrolase activity // inferred from electronic annotation///0016791 // phosphatase activity // inferred…
214600_at	-1.62026	-3.98994	TEAD1	7003	TEA domain family member 1 (SV40 transcriptional enhancer factor)	0006351 // transcription, DNA-dependent // inferred from electronic annotation///0006355 // regulation of transcription, DNA-dependent // inferred from direct assay///0006355 // regulation of transcription, DNA-dependent // inferred from electronic annotation///0006367 // transcription initiation from RNA polymerase II promoter // traceable author statement///0007507 // heart development // infer…	0005634 // nucleus // inferred from electronic annotation///0005654 // nucleoplasm // traceable author statement	0003677 // DNA binding // inferred from electronic annotation///0003677 // DNA binding // traceable author statement///0003700 // sequence-specific DNA binding transcription factor activity // inferred from direct assay///0003700 // sequence-specific DNA binding transcription factor activity // inferred from electronic annotation///0005515 // protein binding // inferred from physical interaction
202118_s_at	-1.60196	-3.58113	CPNE3	8895	copine III	0006629 // lipid metabolic process // traceable author statement///0016192 // vesicle-mediated transport // traceable author statement	0005737 // cytoplasm // non-traceable author statement///0005829 // cytosol // inferred from direct assay	0004674 // protein serine/threonine kinase activity // inferred from direct assay///0005215 // transporter activity // traceable author statement///0005544 // calcium-dependent phospholipid binding // traceable author statement
1552486_s_at	-1.59086	-2.10344	LACTB	114294	lactamase, beta		0005737 // cytoplasm // inferred from direct assay///0005739 // mitochondrion // inferred from direct assay///0005739 // mitochondrion // inferred from electronic annotation	0016787 // hydrolase activity // inferred from electronic annotation
209655_s_at	-1.59044	-2.24078	TMEM47	83604	transmembrane protein 47		0005886 // plasma membrane // inferred from direct assay///0005911 // cell-cell junction // inferred from electronic annotation///0016020 // membrane // inferred from electronic annotation///0016021 // integral to membrane // inferred from electronic annotation///0030054 // cell junction // inferred from electronic annotation
209203_s_at	-1.58848	-4.09311	BICD2	23299	bicaudal D homolog 2 (Drosophila)	0006810 // transport // inferred from electronic annotation///0072385 // minus-end-directed organelle transport along microtubule // inferred from sequence or structural similarity///0072393 // microtubule anchoring at microtubule organizing center // inferred from sequence or structural similarity	0005737 // cytoplasm // inferred from direct assay///0005737 // cytoplasm // inferred from electronic annotation///0005794 // Golgi apparatus // inferred from direct assay///0005794 // Golgi apparatus // inferred from electronic annotation///0005856 // cytoskeleton // inferred from electronic annotation///0005886 // plasma membrane // inferred from direct assay///0031410 // cytoplasmic vesicle //…	0005515 // protein binding // inferred from physical interaction///0017137 // Rab GTPase binding // inferred from sequence or structural similarity
205079_s_at	-1.58418	-2.08801	MPDZ	8777	multiple PDZ domain protein	0044419 // interspecies interaction between organisms // inferred from electronic annotation	0005737 // cytoplasm // inferred from direct assay///0005886 // plasma membrane // inferred from electronic annotation///0005923 // tight junction // inferred from electronic annotation///0014069 // postsynaptic density // inferred from electronic annotation///0016020 // membrane // inferred from electronic annotation///0016324 // apical plasma membrane // inferred from electronic annotation///00…	0005515 // protein binding // inferred from physical interaction///0008022 // protein C-terminus binding // inferred from physical interaction
1554365_a_at	-1.56069	-2.11905	PPP2R5C	5527	protein phosphatase 2, regulatory subunit B', gamma	0006977 // DNA damage response, signal transduction by p53 class mediator resulting in cell cycle arrest // inferred from direct assay///0007165 // signal transduction // inferred from electronic annotation///0007165 // signal transduction // non-traceable author statement///0008285 // negative regulation of cell proliferation // inferred from direct assay///0016485 // protein processing // infer…	0000159 // protein phosphatase type 2A complex // inferred from direct assay///0000159 // protein phosphatase type 2A complex // inferred from electronic annotation///0000159 // protein phosphatase type 2A complex // non-traceable author statement///0000775 // chromosome, centromeric region // inferred from direct assay///0000775 // chromosome, centromeric region // inferred from electronic annot…	0005515 // protein binding // inferred from physical interaction///0008233 // peptidase activity // inferred from direct assay///0008601 // protein phosphatase type 2A regulator activity // inferred from direct assay///0008601 // protein phosphatase type 2A regulator activity // inferred from electronic annotation///0008601 // protein phosphatase type 2A regulator activity // non-traceable author…
1554747_a_at	-1.55976	-2.06851	SEPT2	4735	septin 2	0002036 // regulation of L-glutamate transport // inferred from electronic annotation///0007049 // cell cycle // inferred from electronic annotation///0007067 // mitosis // inferred from electronic annotation///0007224 // smoothened signaling pathway // inferred from sequence or structural similarity///0007224 // smoothened signaling pathway // inferred from electronic annotation///0031175 // neu…	0000145 // exocyst // inferred from electronic annotation///0000775 // chromosome, centromeric region // inferred from electronic annotation///0000776 // kinetochore // inferred from electronic annotation///0000777 // condensed chromosome kinetochore // inferred from electronic annotation///0005634 // nucleus // inferred from direct assay///0005694 // chromosome // inferred from electronic annota…	0000166 // nucleotide binding // inferred from electronic annotation///0005515 // protein binding // inferred from physical interaction///0005525 // GTP binding // inferred from electronic annotation///0030234 // enzyme regulator activity // inferred from electronic annotation///0032947 // protein complex scaffold // inferred from electronic annotation
233587_s_at	-1.54876	-2.00302	SIPA1L2	57568	signal-induced proliferation-associated 1 like 2	0043547 // positive regulation of GTPase activity // inferred from electronic annotation///0051056 // regulation of small GTPase mediated signal transduction // inferred from electronic annotation	0005622 // intracellular // inferred from electronic annotation	0005096 // GTPase activator activity // inferred from electronic annotation
1569629_x_at	-1.52671	-2.05213	LOC389906	389906	zinc finger protein 839 pseudogene
243835_at	-1.52149	-2.30189	ZDHHC21	340481	zinc finger, DHHC-type containing 21	0001942 // hair follicle development // inferred from electronic annotation///0018230 // peptidyl-L-cysteine S-palmitoylation // inferred from mutant phenotype///0018345 // protein palmitoylation // inferred from electronic annotation///0044281 // small molecule metabolic process // traceable author statement///0046209 // nitric oxide metabolic process // traceable author statement///0048733 // s…	0000139 // Golgi membrane // traceable author statement///0005794 // Golgi apparatus // inferred from direct assay///0005794 // Golgi apparatus // inferred from electronic annotation///0016020 // membrane // inferred from electronic annotation///0016021 // integral to membrane // inferred from electronic annotation	0008270 // zinc ion binding // inferred from electronic annotation///0016409 // palmitoyltransferase activity // inferred from electronic annotation///0016740 // transferase activity // inferred from electronic annotation///0016746 // transferase activity, transferring acyl groups // inferred from electronic annotation///0046872 // metal ion binding // inferred from electronic annotation
1553194_at	-1.50817	-5.29785	NEGR1	257194	neuronal growth regulator 1	0007155 // cell adhesion // inferred from electronic annotation	0005886 // plasma membrane // inferred from electronic annotation///0016020 // membrane // inferred from electronic annotation///0030425 // dendrite // inferred from electronic annotation///0031225 // anchored to membrane // inferred from electronic annotation///0043025 // neuronal cell body // inferred from electronic annotation	0005515 // protein binding // inferred from physical interaction
1568877_a_at	-1.49718	-3.82475	ACBD5	91452	acyl-CoA binding domain containing 5	0006810 // transport // inferred from electronic annotation	0005777 // peroxisome // inferred from electronic annotation///0005778 // peroxisomal membrane // inferred from electronic annotation///0016020 // membrane // inferred from electronic annotation///0016021 // integral to membrane // inferred from electronic annotation///0043231 // intracellular membrane-bounded organelle // inferred from direct assay	0000062 // fatty-acyl-CoA binding // inferred from electronic annotation///0008289 // lipid binding // inferred from electronic annotation
1558924_s_at	-1.49126	-4.37455	CLIP1	6249	CAP-GLY domain containing linker protein 1	0000087 // M phase of mitotic cell cycle // traceable author statement///0000236 // mitotic prometaphase // traceable author statement///0000278 // mitotic cell cycle // traceable author statement///0001578 // microtubule bundle formation // inferred from mutant phenotype///0006810 // transport // inferred from electronic annotation///0007067 // mitosis // traceable author statement///0031116 // …	0000776 // kinetochore // traceable author statement///0001726 // ruffle // inferred from electronic annotation///0005737 // cytoplasm // inferred from direct assay///0005737 // cytoplasm // inferred from electronic annotation///0005768 // endosome // traceable author statement///0005813 // centrosome // inferred from direct assay///0005829 // cytosol // traceable author statement///0005856 // cy…	0003676 // nucleic acid binding // inferred from electronic annotation///0005515 // protein binding // inferred from physical interaction///0008017 // microtubule binding // inferred from direct assay///0008017 // microtubule binding // inferred from electronic annotation///0008017 // microtubule binding // traceable author statement///0008270 // zinc ion binding // inferred from direct assay///0…
224370_s_at	-1.47668	-2.22229	CAPS2	84698	calcyphosine 2			0005509 // calcium ion binding // inferred from electronic annotation
208624_s_at	-1.47106	-3.62186	EIF4G1	1981	eukaryotic translation initiation factor 4 gamma, 1	0000184 // nuclear-transcribed mRNA catabolic process, nonsense-mediated decay // traceable author statement///0000288 // nuclear-transcribed mRNA catabolic process, deadenylation-dependent decay // traceable author statement///0000289 // nuclear-transcribed mRNA poly(A) tail shortening // traceable author statement///0006412 // translation // traceable author statement///0006412 // translation /…	0005737 // cytoplasm // non-traceable author statement///0005737 // cytoplasm // inferred from electronic annotation///0005829 // cytosol // traceable author statement///0016281 // eukaryotic translation initiation factor 4F complex // traceable author statement	0003677 // DNA binding // inferred from electronic annotation///0003723 // RNA binding // inferred from electronic annotation///0003743 // translation initiation factor activity // traceable author statement///0003743 // translation initiation factor activity // inferred from electronic annotation///0005515 // protein binding // inferred from physical interaction///0008135 // translation factor a…
219024_at	-1.45811	-3.09682	PLEKHA1	59338	pleckstrin homology domain containing, family A (phosphoinositide binding specific) member 1	0001553 // luteinization // inferred from electronic annotation///0007283 // spermatogenesis // inferred from electronic annotation///0008209 // androgen metabolic process // inferred from electronic annotation///0008210 // estrogen metabolic process // inferred from electronic annotation///0008585 // female gonad development // inferred from electronic annotation///0009791 // post-embryonic deve…	0005634 // nucleus // inferred from direct assay///0005634 // nucleus // inferred from electronic annotation///0005730 // nucleolus // inferred from direct assay///0005737 // cytoplasm // inferred from direct assay///0005737 // cytoplasm // inferred from electronic annotation///0005886 // plasma membrane // inferred from direct assay///0005886 // plasma membrane // inferred from electronic annota…	0005515 // protein binding // inferred from physical interaction///0005543 // phospholipid binding // inferred from electronic annotation///0008289 // lipid binding // inferred from electronic annotation///0030165 // PDZ domain binding // inferred from physical interaction///0043325 // phosphatidylinositol-3,4-bisphosphate binding // inferred from direct assay
1553750_a_at	-1.45339	-2.03854	FAM76B	143684	family with sequence similarity 76, member B		0005634 // nucleus // inferred from electronic annotation///0016607 // nuclear speck // inferred from electronic annotation
212758_s_at	-1.44868	-2.56464	ZEB1	6935	zinc finger E-box binding homeobox 1	0000122 // negative regulation of transcription from RNA polymerase II promoter // inferred from electronic annotation///0000122 // negative regulation of transcription from RNA polymerase II promoter // traceable author statement///0006351 // transcription, DNA-dependent // inferred from electronic annotation///0006355 // regulation of transcription, DNA-dependent // inferred from electronic ann…	0005622 // intracellular // inferred from electronic annotation///0005634 // nucleus // inferred from direct assay///0005634 // nucleus // inferred from electronic annotation///0005730 // nucleolus // inferred from direct assay///0005737 // cytoplasm // inferred from direct assay	0003676 // nucleic acid binding // inferred from electronic annotation///0003677 // DNA binding // inferred from electronic annotation///0003682 // chromatin binding // inferred from electronic annotation///0003690 // double-stranded DNA binding // inferred from electronic annotation///0003700 // sequence-specific DNA binding transcription factor activity // inferred from electronic annotation///…
209895_at	-1.44235	-2.36963	PTPN11	5781	protein tyrosine phosphatase, non-receptor type 11	0000077 // DNA damage checkpoint // inferred from electronic annotation///0000187 // activation of MAPK activity // inferred from electronic annotation///0006470 // protein dephosphorylation // inferred from electronic annotation///0006629 // lipid metabolic process // inferred from electronic annotation///0006641 // triglyceride metabolic process // inferred from electronic annotation///0007173 …	0005625 // soluble fraction // inferred from electronic annotation///0005737 // cytoplasm // inferred from direct assay///0005737 // cytoplasm // inferred from electronic annotation///0005739 // mitochondrion // inferred from electronic annotation///0005829 // cytosol // traceable author statement///0005829 // cytosol // inferred from electronic annotation///0043234 // protein complex // inferred…	0004721 // phosphoprotein phosphatase activity // inferred from electronic annotation///0004725 // protein tyrosine phosphatase activity // traceable author statement///0004725 // protein tyrosine phosphatase activity // inferred from electronic annotation///0004726 // non-membrane spanning protein tyrosine phosphatase activity // inferred from mutant phenotype///0004726 // non-membrane spanning …
213109_at	-1.44112	-2.08047	TNIK	23043	TRAF2 and NCK interacting kinase	0006468 // protein phosphorylation // inferred from direct assay///0006468 // protein phosphorylation // inferred from electronic annotation///0006950 // response to stress // inferred from direct assay///0007010 // cytoskeleton organization // inferred from mutant phenotype///0007243 // intracellular protein kinase cascade // inferred from direct assay///0007256 // activation of JNKK activity //…	0005634 // nucleus // inferred from direct assay///0005634 // nucleus // inferred from electronic annotation///0005730 // nucleolus // inferred from direct assay///0005737 // cytoplasm // inferred from direct assay///0005737 // cytoplasm // inferred from electronic annotation///0005768 // endosome // inferred from electronic annotation///0005856 // cytoskeleton // inferred from direct assay///000…	0000166 // nucleotide binding // inferred from electronic annotation///0004672 // protein kinase activity // inferred from electronic annotation///0004674 // protein serine/threonine kinase activity // inferred from direct assay///0004674 // protein serine/threonine kinase activity // inferred from electronic annotation///0005083 // small GTPase regulator activity // inferred from electronic anno…
208664_s_at	-1.44058	-3.99658	TTC3///TTC3P1	286495///7267	tetratricopeptide repeat domain 3///tetratricopeptide repeat domain 3 pseudogene 1	0006511 // ubiquitin-dependent protein catabolic process // inferred from direct assay///0010771 // negative regulation of cell morphogenesis involved in differentiation // inferred from electronic annotation///0016567 // protein ubiquitination // inferred from electronic annotation///0045665 // negative regulation of neuron differentiation // inferred from electronic annotation///0070936 // prot…	0005634 // nucleus // inferred from direct assay///0005634 // nucleus // inferred from electronic annotation///0005730 // nucleolus // inferred from direct assay///0005739 // mitochondrion // inferred from direct assay///0005773 // vacuole // inferred from electronic annotation	0004842 // ubiquitin-protein ligase activity // inferred from direct assay///0005515 // protein binding // inferred from physical interaction///0008270 // zinc ion binding // inferred from electronic annotation///0016874 // ligase activity // inferred from electronic annotation///0046872 // metal ion binding // inferred from electronic annotation
210995_s_at	-1.43708	-3.92741	TRIM23	373	tripartite motif containing 23	0006184 // GTP catabolic process // inferred from direct assay///0006184 // GTP catabolic process // traceable author statement///0006471 // protein ADP-ribosylation // inferred from electronic annotation///0007264 // small GTPase mediated signal transduction // inferred from electronic annotation///0016567 // protein ubiquitination // inferred from direct assay///0016567 // protein ubiquitinatio…	0000139 // Golgi membrane // inferred from direct assay///0000139 // Golgi membrane // inferred from electronic annotation///0005622 // intracellular // inferred from electronic annotation///0005634 // nucleus // inferred from electronic annotation///0005737 // cytoplasm // inferred from electronic annotation///0005764 // lysosome // inferred from electronic annotation///0005765 // lysosomal memb…	0000166 // nucleotide binding // inferred from electronic annotation///0003924 // GTPase activity // inferred from direct assay///0003924 // GTPase activity // traceable author statement///0004842 // ubiquitin-protein ligase activity // inferred from direct assay///0005515 // protein binding // inferred from physical interaction///0005525 // GTP binding // inferred from direct assay///0005525 // …
218817_at	-1.42832	-2.17544	SPCS3	60559	signal peptidase complex subunit 3 homolog (S. cerevisiae)	0006112 // energy reserve metabolic process // traceable author statement///0006412 // translation // traceable author statement///0006465 // signal peptide processing // inferred from electronic annotation///0006508 // proteolysis // inferred from electronic annotation///0006614 // SRP-dependent cotranslational protein targeting to membrane // traceable author statement///0010467 // gene express…	0005783 // endoplasmic reticulum // inferred from direct assay///0005783 // endoplasmic reticulum // inferred from electronic annotation///0005787 // signal peptidase complex // inferred from electronic annotation///0005789 // endoplasmic reticulum membrane // traceable author statement///0005789 // endoplasmic reticulum membrane // inferred from electronic annotation///0005792 // microsome // in…	0008233 // peptidase activity // inferred from electronic annotation///0016787 // hydrolase activity // inferred from electronic annotation
205457_at	-1.4226	-2.03236	C6orf106	64771	chromosome 6 open reading frame 106
209920_at	-1.41027	-2.17937	BMPR2	659	bone morphogenetic protein receptor, type II (serine/threonine kinase)	0001707 // mesoderm formation // inferred from sequence or structural similarity///0001707 // mesoderm formation // inferred from electronic annotation///0001938 // positive regulation of endothelial cell proliferation // inferred from mutant phenotype///0001946 // lymphangiogenesis // inferred from sequence or structural similarity///0001974 // blood vessel remodeling // inferred from sequence o…	0005737 // cytoplasm // inferred from electronic annotation///0005886 // plasma membrane // inferred from direct assay///0005886 // plasma membrane // traceable author statement///0005887 // integral to plasma membrane // inferred from direct assay///0005901 // caveola // inferred from mutant phenotype///0005901 // caveola // inferred from electronic annotation///0009925 // basal plasma membrane …	0000166 // nucleotide binding // inferred from electronic annotation///0004672 // protein kinase activity // inferred from electronic annotation///0004674 // protein serine/threonine kinase activity // inferred from electronic annotation///0004675 // transmembrane receptor protein serine/threonine kinase activity // inferred from electronic annotation///0004872 // receptor activity // inferred fr…
204840_s_at	-1.40841	-2.8078	EEA1	8411	early endosome antigen 1	0006897 // endocytosis // inferred from mutant phenotype///0006906 // vesicle fusion // inferred from mutant phenotype///0016189 // synaptic vesicle to endosome fusion // traceable author statement///0045022 // early endosome to late endosome transport // non-traceable author statement	0005622 // intracellular // inferred from electronic annotation///0005624 // membrane fraction // traceable author statement///0005737 // cytoplasm // traceable author statement///0005737 // cytoplasm // inferred from electronic annotation///0005768 // endosome // inferred from electronic annotation///0005769 // early endosome // inferred from direct assay///0005769 // early endosome // inferred …	0005515 // protein binding // inferred from physical interaction///0005516 // calmodulin binding // non-traceable author statement///0005545 // 1-phosphatidylinositol binding // inferred from direct assay///0005545 // 1-phosphatidylinositol binding // traceable author statement///0008270 // zinc ion binding // traceable author statement///0008270 // zinc ion binding // inferred from electronic an…
213235_at	-1.40773	-3.194	C16orf88	400506	chromosome 16 open reading frame 88		0005634 // nucleus // inferred from electronic annotation///0005730 // nucleolus // inferred from electronic annotation
1552978_a_at	-1.40542	-3.37318	SCAMP1	9522	secretory carrier membrane protein 1	0006810 // transport // inferred from electronic annotation///0006892 // post-Golgi vesicle-mediated transport // traceable author statement///0015031 // protein transport // inferred from direct assay///0015031 // protein transport // inferred from electronic annotation	0005768 // endosome // inferred from electronic annotation///0005794 // Golgi apparatus // inferred from electronic annotation///0005802 // trans-Golgi network // inferred from direct assay///0016020 // membrane // inferred from electronic annotation///0016021 // integral to membrane // inferred from direct assay///0016021 // integral to membrane // inferred from electronic annotation///0055038 /…	0005515 // protein binding // inferred from physical interaction
211844_s_at	-1.38879	-2.99412	NRP2	8828	neuropilin 2	0001525 // angiogenesis // non-traceable author statement///0001755 // neural crest cell migration // inferred from electronic annotation///0001938 // positive regulation of endothelial cell proliferation // traceable author statement///0007155 // cell adhesion // non-traceable author statement///0007155 // cell adhesion // inferred from electronic annotation///0007275 // multicellular organismal…	0002116 // semaphorin receptor complex // non-traceable author statement///0005624 // membrane fraction // traceable author statement///0005886 // plasma membrane // traceable author statement///0016020 // membrane // inferred from electronic annotation///0016021 // integral to membrane // non-traceable author statement///0016021 // integral to membrane // inferred from electronic annotation///00…	0004872 // receptor activity // traceable author statement///0004872 // receptor activity // inferred from electronic annotation///0005021 // vascular endothelial growth factor-activated receptor activity // non-traceable author statement///0005021 // vascular endothelial growth factor-activated receptor activity // traceable author statement///0008201 // heparin binding // inferred from electron…
238649_at	-1.36809	-2.08352	PITPNC1	26207	phosphatidylinositol transfer protein, cytoplasmic 1	0006810 // transport // inferred from electronic annotation///0006869 // lipid transport // inferred from electronic annotation///0007165 // signal transduction // inferred from mutant phenotype	0005622 // intracellular // inferred from electronic annotation///0005737 // cytoplasm // inferred from direct assay///0005737 // cytoplasm // inferred from electronic annotation	0005515 // protein binding // inferred from physical interaction///0008289 // lipid binding // inferred from electronic annotation///0008526 // phosphatidylinositol transporter activity // inferred from mutant phenotype
244401_at	-1.36543	-3.22039	LCA5	167691	Leber congenital amaurosis 5	0006810 // transport // inferred from electronic annotation///0015031 // protein transport // inferred from electronic annotation	0005737 // cytoplasm // inferred from electronic annotation///0005815 // microtubule organizing center // inferred from electronic annotation///0005856 // cytoskeleton // inferred from electronic annotation///0005929 // cilium // inferred from electronic annotation///0005932 // microtubule basal body // inferred from electronic annotation///0035085 // cilium axoneme // inferred from electronic an…	0005515 // protein binding // inferred from physical interaction
1555294_a_at	-1.35226	-2.27101	ERC1	23085	ELKS/RAB6-interacting/CAST family member 1	0006355 // regulation of transcription, DNA-dependent // non-traceable author statement///0006810 // transport // inferred from electronic annotation///0007252 // I-kappaB phosphorylation // inferred from direct assay///0007275 // multicellular organismal development // non-traceable author statement///0015031 // protein transport // inferred from electronic annotation///0042147 // retrograde tra…	0000139 // Golgi membrane // inferred from electronic annotation///0005737 // cytoplasm // traceable author statement///0005737 // cytoplasm // inferred from electronic annotation///0005794 // Golgi apparatus // inferred from electronic annotation///0008385 // IkappaB kinase complex // inferred from direct assay///0016020 // membrane // inferred from electronic annotation///0042734 // presynaptic…	0005515 // protein binding // inferred from physical interaction///0017137 // Rab GTPase binding // inferred from electronic annotation///0030165 // PDZ domain binding // inferred from electronic annotation///0043522 // leucine zipper domain binding // non-traceable author statement
212106_at	-1.34857	-2.88941	FAF2	23197	Fas associated factor family member 2	0006986 // response to unfolded protein // inferred from electronic annotation	0005737 // cytoplasm // inferred from electronic annotation///0005783 // endoplasmic reticulum // inferred from electronic annotation///0005811 // lipid particle // inferred from direct assay///0005811 // lipid particle // inferred from electronic annotation///0034098 // Cdc48p-Npl4p-Ufd1p AAA ATPase complex // inferred from direct assay	0005515 // protein binding // inferred from physical interaction///0031625 // ubiquitin protein ligase binding // inferred from direct assay///0043130 // ubiquitin binding // inferred from direct assay
226819_at	-1.33415	-2.37758	LSM11	134353	LSM11, U7 small nuclear RNA associated	0000084 // S phase of mitotic cell cycle // inferred from mutant phenotype///0006366 // transcription from RNA polymerase II promoter // traceable author statement///0006369 // termination of RNA polymerase II transcription // traceable author statement///0006397 // mRNA processing // traceable author statement///0006397 // mRNA processing // inferred from electronic annotation///0006398 // histo…	0005634 // nucleus // inferred from direct assay///0005634 // nucleus // inferred from electronic annotation///0005654 // nucleoplasm // traceable author statement///0005683 // U7 snRNP // inferred from direct assay///0005683 // U7 snRNP // inferred from sequence or structural similarity///0005683 // U7 snRNP // inferred from electronic annotation///0030529 // ribonucleoprotein complex // inferre…	0003723 // RNA binding // inferred from electronic annotation///0005515 // protein binding // inferred from physical interaction///0071209 // U7 snRNA binding // inferred from direct assay
206668_s_at	-1.32341	-2.41486	SCAMP1	9522	secretory carrier membrane protein 1	0006810 // transport // inferred from electronic annotation///0006892 // post-Golgi vesicle-mediated transport // traceable author statement///0015031 // protein transport // inferred from direct assay///0015031 // protein transport // inferred from electronic annotation	0005768 // endosome // inferred from electronic annotation///0005794 // Golgi apparatus // inferred from electronic annotation///0005802 // trans-Golgi network // inferred from direct assay///0016020 // membrane // inferred from electronic annotation///0016021 // integral to membrane // inferred from direct assay///0016021 // integral to membrane // inferred from electronic annotation///0055038 /…	0005515 // protein binding // inferred from physical interaction
206381_at	-1.32054	-2.22173	SCN2A	6326	sodium channel, voltage-gated, type II, alpha subunit	0006810 // transport // inferred from electronic annotation///0006811 // ion transport // inferred from electronic annotation///0006814 // sodium ion transport // traceable author statement///0006814 // sodium ion transport // inferred from electronic annotation///0006915 // apoptotic process // inferred from electronic annotation///0007399 // nervous system development // inferred from electroni…	0001518 // voltage-gated sodium channel complex // inferred from electronic annotation///0005624 // membrane fraction // inferred from electronic annotation///0005887 // integral to plasma membrane // traceable author statement///0014704 // intercalated disc // inferred from electronic annotation///0016020 // membrane // inferred from electronic annotation///0016021 // integral to membrane // inf…	0005216 // ion channel activity // inferred from electronic annotation///0005244 // voltage-gated ion channel activity // inferred from electronic annotation///0005248 // voltage-gated sodium channel activity // inferred from electronic annotation///0005248 // voltage-gated sodium channel activity // traceable author statement///0005272 // sodium channel activity // inferred from electronic annot…
227259_at	-1.32019	-2.28467	CD47	961	CD47 molecule	0007155 // cell adhesion // inferred from electronic annotation///0007229 // integrin-mediated signaling pathway // traceable author statement///0007596 // blood coagulation // traceable author statement///0008228 // opsonization // inferred from electronic annotation///0008284 // positive regulation of cell proliferation // inferred from direct assay///0009617 // response to bacterium // inferre…	0005886 // plasma membrane // traceable author statement///0005886 // plasma membrane // inferred from electronic annotation///0005887 // integral to plasma membrane // inferred from electronic annotation///0005887 // integral to plasma membrane // traceable author statement///0016020 // membrane // inferred from electronic annotation///0016021 // integral to membrane // inferred from electronic …	0005515 // protein binding // inferred from physical interaction///0070053 // thrombospondin receptor activity // inferred from physical interaction
1557385_at	-1.31849	-2.48744	FAM161A	84140	family with sequence similarity 161, member A	0007601 // visual perception // inferred from electronic annotation///0050896 // response to stimulus // inferred from electronic annotation	0005813 // centrosome // inferred from direct assay
223985_at	-1.30408	-2.56286	FSD1L	83856	fibronectin type III and SPRY domain containing 1-like		0005622 // intracellular // inferred from electronic annotation
201635_s_at	-1.29563	-2.27434	FXR1	8087	fragile X mental retardation, autosomal homolog 1	0006915 // apoptotic process // traceable author statement///0007275 // multicellular organismal development // inferred from electronic annotation///0007517 // muscle organ development // inferred from electronic annotation///0017148 // negative regulation of translation // inferred from electronic annotation///0030154 // cell differentiation // inferred from electronic annotation	0005634 // nucleus // inferred from electronic annotation///0005730 // nucleolus // traceable author statement///0005737 // cytoplasm // inferred from direct assay///0005737 // cytoplasm // inferred from electronic annotation///0005737 // cytoplasm // traceable author statement///0005844 // polysome // inferred from electronic annotation///0005844 // polysome // traceable author statement///00430…	0002151 // G-quadruplex RNA binding // inferred from electronic annotation///0003723 // RNA binding // traceable author statement///0003723 // RNA binding // inferred from electronic annotation///0003730 // mRNA 3'-UTR binding // inferred from electronic annotation
227257_s_at	-1.29551	-2.33265	CACUL1	143384	CDK2-associated, cullin domain 1	0000082 // G1/S transition of mitotic cell cycle // inferred from mutant phenotype///0006511 // ubiquitin-dependent protein catabolic process // inferred from electronic annotation///0008284 // positive regulation of cell proliferation // inferred from mutant phenotype///0045860 // positive regulation of protein kinase activity // inferred from mutant phenotype	0031461 // cullin-RING ubiquitin ligase complex // inferred from electronic annotation	0019901 // protein kinase binding // inferred from physical interaction///0031625 // ubiquitin protein ligase binding // inferred from electronic annotation
212382_at	-1.2798	-2.68471	TCF4	6925	transcription factor 4	0000122 // negative regulation of transcription from RNA polymerase II promoter // inferred from electronic annotation///0006351 // transcription, DNA-dependent // inferred from electronic annotation///0006352 // transcription initiation, DNA-dependent // inferred from sequence or structural similarity///0006355 // regulation of transcription, DNA-dependent // inferred from electronic annotation/…	0005634 // nucleus // inferred from direct assay///0005634 // nucleus // inferred from electronic annotation///0005667 // transcription factor complex // inferred from sequence or structural similarity///0005667 // transcription factor complex // inferred from electronic annotation	0000978 // RNA polymerase II core promoter proximal region sequence-specific DNA binding // inferred from sequence or structural similarity///0001011 // sequence-specific DNA binding RNA polymerase recruiting transcription factor activity // inferred from sequence or structural similarity///0001077 // RNA polymerase II core promoter proximal region sequence-specific DNA binding transcription fact…
1570515_a_at	-1.2755	-3.06559	FILIP1	27145	filamin A interacting protein 1
224227_s_at	-1.27358	-2.03525	BDP1	55814	B double prime 1, subunit of RNA polymerase III transcription initiation factor IIIB	0006351 // transcription, DNA-dependent // inferred from electronic annotation///0006355 // regulation of transcription, DNA-dependent // inferred from electronic annotation///0006383 // transcription from RNA polymerase III promoter // traceable author statement///0010467 // gene expression // traceable author statement	0005634 // nucleus // inferred from electronic annotation///0005654 // nucleoplasm // traceable author statement	0003677 // DNA binding // inferred from electronic annotation
214352_s_at	-1.27159	-2.60798	KRAS	3845	v-Ki-ras2 Kirsten rat sarcoma viral oncogene homolog	0000165 // MAPK cascade // traceable author statement///0000186 // activation of MAPKK activity // traceable author statement///0001934 // positive regulation of protein phosphorylation // inferred from mutant phenotype///0006184 // GTP catabolic process // inferred from electronic annotation///0007165 // signal transduction // inferred from electronic annotation///0007173 // epidermal growth fac…	0005739 // mitochondrion // inferred from electronic annotation///0005886 // plasma membrane // traceable author statement///0005886 // plasma membrane // inferred from electronic annotation///0016020 // membrane // inferred from electronic annotation///0045121 // membrane raft // inferred from electronic annotation	0000166 // nucleotide binding // inferred from electronic annotation///0003924 // GTPase activity // inferred from electronic annotation///0005515 // protein binding // inferred from physical interaction///0005525 // GTP binding // inferred from electronic annotation///0019002 // GMP binding // inferred from electronic annotation///0019003 // GDP binding // inferred from electronic annotation///0…
221705_s_at	-1.27148	-2.35725	SIKE1	80143	suppressor of IKBKE 1	0045087 // innate immune response // traceable author statement	0005737 // cytoplasm // inferred from electronic annotation///0005829 // cytosol // traceable author statement///0005925 // focal adhesion // inferred from direct assay///0043231 // intracellular membrane-bounded organelle // inferred from direct assay	0005515 // protein binding // inferred from physical interaction
227918_s_at	-1.27021	-2.05383	ZYG11B	79699	zyg-11 homolog B (C. elegans)
212417_at	-1.26567	-2.02393	SCAMP1	9522	secretory carrier membrane protein 1	0006810 // transport // inferred from electronic annotation///0006892 // post-Golgi vesicle-mediated transport // traceable author statement///0015031 // protein transport // inferred from direct assay///0015031 // protein transport // inferred from electronic annotation	0005768 // endosome // inferred from electronic annotation///0005794 // Golgi apparatus // inferred from electronic annotation///0005802 // trans-Golgi network // inferred from direct assay///0016020 // membrane // inferred from electronic annotation///0016021 // integral to membrane // inferred from direct assay///0016021 // integral to membrane // inferred from electronic annotation///0055038 /…	0005515 // protein binding // inferred from physical interaction
219387_at	-1.26307	-2.95977	CCDC88A	55704	coiled-coil domain containing 88A	0000226 // microtubule cytoskeleton organization // inferred from electronic annotation///0001932 // regulation of protein phosphorylation // inferred from sequence or structural similarity///0001932 // regulation of protein phosphorylation // inferred from electronic annotation///0006260 // DNA replication // inferred from electronic annotation///0006275 // regulation of DNA replication // infer…	0005737 // cytoplasm // inferred from electronic annotation///0005783 // endoplasmic reticulum // inferred from direct assay///0005794 // Golgi apparatus // inferred from direct assay///0005829 // cytosol // inferred from direct assay///0005829 // cytosol // inferred from electronic annotation///0005886 // plasma membrane // inferred from direct assay///0005886 // plasma membrane // inferred from…	0003779 // actin binding // inferred from direct assay///0008017 // microtubule binding // inferred from sequence or structural similarity///0008017 // microtubule binding // inferred from electronic annotation///0035091 // phosphatidylinositol binding // inferred from direct assay///0042803 // protein homodimerization activity // inferred from physical interaction///0043422 // protein kinase B b…
235653_s_at	-1.2406	-2.38681	THAP6	152815	THAP domain containing 6		0015630 // microtubule cytoskeleton // inferred from direct assay	0003676 // nucleic acid binding // inferred from electronic annotation///0003677 // DNA binding // inferred from electronic annotation///0046872 // metal ion binding // inferred from electronic annotation
200607_s_at	-1.22966	-2.27238	RAD21	5885	RAD21 homolog (S. pombe)	0000087 // M phase of mitotic cell cycle // traceable author statement///0000236 // mitotic prometaphase // traceable author statement///0000278 // mitotic cell cycle // traceable author statement///0006281 // DNA repair // inferred from electronic annotation///0006302 // double-strand break repair // traceable author statement///0006310 // DNA recombination // traceable author statement///000635…	0000228 // nuclear chromosome // inferred from electronic annotation///0000775 // chromosome, centromeric region // inferred from electronic annotation///0005634 // nucleus // inferred from direct assay///0005634 // nucleus // inferred from electronic annotation///0005654 // nucleoplasm // traceable author statement///0005694 // chromosome // inferred from electronic annotation///0005730 // nucle…	0005515 // protein binding // inferred from physical interaction
1558747_at	-1.22585	-3.97439	SMCHD1	23347	structural maintenance of chromosomes flexible hinge domain containing 1	0009048 // dosage compensation by inactivation of X chromosome // inferred from electronic annotation///0051276 // chromosome organization // inferred from electronic annotation///0060821 // inactivation of X chromosome by DNA methylation // inferred from electronic annotation	0001740 // Barr body // inferred from electronic annotation///0005694 // chromosome // inferred from electronic annotation	0005524 // ATP binding // inferred from electronic annotation
220462_at	-1.22065	-2.01208	CSRNP3	80034	cysteine-serine-rich nuclear protein 3	0006351 // transcription, DNA-dependent // inferred from electronic annotation///0006355 // regulation of transcription, DNA-dependent // inferred from electronic annotation///0006915 // apoptotic process // inferred from electronic annotation///0010923 // negative regulation of phosphatase activity // inferred from direct assay///0043065 // positive regulation of apoptotic process // inferred fr…	0005634 // nucleus // inferred from sequence or structural similarity///0005634 // nucleus // inferred from electronic annotation	0003677 // DNA binding // inferred from electronic annotation///0003700 // sequence-specific DNA binding transcription factor activity // inferred from sequence or structural similarity///0003700 // sequence-specific DNA binding transcription factor activity // inferred from electronic annotation
218273_s_at	-1.19681	-2.09557	PDP1	54704	pyruvate dehyrogenase phosphatase catalytic subunit 1	0006090 // pyruvate metabolic process // traceable author statement///0006470 // protein dephosphorylation // inferred from electronic annotation///0010510 // regulation of acetyl-CoA biosynthetic process from pyruvate // traceable author statement///0035970 // peptidyl-threonine dephosphorylation // inferred from direct assay///0044281 // small molecule metabolic process // traceable author stat…	0005739 // mitochondrion // inferred from electronic annotation///0005759 // mitochondrial matrix // traceable author statement///0005759 // mitochondrial matrix // inferred from electronic annotation///0008287 // protein serine/threonine phosphatase complex // inferred from electronic annotation	0003824 // catalytic activity // inferred from electronic annotation///0004721 // phosphoprotein phosphatase activity // inferred from electronic annotation///0004722 // protein serine/threonine phosphatase activity // inferred from direct assay///0004722 // protein serine/threonine phosphatase activity // inferred from electronic annotation///0004724 // magnesium-dependent protein serine/threoni…
226897_s_at	-1.19508	-2.01497	ZC3H7A	29066	zinc finger CCCH-type containing 7A		0005622 // intracellular // inferred from electronic annotation///0005634 // nucleus // inferred from electronic annotation	0003676 // nucleic acid binding // inferred from electronic annotation///0008270 // zinc ion binding // inferred from electronic annotation///0046872 // metal ion binding // inferred from electronic annotation
202170_s_at	-1.19361	-2.09658	AASDHPPT	60496	aminoadipate-semialdehyde dehydrogenase-phosphopantetheinyl transferase	0006633 // fatty acid biosynthetic process // inferred from electronic annotation///0006766 // vitamin metabolic process // traceable author statement///0006767 // water-soluble vitamin metabolic process // traceable author statement///0009059 // macromolecule biosynthetic process // inferred from electronic annotation///0015939 // pantothenate metabolic process // traceable author statement///00…	0005737 // cytoplasm // inferred from electronic annotation///0005829 // cytosol // traceable author statement	0000287 // magnesium ion binding // inferred from direct assay///0000287 // magnesium ion binding // inferred from electronic annotation///0005515 // protein binding // inferred from physical interaction///0008897 // holo-[acyl-carrier-protein] synthase activity // inferred from direct assay///0008897 // holo-[acyl-carrier-protein] synthase activity // inferred from electronic annotation///001674…
203215_s_at	-1.19234	-2.85234	MYO6	4646	myosin VI	0006605 // protein targeting // inferred from electronic annotation///0006810 // transport // inferred from electronic annotation///0006886 // intracellular protein transport // inferred from sequence or structural similarity///0006897 // endocytosis // inferred from mutant phenotype///0006897 // endocytosis // inferred from sequence or structural similarity///0006897 // endocytosis // inferred f…	0001726 // ruffle // inferred from direct assay///0005624 // membrane fraction // inferred from electronic annotation///0005634 // nucleus // inferred from direct assay///0005634 // nucleus // inferred from electronic annotation///0005654 // nucleoplasm // inferred from direct assay///0005737 // cytoplasm // inferred from direct assay///0005737 // cytoplasm // inferred from sequence or structural…	0000166 // nucleotide binding // inferred from electronic annotation///0003774 // motor activity // inferred from sequence or structural similarity///0003774 // motor activity // inferred from electronic annotation///0003779 // actin binding // traceable author statement///0003779 // actin binding // inferred from electronic annotation///0005515 // protein binding // inferred from physical intera…
224580_at	-1.19005	-2.20242	SLC38A1	81539	solute carrier family 38, member 1	0001504 // neurotransmitter uptake // traceable author statement///0006810 // transport // inferred from electronic annotation///0006811 // ion transport // traceable author statement///0006811 // ion transport // inferred from electronic annotation///0006814 // sodium ion transport // inferred from electronic annotation///0006865 // amino acid transport // traceable author statement///0006865 //…	0005624 // membrane fraction // inferred from electronic annotation///0005886 // plasma membrane // traceable author statement///0005886 // plasma membrane // inferred from electronic annotation///0016020 // membrane // inferred from electronic annotation///0016021 // integral to membrane // non-traceable author statement///0016021 // integral to membrane // inferred from electronic annotation///…	0005283 // sodium:amino acid symporter activity // non-traceable author statement///0015175 // neutral amino acid transmembrane transporter activity // non-traceable author statement///0015186 // L-glutamine transmembrane transporter activity // inferred from electronic annotation///0015293 // symporter activity // inferred from electronic annotation
242762_s_at	-1.18528	-2.04255	FAM171B	165215	family with sequence similarity 171, member B		0016020 // membrane // inferred from electronic annotation///0016021 // integral to membrane // inferred from electronic annotation	0003677 // DNA binding // inferred from electronic annotation
225115_at	-1.16923	-3.86148	HIPK2	28996	homeodomain interacting protein kinase 2	0000122 // negative regulation of transcription from RNA polymerase II promoter // inferred from electronic annotation///0001654 // eye development // inferred from sequence or structural similarity///0006351 // transcription, DNA-dependent // inferred from electronic annotation///0006355 // regulation of transcription, DNA-dependent // inferred from electronic annotation///0006468 // protein pho…	0005634 // nucleus // inferred from direct assay///0005634 // nucleus // inferred from electronic annotation///0005634 // nucleus // traceable author statement///0005737 // cytoplasm // inferred from sequence or structural similarity///0005737 // cytoplasm // inferred from electronic annotation///0005813 // centrosome // inferred from direct assay///0016604 // nuclear body // inferred from direct…	0000166 // nucleotide binding // inferred from electronic annotation///0001102 // RNA polymerase II activating transcription factor binding // inferred from sequence or structural similarity///0001102 // RNA polymerase II activating transcription factor binding // inferred from electronic annotation///0001105 // RNA polymerase II transcription coactivator activity // inferred from sequence or str…
229346_at	-1.15979	-2.64955	NES	10763	nestin	0000086 // G2/M transition of mitotic cell cycle // inferred from direct assay///0007275 // multicellular organismal development // inferred from electronic annotation///0007399 // nervous system development // inferred from electronic annotation///0007417 // central nervous system development // non-traceable author statement///0007420 // brain development // inferred from sequence or structural…	0005622 // intracellular // inferred from electronic annotation///0005737 // cytoplasm // inferred from direct assay///0005737 // cytoplasm // inferred from electronic annotation///0005882 // intermediate filament // non-traceable author statement///0005882 // intermediate filament // inferred from electronic annotation///0045111 // intermediate filament cytoskeleton // inferred from direct assay	0005198 // structural molecule activity // inferred from electronic annotation///0019215 // intermediate filament binding // inferred from sequence or structural similarity///0031730 // CCR5 chemokine receptor binding // inferred from electronic annotation
1554633_a_at	-1.15897	-2.15133	MYT1L	23040	myelin transcription factor 1-like	0006351 // transcription, DNA-dependent // inferred from electronic annotation///0006355 // regulation of transcription, DNA-dependent // inferred from electronic annotation///0007275 // multicellular organismal development // inferred from electronic annotation///0007399 // nervous system development // inferred from electronic annotation///0030154 // cell differentiation // inferred from electr…	0005634 // nucleus // inferred from sequence or structural similarity///0005634 // nucleus // inferred from electronic annotation	0003677 // DNA binding // inferred from electronic annotation///0003700 // sequence-specific DNA binding transcription factor activity // inferred from electronic annotation///0008270 // zinc ion binding // inferred from electronic annotation///0046872 // metal ion binding // inferred from electronic annotation
220342_x_at	-1.14451	-2.16414	EDEM3	80267	ER degradation enhancer, mannosidase alpha-like 3	0006457 // protein folding // traceable author statement///0006516 // glycoprotein catabolic process // inferred from electronic annotation///0006986 // response to unfolded protein // inferred from electronic annotation///0018279 // protein N-linked glycosylation via asparagine // traceable author statement///0043161 // proteasomal ubiquitin-dependent protein catabolic process // inferred from e…	0005783 // endoplasmic reticulum // inferred from electronic annotation///0005788 // endoplasmic reticulum lumen // inferred from electronic annotation///0005789 // endoplasmic reticulum membrane // traceable author statement///0016020 // membrane // inferred from electronic annotation	0004569 // glycoprotein endo-alpha-1,2-mannosidase activity // inferred from electronic annotation///0004571 // mannosyl-oligosaccharide 1,2-alpha-mannosidase activity // inferred from electronic annotation///0005509 // calcium ion binding // inferred from electronic annotation
200841_s_at	-1.13943	-2.72348	EPRS	2058	glutamyl-prolyl-tRNA synthetase	0006412 // translation // inferred from electronic annotation///0006418 // tRNA aminoacylation for protein translation // traceable author statement///0006418 // tRNA aminoacylation for protein translation // inferred from electronic annotation///0006424 // glutamyl-tRNA aminoacylation // inferred from electronic annotation///0006433 // prolyl-tRNA aminoacylation // inferred from electronic annot…	0005625 // soluble fraction // traceable author statement///0005737 // cytoplasm // traceable author statement///0005737 // cytoplasm // inferred from electronic annotation///0005829 // cytosol // traceable author statement	0000166 // nucleotide binding // inferred from electronic annotation///0003723 // RNA binding // inferred from electronic annotation///0003824 // catalytic activity // inferred from electronic annotation///0004812 // aminoacyl-tRNA ligase activity // inferred from electronic annotation///0004818 // glutamate-tRNA ligase activity // traceable author statement///0004818 // glutamate-tRNA ligase act…
208744_x_at	-1.13623	-2.30352	HSPH1	10808	heat shock 105kDa/110kDa protein 1	0006950 // response to stress // inferred from electronic annotation///0006986 // response to unfolded protein // traceable author statement///0045345 // positive regulation of MHC class I biosynthetic process // traceable author statement///0051085 // chaperone mediated protein folding requiring cofactor // inferred from electronic annotation///0051135 // positive regulation of NK T cell activat…	0005576 // extracellular region // traceable author statement///0005634 // nucleus // inferred from direct assay///0005730 // nucleolus // inferred from direct assay///0005737 // cytoplasm // inferred from direct assay///0005737 // cytoplasm // inferred from electronic annotation///0005874 // microtubule // inferred from electronic annotation	0000166 // nucleotide binding // inferred from electronic annotation///0005524 // ATP binding // inferred from electronic annotation///0043014 // alpha-tubulin binding // inferred from electronic annotation
227101_at	-1.12778	-2.95339	ZNF800	168850	zinc finger protein 800	0006351 // transcription, DNA-dependent // inferred from electronic annotation///0006355 // regulation of transcription, DNA-dependent // inferred from electronic annotation	0005622 // intracellular // inferred from electronic annotation///0005634 // nucleus // inferred from electronic annotation	0003676 // nucleic acid binding // inferred from electronic annotation///0003677 // DNA binding // inferred from electronic annotation///0008270 // zinc ion binding // inferred from electronic annotation///0046872 // metal ion binding // inferred from electronic annotation
219507_at	-1.12722	-2.14045	RSRC1	51319	arginine/serine-rich coiled-coil 1	0000380 // alternative nuclear mRNA splicing, via spliceosome // inferred from electronic annotation///0000398 // nuclear mRNA splicing, via spliceosome // inferred from direct assay///0006397 // mRNA processing // inferred from electronic annotation///0006468 // protein phosphorylation // inferred from electronic annotation///0006913 // nucleocytoplasmic transport // inferred from sequence or st…	0005634 // nucleus // inferred from sequence or structural similarity///0005634 // nucleus // inferred from electronic annotation///0005737 // cytoplasm // inferred from sequence or structural similarity///0005737 // cytoplasm // inferred from electronic annotation///0016607 // nuclear speck // inferred from sequence or structural similarity///0016607 // nuclear speck // inferred from electronic …	0005515 // protein binding // inferred from physical interaction
208042_at	-1.12625	-2.3898	AGGF1	55109	angiogenic factor with G patch and FHA domains 1	0001525 // angiogenesis // inferred from electronic annotation///0001570 // vasculogenesis // traceable author statement///0001938 // positive regulation of endothelial cell proliferation // inferred from direct assay///0006396 // RNA processing // traceable author statement///0007155 // cell adhesion // inferred from direct assay///0007275 // multicellular organismal development // inferred from…	0005576 // extracellular region // inferred from direct assay///0005576 // extracellular region // inferred from electronic annotation///0005737 // cytoplasm // inferred from direct assay///0005737 // cytoplasm // inferred from electronic annotation///0048471 // perinuclear region of cytoplasm // inferred from direct assay	0003676 // nucleic acid binding // inferred from electronic annotation///0005515 // protein binding // inferred from physical interaction///0043499 // eukaryotic cell surface binding // inferred from direct assay
208427_s_at	-1.10499	-2.74619	ELAVL2	1993	ELAV (embryonic lethal, abnormal vision, Drosophila)-like 2 (Hu antigen B)	0006355 // regulation of transcription, DNA-dependent // traceable author statement		0000166 // nucleotide binding // inferred from electronic annotation///0003676 // nucleic acid binding // inferred from electronic annotation///0003723 // RNA binding // inferred from electronic annotation///0003730 // mRNA 3'-UTR binding // traceable author statement///0005515 // protein binding // inferred from physical interaction
224539_s_at	-1.09359	-2.0931	PCDHAC2	56134	protocadherin alpha subfamily C, 2	0007155 // cell adhesion // traceable author statement///0007155 // cell adhesion // inferred from electronic annotation///0007156 // homophilic cell adhesion // inferred from electronic annotation///0007399 // nervous system development // traceable author statement	0005886 // plasma membrane // inferred from electronic annotation///0005887 // integral to plasma membrane // traceable author statement///0016020 // membrane // inferred from electronic annotation///0016021 // integral to membrane // inferred from electronic annotation	0005509 // calcium ion binding // inferred from electronic annotation
1555436_a_at	-1.08311	-3.55085	AFF4	27125	AF4/FMR2 family, member 4	0006351 // transcription, DNA-dependent // inferred from electronic annotation///0006355 // regulation of transcription, DNA-dependent // traceable author statement///0006355 // regulation of transcription, DNA-dependent // inferred from electronic annotation///0006366 // transcription from RNA polymerase II promoter // traceable author statement///0007286 // spermatid development // inferred fro…	0005634 // nucleus // inferred from direct assay///0005634 // nucleus // inferred from electronic annotation///0005730 // nucleolus // inferred from direct assay///0005739 // mitochondrion // inferred from direct assay	0003700 // sequence-specific DNA binding transcription factor activity // traceable author statement///0005515 // protein binding // inferred from physical interaction
220946_s_at	-1.07527	-2.12593	SETD2	29072	SET domain containing 2	0001525 // angiogenesis // inferred from electronic annotation///0001570 // vasculogenesis // inferred from electronic annotation///0001763 // morphogenesis of a branching structure // inferred from electronic annotation///0001843 // neural tube closure // inferred from electronic annotation///0006351 // transcription, DNA-dependent // inferred from electronic annotation///0006355 // regulation o…	0005634 // nucleus // inferred from electronic annotation///0005694 // chromosome // inferred from electronic annotation	0003677 // DNA binding // inferred from electronic annotation///0005515 // protein binding // inferred from physical interaction///0008168 // methyltransferase activity // inferred from electronic annotation///0016491 // oxidoreductase activity // inferred from electronic annotation///0016740 // transferase activity // inferred from electronic annotation///0018024 // histone-lysine N-methyltransf…
222909_s_at	-1.07295	-3.46088	BAG4	9530	BCL2-associated athanogene 4	0006457 // protein folding // traceable author statement///0006916 // anti-apoptosis // traceable author statement///0010763 // positive regulation of fibroblast migration // inferred from electronic annotation///0030838 // positive regulation of actin filament polymerization // inferred from electronic annotation///0033138 // positive regulation of peptidyl-serine phosphorylation // inferred fro…	0005634 // nucleus // inferred from direct assay///0005730 // nucleolus // inferred from direct assay///0005737 // cytoplasm // inferred from direct assay///0005737 // cytoplasm // inferred from electronic annotation///0005829 // cytosol // inferred from direct assay///0005886 // plasma membrane // inferred from direct assay	0005057 // receptor signaling protein activity // traceable author statement///0051087 // chaperone binding // inferred from electronic annotation
211165_x_at	-1.0683	-2.02282	EPHB2	2048	EPH receptor B2	0001525 // angiogenesis // inferred from sequence or structural similarity///0001655 // urogenital system development // inferred from sequence or structural similarity///0006468 // protein phosphorylation // traceable author statement///0006468 // protein phosphorylation // inferred from electronic annotation///0007169 // transmembrane receptor protein tyrosine kinase signaling pathway // inferr…	0005886 // plasma membrane // inferred from electronic annotation///0005887 // integral to plasma membrane // inferred from sequence or structural similarity///0005887 // integral to plasma membrane // inferred from electronic annotation///0016020 // membrane // inferred from electronic annotation///0016021 // integral to membrane // inferred from electronic annotation///0030424 // axon // inferr…	0000166 // nucleotide binding // inferred from electronic annotation///0004672 // protein kinase activity // inferred from electronic annotation///0004713 // protein tyrosine kinase activity // inferred from sequence or structural similarity///0004713 // protein tyrosine kinase activity // inferred from electronic annotation///0004714 // transmembrane receptor protein tyrosine kinase activity // …
221683_s_at	-1.0673	-2.17984	CEP290	80184	centrosomal protein 290kDa	0000086 // G2/M transition of mitotic cell cycle // traceable author statement///0000278 // mitotic cell cycle // traceable author statement///0006810 // transport // inferred from electronic annotation///0015031 // protein transport // inferred from sequence or structural similarity///0015031 // protein transport // inferred from electronic annotation///0030030 // cell projection organization //…	0000930 // gamma-tubulin complex // inferred from direct assay///0005634 // nucleus // inferred from direct assay///0005634 // nucleus // inferred from electronic annotation///0005737 // cytoplasm // inferred from direct assay///0005737 // cytoplasm // inferred from electronic annotation///0005813 // centrosome // inferred from direct assay///0005815 // microtubule organizing center // inferred f…	0005515 // protein binding // inferred from physical interaction///0051011 // microtubule minus-end binding // inferred from direct assay
211993_at	-1.06624	-2.55885	WNK1	65125	WNK lysine deficient protein kinase 1	0003084 // positive regulation of systemic arterial blood pressure // inferred from electronic annotation///0006468 // protein phosphorylation // inferred from direct assay///0006468 // protein phosphorylation // inferred from electronic annotation///0006469 // negative regulation of protein kinase activity // inferred from electronic annotation///0006811 // ion transport // inferred from sequenc…	0005625 // soluble fraction // inferred from electronic annotation///0005737 // cytoplasm // inferred from direct assay///0005737 // cytoplasm // inferred from electronic annotation///0042598 // vesicular fraction // inferred from electronic annotation	0000166 // nucleotide binding // inferred from electronic annotation///0004672 // protein kinase activity // inferred from electronic annotation///0004674 // protein serine/threonine kinase activity // inferred from direct assay///0004674 // protein serine/threonine kinase activity // inferred from electronic annotation///0004860 // protein kinase inhibitor activity // inferred from electronic an…
211352_s_at	-1.0519	-2.08053	NCOA3	8202	nuclear receptor coactivator 3	0006351 // transcription, DNA-dependent // inferred from electronic annotation///0006355 // regulation of transcription, DNA-dependent // inferred from electronic annotation///0007165 // signal transduction // inferred from electronic annotation///0010628 // positive regulation of gene expression // inferred from mutant phenotype///0016573 // histone acetylation // inferred from direct assay///00…	0005634 // nucleus // inferred from direct assay///0005634 // nucleus // inferred from electronic annotation///0005654 // nucleoplasm // traceable author statement///0005730 // nucleolus // inferred from direct assay///0005737 // cytoplasm // inferred from direct assay///0005737 // cytoplasm // inferred from electronic annotation///0005794 // Golgi apparatus // inferred from electronic annotation	0003682 // chromatin binding // inferred from electronic annotation///0003713 // transcription coactivator activity // inferred from direct assay///0003713 // transcription coactivator activity // inferred from mutant phenotype///0003713 // transcription coactivator activity // non-traceable author statement///0003713 // transcription coactivator activity // inferred from electronic annotation///…
1557227_s_at	-1.05178	-3.11948	TPR	7175	translocated promoter region, nuclear basket protein	0000186 // activation of MAPKK activity // traceable author statement///0005975 // carbohydrate metabolic process // traceable author statement///0006434 // seryl-tRNA aminoacylation // inferred from electronic annotation///0006468 // protein phosphorylation // inferred from direct assay///0006468 // protein phosphorylation // inferred from electronic annotation///0006606 // protein import into n…	0000775 // chromosome, centromeric region // inferred from electronic annotation///0000776 // kinetochore // inferred from direct assay///0000776 // kinetochore // inferred from electronic annotation///0000777 // condensed chromosome kinetochore // inferred from electronic annotation///0005634 // nucleus // inferred from electronic annotation///0005635 // nuclear envelope // inferred from direct …	0000166 // nucleotide binding // inferred from electronic annotation///0004672 // protein kinase activity // inferred from electronic annotation///0004713 // protein tyrosine kinase activity // inferred from electronic annotation///0004714 // transmembrane receptor protein tyrosine kinase activity // inferred from direct assay///0004714 // transmembrane receptor protein tyrosine kinase activity /…
235815_at	-1.04669	-3.44525	TSHZ2	128553	teashirt zinc finger homeobox 2	0006351 // transcription, DNA-dependent // inferred from electronic annotation///0006355 // regulation of transcription, DNA-dependent // inferred from electronic annotation///0007275 // multicellular organismal development // inferred from electronic annotation	0005622 // intracellular // inferred from electronic annotation///0005634 // nucleus // inferred from electronic annotation	0003677 // DNA binding // inferred from electronic annotation///0003700 // sequence-specific DNA binding transcription factor activity // inferred from electronic annotation///0008270 // zinc ion binding // inferred from electronic annotation///0043565 // sequence-specific DNA binding // inferred from electronic annotation///0046872 // metal ion binding // inferred from electronic annotation
219844_at	-1.03117	-2.2405	C10orf118	55088	chromosome 10 open reading frame 118
213957_s_at	-1.02652	-2.54741	CEP350	9857	centrosomal protein 350kDa		0005634 // nucleus // inferred from direct assay///0005634 // nucleus // inferred from electronic annotation///0005730 // nucleolus // inferred from direct assay///0005737 // cytoplasm // inferred from direct assay///0005737 // cytoplasm // inferred from electronic annotation///0005813 // centrosome // inferred from direct assay///0005815 // microtubule organizing center // inferred from electron…
1553122_s_at	-1.01555	-2.06494	LOC389458///RBAK///RBAK-LOC389458	100533952///389458///57786	uncharacterized LOC389458///RB-associated KRAB zinc finger///RBAK-LOC389458 readthrough	0006351 // transcription, DNA-dependent // inferred from electronic annotation///0006355 // regulation of transcription, DNA-dependent // traceable author statement///0006355 // regulation of transcription, DNA-dependent // inferred from electronic annotation///0045892 // negative regulation of transcription, DNA-dependent // traceable author statement	0005622 // intracellular // inferred from electronic annotation///0005634 // nucleus // traceable author statement///0005634 // nucleus // inferred from electronic annotation	0003676 // nucleic acid binding // inferred from electronic annotation///0008270 // zinc ion binding // non-traceable author statement///0008270 // zinc ion binding // inferred from electronic annotation///0046872 // metal ion binding // inferred from electronic annotation
1553107_s_at	1.00246	-2.21654	C5orf24	134553	chromosome 5 open reading frame 24		0005634 // nucleus // inferred from electronic annotation
212763_at	1.01229	-2.08846	CAMSAP2	23271	calmodulin regulated spectrin-associated protein family, member 2		0005737 // cytoplasm // inferred from electronic annotation///0005856 // cytoskeleton // inferred from electronic annotation///0005874 // microtubule // inferred from electronic annotation	0005515 // protein binding // inferred from physical interaction///0008017 // microtubule binding // inferred from electronic annotation
221220_s_at	1.01558	-2.12183	SCYL2	55681	SCY1-like 2 (S. cerevisiae)	0002092 // positive regulation of receptor internalization // inferred from direct assay///0006468 // protein phosphorylation // inferred from electronic annotation///0008333 // endosome to lysosome transport // inferred from direct assay///0090090 // negative regulation of canonical Wnt receptor signaling pathway // inferred from direct assay///2000286 // receptor internalization involved in can…	0005737 // cytoplasm // inferred from electronic annotation///0005768 // endosome // inferred from electronic annotation///0005794 // Golgi apparatus // inferred from electronic annotation///0010008 // endosome membrane // inferred from electronic annotation///0016020 // membrane // inferred from electronic annotation///0030136 // clathrin-coated vesicle // inferred from electronic annotation///0…	0004672 // protein kinase activity // inferred from electronic annotation///0005102 // receptor binding // inferred from physical interaction///0005515 // protein binding // inferred from physical interaction///0005524 // ATP binding // inferred from electronic annotation///0016772 // transferase activity, transferring phosphorus-containing groups // inferred from electronic annotation
201702_s_at	1.02194	-3.1267	PPP1R10	5514	protein phosphatase 1, regulatory subunit 10	0006351 // transcription, DNA-dependent // inferred from electronic annotation///0006606 // protein import into nucleus // traceable author statement	0000785 // chromatin // inferred from sequence or structural similarity///0000785 // chromatin // inferred from electronic annotation///0000790 // nuclear chromatin // inferred from electronic annotation///0005634 // nucleus // traceable author statement///0005634 // nucleus // inferred from electronic annotation///0072357 // PTW/PP1 phosphatase complex // inferred from sequence or structural sim…	0003676 // nucleic acid binding // inferred from electronic annotation///0003677 // DNA binding // inferred from electronic annotation///0003723 // RNA binding // inferred from electronic annotation///0004864 // protein phosphatase inhibitor activity // inferred from electronic annotation///0008157 // protein phosphatase 1 binding // inferred from electronic annotation///0008270 // zinc ion bindi…
202035_s_at	1.02501	-2.49009	SFRP1	6422	secreted frizzled-related protein 1	0001649 // osteoblast differentiation // inferred from expression pattern///0001649 // osteoblast differentiation // inferred from electronic annotation///0001657 // ureteric bud development // inferred from electronic annotation///0001756 // somitogenesis // inferred from electronic annotation///0001843 // neural tube closure // inferred from electronic annotation///0001944 // vasculature develo…	0005576 // extracellular region // inferred from electronic annotation///0005578 // proteinaceous extracellular matrix // inferred from direct assay///0005615 // extracellular space // inferred from direct assay///0005622 // intracellular // inferred from direct assay///0005829 // cytosol // inferred from direct assay///0005886 // plasma membrane // not recorded///0005886 // plasma membrane // in…	0004197 // cysteine-type endopeptidase activity // inferred from mutant phenotype///0005109 // frizzled binding // inferred from physical interaction///0008144 // drug binding // inferred from direct assay///0008201 // heparin binding // inferred from direct assay///0017147 // Wnt-protein binding // inferred from physical interaction///0017147 // Wnt-protein binding // inferred from electronic an…
224853_at	1.06376	-2.81409	SLAIN2	57606	SLAIN motif family, member 2	0007020 // microtubule nucleation // inferred from mutant phenotype///0031113 // regulation of microtubule polymerization // inferred from electronic annotation///0031116 // positive regulation of microtubule polymerization // inferred from mutant phenotype///0031122 // cytoplasmic microtubule organization // inferred from mutant phenotype///0031122 // cytoplasmic microtubule organization // infe…	0005737 // cytoplasm // inferred from electronic annotation///0005813 // centrosome // inferred from direct assay///0005856 // cytoskeleton // inferred from electronic annotation///0015630 // microtubule cytoskeleton // inferred from direct assay///0035371 // microtubule plus end // inferred from direct assay	0005515 // protein binding // inferred from physical interaction
229010_at	1.16309	-2.13011	CBL	867	Cbl proto-oncogene, E3 ubiquitin protein ligase	0006355 // regulation of transcription, DNA-dependent // traceable author statement///0007166 // cell surface receptor signaling pathway // traceable author statement///0007166 // cell surface receptor signaling pathway // inferred from electronic annotation///0007173 // epidermal growth factor receptor signaling pathway // traceable author statement///0008543 // fibroblast growth factor receptor…	0005634 // nucleus // inferred from electronic annotation///0005737 // cytoplasm // inferred from direct assay///0005737 // cytoplasm // inferred from electronic annotation///0005829 // cytosol // traceable author statement///0005886 // plasma membrane // inferred from direct assay///0005886 // plasma membrane // traceable author statement///0005886 // plasma membrane // inferred from electronic …	0001784 // phosphotyrosine binding // inferred from electronic annotation///0003700 // sequence-specific DNA binding transcription factor activity // traceable author statement///0004842 // ubiquitin-protein ligase activity // traceable author statement///0004842 // ubiquitin-protein ligase activity // inferred from electronic annotation///0004871 // signal transducer activity // inferred from el…
224854_s_at	1.18549	-2.19451	SLAIN2	57606	SLAIN motif family, member 2	0007020 // microtubule nucleation // inferred from mutant phenotype///0031113 // regulation of microtubule polymerization // inferred from electronic annotation///0031116 // positive regulation of microtubule polymerization // inferred from mutant phenotype///0031122 // cytoplasmic microtubule organization // inferred from mutant phenotype///0031122 // cytoplasmic microtubule organization // infe…	0005737 // cytoplasm // inferred from electronic annotation///0005813 // centrosome // inferred from direct assay///0005856 // cytoskeleton // inferred from electronic annotation///0015630 // microtubule cytoskeleton // inferred from direct assay///0035371 // microtubule plus end // inferred from direct assay	0005515 // protein binding // inferred from physical interaction
1558173_a_at	1.26109	-2.03904	LUZP1	7798	leucine zipper protein 1		0005634 // nucleus // inferred from electronic annotation
1554027_a_at	1.28536	2.3647	SLC4A4	8671	solute carrier family 4, sodium bicarbonate cotransporter, member 4	0006810 // transport // traceable author statement///0006810 // transport // inferred from electronic annotation///0006811 // ion transport // traceable author statement///0006811 // ion transport // inferred from electronic annotation///0006814 // sodium ion transport // inferred from electronic annotation///0006820 // anion transport // inferred from electronic annotation///0015701 // bicarbona…	0005886 // plasma membrane // traceable author statement///0005886 // plasma membrane // inferred from electronic annotation///0005887 // integral to plasma membrane // traceable author statement///0016020 // membrane // inferred from electronic annotation///0016021 // integral to membrane // inferred from electronic annotation///0016323 // basolateral plasma membrane // inferred from electronic …	0005215 // transporter activity // inferred from electronic annotation///0005452 // inorganic anion exchanger activity // inferred from electronic annotation///0005515 // protein binding // inferred from physical interaction///0008509 // anion transmembrane transporter activity // inferred from electronic annotation///0008510 // sodium:bicarbonate symporter activity // traceable author statement/…
1557395_at	1.28704	2.35169	LOC255130	255130	uncharacterized LOC255130
229929_at	1.36279	2.06142	SPSB4	92369	splA/ryanodine receptor domain and SOCS box containing 4	0016567 // protein ubiquitination // inferred from electronic annotation///0035556 // intracellular signal transduction // inferred from electronic annotation	0005737 // cytoplasm // inferred from electronic annotation	0005515 // protein binding // inferred from physical interaction
1554824_at	1.40171	2.63418	ZNF585A	199704	zinc finger protein 585A	0006351 // transcription, DNA-dependent // inferred from electronic annotation///0006355 // regulation of transcription, DNA-dependent // inferred from electronic annotation	0005634 // nucleus // inferred from electronic annotation	0003676 // nucleic acid binding // inferred from electronic annotation///0008270 // zinc ion binding // inferred from electronic annotation
202751_at	1.50105	2.03634	TFIP11	24144	tuftelin interacting protein 11	0000398 // nuclear mRNA splicing, via spliceosome // inferred by curator///0006355 // regulation of transcription, DNA-dependent // inferred from electronic annotation///0006396 // RNA processing // inferred by curator///0006397 // mRNA processing // inferred from electronic annotation///0008380 // RNA splicing // inferred from electronic annotation///0031214 // biomineral tissue development // i…	0005578 // proteinaceous extracellular matrix // inferred from electronic annotation///0005634 // nucleus // inferred from electronic annotation///0005681 // spliceosomal complex // inferred from direct assay///0005681 // spliceosomal complex // inferred from electronic annotation///0005737 // cytoplasm // inferred from electronic annotation///0016607 // nuclear speck // inferred from direct assa…	0003676 // nucleic acid binding // inferred from electronic annotation///0003677 // DNA binding // inferred from electronic annotation
225139_at	1.50702	2.1266	NFATC3	4775	nuclear factor of activated T-cells, cytoplasmic, calcineurin-dependent 3	0001569 // patterning of blood vessels // inferred from electronic annotation///0006351 // transcription, DNA-dependent // inferred from electronic annotation///0006355 // regulation of transcription, DNA-dependent // inferred from electronic annotation///0006357 // regulation of transcription from RNA polymerase II promoter // traceable author statement///0006366 // transcription from RNA polyme…	0005634 // nucleus // inferred from direct assay///0005634 // nucleus // inferred from electronic annotation///0005730 // nucleolus // inferred from direct assay///0005737 // cytoplasm // inferred from direct assay///0005737 // cytoplasm // inferred from electronic annotation///0005829 // cytosol // traceable author statement///0005829 // cytosol // inferred from electronic annotation///0005886 /…	0003677 // DNA binding // inferred from electronic annotation///0003682 // chromatin binding // inferred from electronic annotation///0003700 // sequence-specific DNA binding transcription factor activity // inferred from electronic annotation
244661_at	1.58807	2.00938	SOAT1	6646	sterol O-acyltransferase 1	0006629 // lipid metabolic process // inferred from electronic annotation///0008202 // steroid metabolic process // inferred from electronic annotation///0008203 // cholesterol metabolic process // inferred from direct assay///0008203 // cholesterol metabolic process // inferred from mutant phenotype///0008203 // cholesterol metabolic process // inferred from electronic annotation///0010742 // ma…	0005783 // endoplasmic reticulum // inferred from direct assay///0005783 // endoplasmic reticulum // inferred from electronic annotation///0005789 // endoplasmic reticulum membrane // inferred from direct assay///0005789 // endoplasmic reticulum membrane // inferred from electronic annotation///0005792 // microsome // inferred from direct assay///0005792 // microsome // inferred from electronic a…	0000062 // fatty-acyl-CoA binding // inferred from direct assay///0004772 // sterol O-acyltransferase activity // inferred from direct assay///0004772 // sterol O-acyltransferase activity // inferred from mutant phenotype///0004772 // sterol O-acyltransferase activity // inferred from electronic annotation///0008374 // O-acyltransferase activity // inferred from electronic annotation///0015485 //…
50221_at	1.60428	2.75429	TFEB	7942	transcription factor EB	0001892 // embryonic placenta development // inferred from electronic annotation///0001892 // embryonic placenta development // inferred from sequence or structural similarity///0006351 // transcription, DNA-dependent // inferred from electronic annotation///0006355 // regulation of transcription, DNA-dependent // non-traceable author statement///0006355 // regulation of transcription, DNA-depend…	0005634 // nucleus // inferred from direct assay///0005634 // nucleus // non-traceable author statement///0005634 // nucleus // inferred from electronic annotation///0005667 // transcription factor complex // inferred from electronic annotation///0005737 // cytoplasm // inferred from direct assay///0005737 // cytoplasm // inferred from electronic annotation	0003677 // DNA binding // inferred from electronic annotation///0003700 // sequence-specific DNA binding transcription factor activity // inferred from direct assay///0003700 // sequence-specific DNA binding transcription factor activity // inferred from electronic annotation///0003700 // sequence-specific DNA binding transcription factor activity // non-traceable author statement///0044212 // tr…
236166_at	1.69315	2.09324	LOC285147	285147	uncharacterized LOC285147
225871_at	1.69531	2.05369	STEAP2	261729	STEAP family member 2, metalloreductase	0006811 // ion transport // inferred from electronic annotation///0006893 // Golgi to plasma membrane transport // inferred from direct assay///0006897 // endocytosis // inferred from direct assay///0009725 // response to hormone stimulus // inferred from direct assay///0022900 // electron transport chain // inferred from electronic annotation///0045055 // regulated secretory pathway // inferred …	0005768 // endosome // inferred from electronic annotation///0005769 // early endosome // inferred from direct assay///0005829 // cytosol // inferred from direct assay///0005886 // plasma membrane // inferred from direct assay///0005886 // plasma membrane // inferred from electronic annotation///0010008 // endosome membrane // inferred from electronic annotation///0016020 // membrane // inferred …	0000166 // nucleotide binding // inferred from electronic annotation///0005215 // transporter activity // inferred from direct assay///0005506 // iron ion binding // inferred from electronic annotation///0009055 // electron carrier activity // inferred from electronic annotation///0016491 // oxidoreductase activity // inferred from electronic annotation///0046872 // metal ion binding // inferred …
238164_at	1.72497	2.02614	LOC100507213	100507213	uncharacterized LOC100507213
228902_at	1.72707	2.10811	NUP214	8021	nucleoporin 214kDa	0005975 // carbohydrate metabolic process // traceable author statement///0006406 // mRNA export from nucleus // inferred from electronic annotation///0006606 // protein import into nucleus // inferred from electronic annotation///0006611 // protein export from nucleus // inferred from mutant phenotype///0006810 // transport // inferred from electronic annotation///0008645 // hexose transport // …	0005634 // nucleus // inferred from electronic annotation///0005643 // nuclear pore // inferred from electronic annotation///0005643 // nuclear pore // traceable author statement///0005654 // nucleoplasm // traceable author statement///0005829 // cytosol // traceable author statement	0005215 // transporter activity // traceable author statement///0005487 // nucleocytoplasmic transporter activity // inferred from electronic annotation///0005515 // protein binding // inferred from physical interaction
208146_s_at	1.7472	2.01497	CPVL	54504	carboxypeptidase, vitellogenic-like	0006508 // proteolysis // inferred from electronic annotation		0004180 // carboxypeptidase activity // inferred from electronic annotation///0004185 // serine-type carboxypeptidase activity // inferred from electronic annotation///0008233 // peptidase activity // inferred from electronic annotation///0016787 // hydrolase activity // inferred from electronic annotation
1560197_at	1.75181	2.91774	ZC2HC1A	51101	zinc finger, C2HC-type containing 1A			0046872 // metal ion binding // inferred from electronic annotation
238682_at	1.75764	2.00637	CCDC96	257236	coiled-coil domain containing 96
209883_at	1.76063	2.16083	GLT25D2	23127	glycosyltransferase 25 domain containing 2	0009103 // lipopolysaccharide biosynthetic process // inferred from electronic annotation	0005783 // endoplasmic reticulum // inferred from electronic annotation///0005788 // endoplasmic reticulum lumen // inferred from electronic annotation	0016740 // transferase activity // inferred from electronic annotation///0016757 // transferase activity, transferring glycosyl groups // inferred from electronic annotation///0050211 // procollagen galactosyltransferase activity // inferred from electronic annotation
241826_x_at	1.79949	2.00202	ZNF738	148203	zinc finger protein 738	0000209 // protein polyubiquitination // inferred from sequence or structural similarity///0006351 // transcription, DNA-dependent // inferred from electronic annotation///0006355 // regulation of transcription, DNA-dependent // inferred from electronic annotation///0042981 // regulation of apoptotic process // inferred from sequence or structural similarity	0005622 // intracellular // inferred from electronic annotation///0005634 // nucleus // inferred from electronic annotation	0003676 // nucleic acid binding // inferred from electronic annotation///0003677 // DNA binding // inferred from electronic annotation///0004842 // ubiquitin-protein ligase activity // inferred from sequence or structural similarity///0008270 // zinc ion binding // inferred from electronic annotation
242304_at	1.80163	2.06181	WIBG	84305	within bgcn homolog (Drosophila)	0000184 // nuclear-transcribed mRNA catabolic process, nonsense-mediated decay // inferred from direct assay///0000184 // nuclear-transcribed mRNA catabolic process, nonsense-mediated decay // inferred from electronic annotation///0006417 // regulation of translation // inferred from electronic annotation///0045727 // positive regulation of translation // inferred from direct assay	0005634 // nucleus // inferred from electronic annotation///0005654 // nucleoplasm // inferred from electronic annotation///0005730 // nucleolus // inferred from electronic annotation///0005737 // cytoplasm // inferred from direct assay///0005737 // cytoplasm // inferred from electronic annotation///0035145 // exon-exon junction complex // inferred from direct assay	0003723 // RNA binding // inferred from electronic annotation///0005515 // protein binding // inferred from physical interaction///0043022 // ribosome binding // inferred from direct assay
1556472_s_at	1.81926	2.09283	SCML4	256380	sex comb on midleg-like 4 (Drosophila)	0006351 // transcription, DNA-dependent // inferred from electronic annotation///0006355 // regulation of transcription, DNA-dependent // inferred from electronic annotation	0005634 // nucleus // inferred from electronic annotation	0003677 // DNA binding // inferred from electronic annotation
1552897_a_at	1.82202	2.51503	KCNG3	170850	potassium voltage-gated channel, subfamily G, member 3	0006810 // transport // inferred from electronic annotation///0006811 // ion transport // inferred from electronic annotation///0006813 // potassium ion transport // inferred from electronic annotation///0007268 // synaptic transmission // traceable author statement///0034765 // regulation of ion transmembrane transport // inferred from electronic annotation///0051260 // protein homooligomerizati…	0005783 // endoplasmic reticulum // inferred from direct assay///0005886 // plasma membrane // inferred from direct assay///0005886 // plasma membrane // traceable author statement///0005886 // plasma membrane // inferred from electronic annotation///0008076 // voltage-gated potassium channel complex // inferred from electronic annotation///0016020 // membrane // inferred from electronic annotati…	0005216 // ion channel activity // inferred from electronic annotation///0005244 // voltage-gated ion channel activity // inferred from electronic annotation///0005249 // voltage-gated potassium channel activity // inferred from electronic annotation///0005267 // potassium channel activity // inferred from electronic annotation///0005515 // protein binding // inferred from physical interaction
215127_s_at	1.82492	2.12641	RBMS1	5937	RNA binding motif, single stranded interacting protein 1	0006260 // DNA replication // non-traceable author statement///0006260 // DNA replication // inferred from electronic annotation///0006396 // RNA processing // traceable author statement	0005634 // nucleus // non-traceable author statement///0005634 // nucleus // inferred from electronic annotation	0000166 // nucleotide binding // inferred from electronic annotation///0003676 // nucleic acid binding // inferred from electronic annotation///0003677 // DNA binding // inferred from electronic annotation///0003690 // double-stranded DNA binding // non-traceable author statement///0003697 // single-stranded DNA binding // non-traceable author statement///0003723 // RNA binding // non-traceable a…
228381_at	1.83532	2.06315	ATF7IP2///LOC100287628	100287628///80063	activating transcription factor 7 interacting protein 2///uncharacterized LOC100287628	0006351 // transcription, DNA-dependent // inferred from electronic annotation///0006355 // regulation of transcription, DNA-dependent // inferred from electronic annotation	0005634 // nucleus // inferred from direct assay///0005634 // nucleus // inferred from electronic annotation///0005730 // nucleolus // inferred from direct assay///0005737 // cytoplasm // inferred from direct assay
242002_at	1.84261	2.0109	NKAIN2	154215	Na+/K+ transporting ATPase interacting 2		0005886 // plasma membrane // inferred from electronic annotation///0016020 // membrane // inferred from electronic annotation///0016021 // integral to membrane // inferred from electronic annotation
212707_s_at	1.84771	2.00014	RASA4///RASA4B///RASA4CP	100271927///10156///401331	RAS p21 protein activator 4///RAS p21 protein activator 4B///RAS p21 protein activator 4C, pseudogene	0007165 // signal transduction // inferred from electronic annotation///0032320 // positive regulation of Ras GTPase activity // inferred from sequence or structural similarity///0035556 // intracellular signal transduction // inferred from electronic annotation///0043547 // positive regulation of GTPase activity // inferred from direct assay///0043547 // positive regulation of GTPase activity //…	0005622 // intracellular // inferred from electronic annotation///0005737 // cytoplasm // inferred from sequence or structural similarity///0005737 // cytoplasm // inferred from electronic annotation///0005829 // cytosol // inferred from electronic annotation///0005886 // plasma membrane // inferred from electronic annotation///0016020 // membrane // inferred from electronic annotation///0031235 …	0005096 // GTPase activator activity // inferred from electronic annotation///0005096 // GTPase activator activity // inferred from direct assay///0005099 // Ras GTPase activator activity // inferred from sequence or structural similarity///0005543 // phospholipid binding // inferred from electronic annotation///0046872 // metal ion binding // inferred from electronic annotation
238633_at	1.84819	2.2496	EPC1	80314	enhancer of polycomb homolog 1 (Drosophila)	0000122 // negative regulation of transcription from RNA polymerase II promoter // inferred from direct assay///0006351 // transcription, DNA-dependent // traceable author statement///0006351 // transcription, DNA-dependent // inferred from electronic annotation///0006355 // regulation of transcription, DNA-dependent // inferred from electronic annotation///0016568 // chromatin modification // in…	0005634 // nucleus // inferred from direct assay///0005634 // nucleus // inferred from electronic annotation///0005654 // nucleoplasm // inferred from direct assay///0031965 // nuclear membrane // inferred from direct assay///0032777 // Piccolo NuA4 histone acetyltransferase complex // inferred from direct assay///0032777 // Piccolo NuA4 histone acetyltransferase complex // inferred from electron…	0004402 // histone acetyltransferase activity // inferred from direct assay
228776_at	1.87175	2.01451	GJC1	10052	gap junction protein, gamma 1, 45kDa	0001570 // vasculogenesis // inferred from electronic annotation///0006810 // transport // non-traceable author statement///0006936 // muscle contraction // traceable author statement///0007043 // cell-cell junction assembly // traceable author statement///0007154 // cell communication // inferred from electronic annotation///0007267 // cell-cell signaling // inferred from electronic annotation//…	0005789 // endoplasmic reticulum membrane // traceable author statement///0005886 // plasma membrane // traceable author statement///0005886 // plasma membrane // inferred from electronic annotation///0005921 // gap junction // traceable author statement///0005921 // gap junction // inferred from electronic annotation///0005922 // connexon complex // inferred from electronic annotation///0016020 …	0005216 // ion channel activity // inferred from electronic annotation
218807_at	1.87898	2.07876	VAV3	10451	vav 3 guanine nucleotide exchange factor	0001525 // angiogenesis // inferred from electronic annotation///0006906 // vesicle fusion // inferred from electronic annotation///0006915 // apoptotic process // traceable author statement///0006974 // response to DNA damage stimulus // inferred from mutant phenotype///0007229 // integrin-mediated signaling pathway // inferred from electronic annotation///0007264 // small GTPase mediated signal…	0005622 // intracellular // inferred from electronic annotation///0005737 // cytoplasm // inferred from electronic annotation///0005829 // cytosol // traceable author statement///0005886 // plasma membrane // inferred from electronic annotation	0005070 // SH3/SH2 adaptor activity // traceable author statement///0005085 // guanyl-nucleotide exchange factor activity // inferred from electronic annotation///0005089 // Rho guanyl-nucleotide exchange factor activity // inferred from electronic annotation///0005096 // GTPase activator activity // traceable author statement///0005154 // epidermal growth factor receptor binding // inferred from…
237203_at	1.88338	2.13487	LOC100506546	100506546	uncharacterized LOC100506546
218784_s_at	1.88769	2.09595	SAYSD1	55776	SAYSVFN motif domain containing 1		0016020 // membrane // inferred from electronic annotation///0016021 // integral to membrane // inferred from electronic annotation///0030659 // cytoplasmic vesicle membrane // inferred from electronic annotation///0031410 // cytoplasmic vesicle // inferred from electronic annotation
218816_at	1.8901	2.12094	LRRC1	55227	leucine rich repeat containing 1		0005737 // cytoplasm // inferred from electronic annotation///0016020 // membrane // inferred from electronic annotation
231569_at	1.91667	2.20707	TMEM31	203562	transmembrane protein 31		0016020 // membrane // inferred from electronic annotation///0016021 // integral to membrane // inferred from electronic annotation
226150_at	1.92287	2.16601	PPAPDC1B	84513	phosphatidic acid phosphatase type 2 domain containing 1B	0008152 // metabolic process // inferred from electronic annotation///0046839 // phospholipid dephosphorylation // inferred from direct assay	0005737 // cytoplasm // traceable author statement///0005886 // plasma membrane // traceable author statement///0016020 // membrane // inferred from electronic annotation///0016021 // integral to membrane // inferred from electronic annotation	0003824 // catalytic activity // inferred from electronic annotation///0008195 // phosphatidate phosphatase activity // inferred from direct assay///0008195 // phosphatidate phosphatase activity // inferred from electronic annotation///0016787 // hydrolase activity // inferred from electronic annotation
212977_at	1.9251	2.17428	CXCR7	57007	chemokine (C-X-C motif) receptor 7	0007155 // cell adhesion // inferred from electronic annotation///0007165 // signal transduction // inferred from electronic annotation///0007186 // G-protein coupled receptor signaling pathway // inferred from electronic annotation///0007275 // multicellular organismal development // inferred from electronic annotation///0043066 // negative regulation of apoptotic process // inferred from mutant…	0005737 // cytoplasm // inferred from electronic annotation///0005768 // endosome // inferred from electronic annotation///0005769 // early endosome // inferred from electronic annotation///0005886 // plasma membrane // traceable author statement///0005886 // plasma membrane // inferred from electronic annotation///0016020 // membrane // inferred from electronic annotation///0016021 // integral t…	0004871 // signal transducer activity // inferred from electronic annotation///0004872 // receptor activity // inferred from electronic annotation///0004930 // G-protein coupled receptor activity // inferred from electronic annotation///0016494 // C-X-C chemokine receptor activity // inferred from mutant phenotype
228194_s_at	1.92511	2.07332	SORCS1	114815	sortilin-related VPS10 domain containing receptor 1	0007218 // neuropeptide signaling pathway // non-traceable author statement	0016020 // membrane // inferred from direct assay///0016020 // membrane // inferred from electronic annotation///0016021 // integral to membrane // inferred from electronic annotation	0004872 // receptor activity // inferred from electronic annotation///0005515 // protein binding // inferred from physical interaction///0008188 // neuropeptide receptor activity // non-traceable author statement
1561027_at	1.94399	2.37991	LOC646241	646241	Uncharacterized LOC646241
215181_at	1.94485	2.16914	CDH22	64405	cadherin 22, type 2	0007155 // cell adhesion // inferred from electronic annotation///0007156 // homophilic cell adhesion // inferred from electronic annotation	0005886 // plasma membrane // inferred from electronic annotation///0016020 // membrane // inferred from electronic annotation///0016021 // integral to membrane // inferred from electronic annotation	0005509 // calcium ion binding // inferred from electronic annotation
203695_s_at	1.94557	2.0598	DFNA5	1687	deafness, autosomal dominant 5	0006915 // apoptotic process // inferred from direct assay///0006917 // induction of apoptosis // inferred from direct assay///0007605 // sensory perception of sound // traceable author statement///0008285 // negative regulation of cell proliferation // inferred from direct assay///0060113 // inner ear receptor cell differentiation // inferred from electronic annotation///1900117 // regulation of…
206866_at	1.94878	2.03533	CDH4	1002	cadherin 4, type 1, R-cadherin (retinal)	0007155 // cell adhesion // traceable author statement///0007155 // cell adhesion // inferred from electronic annotation///0007156 // homophilic cell adhesion // inferred from electronic annotation///0007157 // heterophilic cell-cell adhesion // inferred from electronic annotation///0007411 // axon guidance // inferred from electronic annotation///0034329 // cell junction assembly // traceable au…	0005886 // plasma membrane // inferred from direct assay///0005886 // plasma membrane // traceable author statement///0005886 // plasma membrane // inferred from electronic annotation///0005887 // integral to plasma membrane // inferred from electronic annotation///0016020 // membrane // inferred from electronic annotation///0016021 // integral to membrane // inferred from electronic annotation	0005509 // calcium ion binding // inferred from electronic annotation
212256_at	1.95089	2.01554	GALNT10	55568	UDP-N-acetyl-alpha-D-galactosamine:polypeptide N-acetylgalactosaminyltransferase 10 (GalNAc-T10)	0005975 // carbohydrate metabolic process // inferred from electronic annotation///0006486 // protein glycosylation // inferred from electronic annotation///0006493 // protein O-linked glycosylation // inferred from electronic annotation///0016266 // O-glycan processing // traceable author statement///0043687 // post-translational protein modification // traceable author statement///0044267 // ce…	0000139 // Golgi membrane // traceable author statement///0000139 // Golgi membrane // inferred from electronic annotation///0005794 // Golgi apparatus // inferred from electronic annotation///0016020 // membrane // inferred from electronic annotation///0016021 // integral to membrane // inferred from electronic annotation	0004653 // polypeptide N-acetylgalactosaminyltransferase activity // inferred from electronic annotation///0016740 // transferase activity // inferred from electronic annotation///0016757 // transferase activity, transferring glycosyl groups // inferred from electronic annotation///0030246 // carbohydrate binding // inferred from electronic annotation///0046872 // metal ion binding // inferred fr…
244403_at	1.96116	2.68965	CRB1	23418	crumbs homolog 1 (Drosophila)	0007009 // plasma membrane organization // inferred from electronic annotation///0007163 // establishment or maintenance of cell polarity // traceable author statement///0007267 // cell-cell signaling // traceable author statement///0016044 // cellular membrane organization // inferred from electronic annotation///0042462 // eye photoreceptor cell development // inferred from electronic annotation	0005576 // extracellular region // inferred from electronic annotation///0005886 // plasma membrane // inferred from electronic annotation///0005902 // microvillus // inferred from electronic annotation///0016020 // membrane // inferred from electronic annotation///0016021 // integral to membrane // inferred from electronic annotation///0016324 // apical plasma membrane // inferred from electroni…	0005509 // calcium ion binding // inferred from electronic annotation
223707_at	1.97061	2.39747	RPL27A///SNORA3	6157///619562	ribosomal protein L27a///small nucleolar RNA, H/ACA box 3	0000184 // nuclear-transcribed mRNA catabolic process, nonsense-mediated decay // traceable author statement///0006412 // translation // non-traceable author statement///0006412 // translation // traceable author statement///0006412 // translation // inferred from electronic annotation///0006413 // translational initiation // traceable author statement///0006414 // translational elongation // tra…	0005622 // intracellular // inferred from electronic annotation///0005829 // cytosol // traceable author statement///0005840 // ribosome // inferred from electronic annotation///0022625 // cytosolic large ribosomal subunit // inferred from direct assay///0022625 // cytosolic large ribosomal subunit // traceable author statement///0030529 // ribonucleoprotein complex // inferred from electronic an…	0003723 // RNA binding // traceable author statement///0003735 // structural constituent of ribosome // non-traceable author statement///0003735 // structural constituent of ribosome // inferred from electronic annotation///0003735 // structural constituent of ribosome // traceable author statement///0005515 // protein binding // inferred from physical interaction
222835_at	1.99642	3.14947	THSD4	79875	thrombospondin, type I, domain containing 4	0048251 // elastic fiber assembly // inferred from electronic annotation	0001527 // microfibril // inferred from electronic annotation///0005576 // extracellular region // inferred from electronic annotation///0005578 // proteinaceous extracellular matrix // inferred from electronic annotation///0031012 // extracellular matrix // inferred from electronic annotation	0004222 // metalloendopeptidase activity // inferred from electronic annotation///0008233 // peptidase activity // inferred from electronic annotation///0016787 // hydrolase activity // inferred from electronic annotation
230015_at	2.00726	2.34348	PRCD	768206	progressive rod-cone degeneration	0007601 // visual perception // inferred from electronic annotation///0050896 // response to stimulus // inferred from electronic annotation	0005737 // cytoplasm // inferred from electronic annotation///0016020 // membrane // inferred from electronic annotation///0016021 // integral to membrane // inferred from electronic annotation
227046_at	2.01148	2.42343	SLC39A11	201266	solute carrier family 39 (metal ion transporter), member 11	0006810 // transport // inferred from electronic annotation///0006811 // ion transport // inferred from electronic annotation///0006829 // zinc ion transport // inferred from electronic annotation///0030001 // metal ion transport // inferred from electronic annotation///0055085 // transmembrane transport // inferred from electronic annotation	0016020 // membrane // inferred from electronic annotation///0016021 // integral to membrane // inferred from electronic annotation	0046873 // metal ion transmembrane transporter activity // inferred from electronic annotation
236761_at	2.01163	2.12941	LHFPL3	375612	lipoma HMGIC fusion partner-like 3		0016020 // membrane // inferred from electronic annotation///0016021 // integral to membrane // inferred from electronic annotation
227337_at	2.01411	2.73261	ANKRD37	353322	ankyrin repeat domain 37		0005634 // nucleus // inferred from electronic annotation///0005737 // cytoplasm // inferred from electronic annotation
1557098_s_at	2.01436	2.23081	HAR1A	768096	highly accelerated region 1A (non-protein coding)
204679_at	2.01663	1.94569	KCNK1	3775	potassium channel, subfamily K, member 1	0006810 // transport // inferred from electronic annotation///0006811 // ion transport // inferred from electronic annotation///0006813 // potassium ion transport // traceable author statement///0006813 // potassium ion transport // inferred from electronic annotation///0007268 // synaptic transmission // traceable author statement///0034765 // regulation of ion transmembrane transport // inferre…	0005737 // cytoplasm // inferred from electronic annotation///0005768 // endosome // inferred from electronic annotation///0005886 // plasma membrane // traceable author statement///0008076 // voltage-gated potassium channel complex // traceable author statement///0016020 // membrane // inferred from electronic annotation///0016021 // integral to membrane // inferred from electronic annotation///…	0005216 // ion channel activity // inferred from electronic annotation///0005242 // inward rectifier potassium channel activity // traceable author statement///0005244 // voltage-gated ion channel activity // inferred from electronic annotation///0005267 // potassium channel activity // inferred from electronic annotation
214061_at	2.01748	2.05936	WDR67	93594	WD repeat domain 67	0032313 // regulation of Rab GTPase activity // inferred from electronic annotation///0032851 // positive regulation of Rab GTPase activity // inferred from electronic annotation	0005622 // intracellular // inferred from electronic annotation///0005813 // centrosome // inferred from direct assay	0005097 // Rab GTPase activator activity // inferred from electronic annotation
229065_at	2.02199	1.85198	SLC35F3	148641	solute carrier family 35, member F3	0006810 // transport // inferred from electronic annotation	0016020 // membrane // inferred from electronic annotation///0016021 // integral to membrane // inferred from electronic annotation
213418_at	2.02903	4.11661	HSPA6	3310	heat shock 70kDa protein 6 (HSP70B')	0006950 // response to stress // inferred from electronic annotation///0006986 // response to unfolded protein // traceable author statement	0008180 // signalosome // inferred from direct assay	0000166 // nucleotide binding // inferred from electronic annotation///0005524 // ATP binding // inferred from electronic annotation
213712_at	2.03154	2.19295	ELOVL2	54898	ELOVL fatty acid elongase 2	0000038 // very long-chain fatty acid metabolic process // inferred from electronic annotation///0006633 // fatty acid biosynthetic process // inferred from electronic annotation///0008610 // lipid biosynthetic process // inferred from electronic annotation///0019432 // triglyceride biosynthetic process // traceable author statement///0034626 // fatty acid elongation, polyunsaturated fatty acid /…	0005783 // endoplasmic reticulum // inferred from direct assay///0005783 // endoplasmic reticulum // inferred from electronic annotation///0005789 // endoplasmic reticulum membrane // traceable author statement///0005789 // endoplasmic reticulum membrane // inferred from electronic annotation///0005792 // microsome // inferred from electronic annotation///0016020 // membrane // inferred from elec…	0005515 // protein binding // inferred from physical interaction///0009922 // fatty acid elongase activity // inferred from direct assay///0009922 // fatty acid elongase activity // inferred from electronic annotation///0016740 // transferase activity // inferred from electronic annotation///0016747 // transferase activity, transferring acyl groups other than amino-acyl groups // inferred from el…
239270_at	2.03205	2.0884	PLCXD3	345557	phosphatidylinositol-specific phospholipase C, X domain containing 3	0006629 // lipid metabolic process // inferred from electronic annotation///0007165 // signal transduction // inferred from electronic annotation///0016042 // lipid catabolic process // inferred from electronic annotation///0035556 // intracellular signal transduction // inferred from electronic annotation	0005622 // intracellular // inferred from electronic annotation	0004629 // phospholipase C activity // inferred from electronic annotation///0004871 // signal transducer activity // inferred from electronic annotation///0008081 // phosphoric diester hydrolase activity // inferred from electronic annotation///0016787 // hydrolase activity // inferred from electronic annotation
214044_at	2.03216	2.72634	RYR2	6262	ryanodine receptor 2 (cardiac)	0001666 // response to hypoxia // inferred from sequence or structural similarity///0001666 // response to hypoxia // inferred from electronic annotation///0003143 // embryonic heart tube morphogenesis // inferred from sequence or structural similarity///0003143 // embryonic heart tube morphogenesis // inferred from electronic annotation///0005513 // detection of calcium ion // inferred from dire…	0001950 // plasma membrane enriched fraction // inferred from sequence or structural similarity///0005886 // plasma membrane // inferred from sequence or structural similarity///0014701 // junctional sarcoplasmic reticulum membrane // traceable author statement///0016020 // membrane // inferred from electronic annotation///0016021 // integral to membrane // inferred from electronic annotation///0…	0004872 // receptor activity // inferred from electronic annotation///0005216 // ion channel activity // inferred from electronic annotation///0005218 // intracellular ligand-gated calcium channel activity // inferred from sequence or structural similarity///0005218 // intracellular ligand-gated calcium channel activity // inferred from electronic annotation///0005219 // ryanodine-sensitive calci…
229530_at	2.03384	2.13199	GUCY1A3	2982	guanylate cyclase 1, soluble, alpha 3	0006182 // cGMP biosynthetic process // traceable author statement///0006182 // cGMP biosynthetic process // inferred from electronic annotation///0007263 // nitric oxide mediated signal transduction // traceable author statement///0007263 // nitric oxide mediated signal transduction // inferred from electronic annotation///0007596 // blood coagulation // traceable author statement///0008015 // b…	0005622 // intracellular // inferred from electronic annotation///0005737 // cytoplasm // inferred from electronic annotation///0008074 // guanylate cyclase complex, soluble // traceable author statement///0008074 // guanylate cyclase complex, soluble // inferred from electronic annotation///0043234 // protein complex // inferred from electronic annotation	0000166 // nucleotide binding // inferred from electronic annotation///0004383 // guanylate cyclase activity // inferred from electronic annotation///0004383 // guanylate cyclase activity // traceable author statement///0004872 // receptor activity // traceable author statement///0005525 // GTP binding // inferred from electronic annotation///0016829 // lyase activity // inferred from electronic …
206678_at	2.03493	1.15614	GABRA1	2554	gamma-aminobutyric acid (GABA) A receptor, alpha 1	0006810 // transport // traceable author statement///0006810 // transport // inferred from electronic annotation///0006811 // ion transport // inferred from electronic annotation///0006821 // chloride transport // inferred from electronic annotation///0007214 // gamma-aminobutyric acid signaling pathway // inferred from electronic annotation///0007214 // gamma-aminobutyric acid signaling pathway …	0005886 // plasma membrane // traceable author statement///0005886 // plasma membrane // inferred from electronic annotation///0005887 // integral to plasma membrane // inferred from sequence or structural similarity///0005887 // integral to plasma membrane // inferred from electronic annotation///0005887 // integral to plasma membrane // traceable author statement///0016020 // membrane // inferr…	0004872 // receptor activity // inferred from electronic annotation///0004890 // GABA-A receptor activity // inferred from electronic annotation///0004890 // GABA-A receptor activity // traceable author statement///0005216 // ion channel activity // inferred from electronic annotation///0005230 // extracellular ligand-gated ion channel activity // inferred from electronic annotation///0005254 // …
244261_at	2.03496	1.52804	IL28RA	163702	interleukin 28 receptor, alpha (interferon, lambda receptor)	0008285 // negative regulation of cell proliferation // non-traceable author statement///0019221 // cytokine-mediated signaling pathway // non-traceable author statement///0050691 // regulation of defense response to virus by host // inferred from direct assay	0016020 // membrane // inferred from electronic annotation///0016021 // integral to membrane // non-traceable author statement///0016021 // integral to membrane // inferred from electronic annotation///0032002 // interleukin-28 receptor complex // inferred from direct assay	0004872 // receptor activity // inferred from electronic annotation///0004896 // cytokine receptor activity // non-traceable author statement///0005515 // protein binding // inferred from physical interaction
214841_at	2.03527	2.20765	CNIH3///LOC100506354	100506354///149111	cornichon homolog 3 (Drosophila)///uncharacterized LOC100506354	0035556 // intracellular signal transduction // inferred from electronic annotation///2000311 // regulation of alpha-amino-3-hydroxy-5-methyl-4-isoxazole propionate selective glutamate receptor activity // inferred from direct assay	0005622 // intracellular // inferred from electronic annotation///0005886 // plasma membrane // inferred from electronic annotation///0016020 // membrane // inferred from electronic annotation///0016021 // integral to membrane // inferred from electronic annotation///0030054 // cell junction // inferred from electronic annotation///0032281 // alpha-amino-3-hydroxy-5-methyl-4-isoxazolepropionic ac…
238878_at	2.03675	2.24341	ARX	170302	aristaless related homeobox	0001764 // neuron migration // inferred from electronic annotation///0006351 // transcription, DNA-dependent // inferred from electronic annotation///0006355 // regulation of transcription, DNA-dependent // inferred from electronic annotation///0007275 // multicellular organismal development // inferred from electronic annotation///0007399 // nervous system development // inferred from electronic…	0005634 // nucleus // inferred from electronic annotation	0003677 // DNA binding // inferred from electronic annotation///0003700 // sequence-specific DNA binding transcription factor activity // inferred from electronic annotation///0043565 // sequence-specific DNA binding // inferred from electronic annotation
1557166_at	2.06536	2.50485	PDCD4	27250	programmed cell death 4 (neoplastic transformation inhibitor)	0006915 // apoptotic process // non-traceable author statement///0006915 // apoptotic process // inferred from electronic annotation///0006915 // apoptotic process // traceable author statement///0007569 // cell aging // inferred from direct assay///0043508 // negative regulation of JUN kinase activity // inferred from sequence or structural similarity///0045786 // negative regulation of cell cyc…	0005634 // nucleus // inferred from direct assay///0005634 // nucleus // inferred from mutant phenotype///0005634 // nucleus // inferred from sequence or structural similarity///0005634 // nucleus // inferred from electronic annotation///0005730 // nucleolus // inferred from direct assay///0005737 // cytoplasm // inferred from mutant phenotype///0005737 // cytoplasm // inferred from electronic an…	0003723 // RNA binding // inferred from electronic annotation///0005515 // protein binding // inferred from physical interaction
225606_at	2.07308	2.71962	BCL2L11	10018	BCL2-like 11 (apoptosis facilitator)	0001701 // in utero embryonic development // inferred from electronic annotation///0001776 // leukocyte homeostasis // inferred from electronic annotation///0001782 // B cell homeostasis // inferred from electronic annotation///0001783 // B cell apoptotic process // inferred from electronic annotation///0001822 // kidney development // inferred from electronic annotation///0002260 // lymphocyte h…	0000300 // peripheral to membrane of membrane fraction // inferred from electronic annotation///0005737 // cytoplasm // inferred from electronic annotation///0005739 // mitochondrion // inferred from electronic annotation///0005741 // mitochondrial outer membrane // traceable author statement///0005829 // cytosol // inferred from direct assay///0005829 // cytosol // traceable author statement///0…	0005515 // protein binding // inferred from physical interaction///0008017 // microtubule binding // inferred from direct assay///0008017 // microtubule binding // inferred from electronic annotation
231257_at	2.07704	2.32097	TCERG1L	256536	transcription elongation regulator 1-like
236264_at	2.08574	2.27647	LPHN3	23284	latrophilin 3	0007186 // G-protein coupled receptor signaling pathway // non-traceable author statement///0007218 // neuropeptide signaling pathway // inferred from electronic annotation	0005886 // plasma membrane // inferred from electronic annotation///0016021 // integral to membrane // non-traceable author statement	0004930 // G-protein coupled receptor activity // non-traceable author statement///0030246 // carbohydrate binding // inferred from electronic annotation
37005_at	2.09302	2.17783	C1orf151-NBL1///NBL1	100532736///4681	C1orf151-NBL1 readthrough///neuroblastoma, suppression of tumorigenicity 1	0007399 // nervous system development // inferred from sequence or structural similarity///0007399 // nervous system development // inferred from electronic annotation///0035582 // sequestering of BMP in extracellular matrix // inferred from sequence or structural similarity///0035582 // sequestering of BMP in extracellular matrix // inferred from electronic annotation///0045666 // positive regul…	0005576 // extracellular region // inferred from electronic annotation	0016015 // morphogen activity // inferred from sequence or structural similarity///0016015 // morphogen activity // inferred from electronic annotation///0036122 // BMP binding // inferred from sequence or structural similarity
220158_at	2.09451	3.19019	LGALS14	56891	lectin, galactoside-binding, soluble, 14		0005634 // nucleus // inferred from electronic annotation	0030246 // carbohydrate binding // inferred from electronic annotation
237365_at	2.09615	2.08503	ELOVL2-AS1	100506409	ELOVL2 antisense RNA 1 (non-protein coding)
228509_at	2.09772	2.02124	SPHKAP	80309	SPHK1 interactor, AKAP domain containing	0016310 // phosphorylation // inferred from electronic annotation	0005737 // cytoplasm // inferred from electronic annotation	0005515 // protein binding // inferred from physical interaction///0016301 // kinase activity // inferred from electronic annotation///0051018 // protein kinase A binding // inferred from direct assay
220595_at	2.11047	2.03856	PDZRN4	29951	PDZ domain containing ring finger 4	0016567 // protein ubiquitination // inferred from electronic annotation		0004842 // ubiquitin-protein ligase activity // inferred from electronic annotation///0008270 // zinc ion binding // inferred from electronic annotation///0046872 // metal ion binding // inferred from electronic annotation
236884_at	2.11286	2.39761	RIMKLA	284716	ribosomal modification protein rimK-like family member A	0006464 // cellular protein modification process // inferred from electronic annotation	0005737 // cytoplasm // inferred from electronic annotation	0000166 // nucleotide binding // inferred from electronic annotation///0003824 // catalytic activity // inferred from electronic annotation///0005524 // ATP binding // inferred from electronic annotation///0016874 // ligase activity // inferred from electronic annotation///0016879 // ligase activity, forming carbon-nitrogen bonds // inferred from electronic annotation///0016881 // acid-amino acid…
213429_at	2.12445	2.2376	BICC1	80114	bicaudal C homolog 1 (Drosophila)	0007275 // multicellular organismal development // inferred from electronic annotation///0090090 // negative regulation of canonical Wnt receptor signaling pathway // inferred from direct assay		0003723 // RNA binding // inferred from electronic annotation
203788_s_at	2.12715	1.54322	SEMA3C	10512	sema domain, immunoglobulin domain (Ig), short basic domain, secreted, (semaphorin) 3C	0001755 // neural crest cell migration // inferred from electronic annotation///0001756 // somitogenesis // inferred from electronic annotation///0001974 // blood vessel remodeling // inferred from electronic annotation///0003151 // outflow tract morphogenesis // inferred from electronic annotation///0003215 // cardiac right ventricle morphogenesis // inferred from electronic annotation///0003350…	0005576 // extracellular region // inferred from electronic annotation///0005615 // extracellular space // inferred from electronic annotation///0016020 // membrane // inferred from electronic annotation	0004872 // receptor activity // inferred from electronic annotation///0030215 // semaphorin receptor binding // inferred from electronic annotation
214745_at	2.12975	2.15541	PLCH1	23007	phospholipase C, eta 1	0006629 // lipid metabolic process // inferred from electronic annotation///0007165 // signal transduction // inferred from electronic annotation///0016042 // lipid catabolic process // inferred from electronic annotation///0035556 // intracellular signal transduction // inferred from electronic annotation///0048015 // phosphatidylinositol-mediated signaling // inferred from direct assay	0005624 // membrane fraction // inferred from electronic annotation///0005737 // cytoplasm // inferred from direct assay///0005737 // cytoplasm // inferred from electronic annotation///0005829 // cytosol // inferred from electronic annotation///0016020 // membrane // inferred from electronic annotation///0031965 // nuclear membrane // inferred from direct assay///0043231 // intracellular membrane…	0004435 // phosphatidylinositol phospholipase C activity // inferred from electronic annotation///0004629 // phospholipase C activity // inferred from electronic annotation///0004871 // signal transducer activity // inferred from electronic annotation///0005509 // calcium ion binding // inferred from electronic annotation///0005543 // phospholipid binding // inferred from electronic annotation///…
203637_s_at	2.13054	2.42917	MID1	4281	midline 1 (Opitz/BBB syndrome)	0000226 // microtubule cytoskeleton organization // traceable author statement///0007026 // negative regulation of microtubule depolymerization // inferred from electronic annotation///0007389 // pattern specification process // traceable author statement///0032874 // positive regulation of stress-activated MAPK cascade // inferred from mutant phenotype	0005622 // intracellular // inferred from electronic annotation///0005737 // cytoplasm // inferred from electronic annotation///0005819 // spindle // inferred from electronic annotation///0005856 // cytoskeleton // inferred from electronic annotation///0005874 // microtubule // inferred from electronic annotation///0005875 // microtubule associated complex // traceable author statement///0005881 …	0008270 // zinc ion binding // inferred from electronic annotation///0016874 // ligase activity // inferred from electronic annotation///0031625 // ubiquitin protein ligase binding // inferred from physical interaction///0046872 // metal ion binding // inferred from electronic annotation
227235_at	2.15785	2.11403	GUCY1A3	2982	guanylate cyclase 1, soluble, alpha 3	0006182 // cGMP biosynthetic process // traceable author statement///0006182 // cGMP biosynthetic process // inferred from electronic annotation///0007263 // nitric oxide mediated signal transduction // traceable author statement///0007263 // nitric oxide mediated signal transduction // inferred from electronic annotation///0007596 // blood coagulation // traceable author statement///0008015 // b…	0005622 // intracellular // inferred from electronic annotation///0005737 // cytoplasm // inferred from electronic annotation///0008074 // guanylate cyclase complex, soluble // traceable author statement///0008074 // guanylate cyclase complex, soluble // inferred from electronic annotation///0043234 // protein complex // inferred from electronic annotation	0000166 // nucleotide binding // inferred from electronic annotation///0004383 // guanylate cyclase activity // inferred from electronic annotation///0004383 // guanylate cyclase activity // traceable author statement///0004872 // receptor activity // traceable author statement///0005525 // GTP binding // inferred from electronic annotation///0016829 // lyase activity // inferred from electronic …
219295_s_at	2.1648	2.37523	PCOLCE2	26577	procollagen C-endopeptidase enhancer 2	0010952 // positive regulation of peptidase activity // inferred from direct assay	0005576 // extracellular region // inferred from electronic annotation///0005581 // collagen // inferred from electronic annotation	0005518 // collagen binding // inferred from direct assay///0008201 // heparin binding // inferred from direct assay///0008201 // heparin binding // inferred from electronic annotation///0016504 // peptidase activator activity // inferred from direct assay
203636_at	2.16985	2.36598	MID1	4281	midline 1 (Opitz/BBB syndrome)	0000226 // microtubule cytoskeleton organization // traceable author statement///0007026 // negative regulation of microtubule depolymerization // inferred from electronic annotation///0007389 // pattern specification process // traceable author statement///0032874 // positive regulation of stress-activated MAPK cascade // inferred from mutant phenotype	0005622 // intracellular // inferred from electronic annotation///0005737 // cytoplasm // inferred from electronic annotation///0005819 // spindle // inferred from electronic annotation///0005856 // cytoskeleton // inferred from electronic annotation///0005874 // microtubule // inferred from electronic annotation///0005875 // microtubule associated complex // traceable author statement///0005881 …	0008270 // zinc ion binding // inferred from electronic annotation///0016874 // ligase activity // inferred from electronic annotation///0031625 // ubiquitin protein ligase binding // inferred from physical interaction///0046872 // metal ion binding // inferred from electronic annotation
203748_x_at	2.17078	2.5808	RBMS1	5937	RNA binding motif, single stranded interacting protein 1	0006260 // DNA replication // non-traceable author statement///0006260 // DNA replication // inferred from electronic annotation///0006396 // RNA processing // traceable author statement	0005634 // nucleus // non-traceable author statement///0005634 // nucleus // inferred from electronic annotation	0000166 // nucleotide binding // inferred from electronic annotation///0003676 // nucleic acid binding // inferred from electronic annotation///0003677 // DNA binding // inferred from electronic annotation///0003690 // double-stranded DNA binding // non-traceable author statement///0003697 // single-stranded DNA binding // non-traceable author statement///0003723 // RNA binding // non-traceable a…
206811_at	2.17247	2.98009	ADCY8	114	adenylate cyclase 8 (brain)	0006112 // energy reserve metabolic process // traceable author statement///0006171 // cAMP biosynthetic process // traceable author statement///0006171 // cAMP biosynthetic process // inferred from electronic annotation///0006833 // water transport // traceable author statement///0007165 // signal transduction // traceable author statement///0007173 // epidermal growth factor receptor signaling …	0005622 // intracellular // inferred from electronic annotation///0005624 // membrane fraction // inferred from electronic annotation///0005624 // membrane fraction // traceable author statement///0005886 // plasma membrane // traceable author statement///0016020 // membrane // inferred from electronic annotation///0016021 // integral to membrane // inferred from electronic annotation	0000166 // nucleotide binding // inferred from electronic annotation///0004016 // adenylate cyclase activity // traceable author statement///0004016 // adenylate cyclase activity // inferred from electronic annotation///0005524 // ATP binding // inferred from electronic annotation///0008294 // calcium- and calmodulin-responsive adenylate cyclase activity // inferred from electronic annotation///0…
243938_x_at	2.18765	2.66804	DNAH5	1767	dynein, axonemal, heavy chain 5	0001539 // ciliary or flagellar motility // inferred from electronic annotation///0006200 // ATP catabolic process // inferred from electronic annotation///0007018 // microtubule-based movement // inferred from electronic annotation	0005737 // cytoplasm // inferred from electronic annotation///0005856 // cytoskeleton // inferred from electronic annotation///0005858 // axonemal dynein complex // inferred from electronic annotation///0005874 // microtubule // inferred from electronic annotation///0005929 // cilium // inferred from electronic annotation///0030286 // dynein complex // inferred from electronic annotation///003508…	0000166 // nucleotide binding // inferred from electronic annotation///0003774 // motor activity // inferred from electronic annotation///0003777 // microtubule motor activity // non-traceable author statement///0003777 // microtubule motor activity // inferred from electronic annotation///0005524 // ATP binding // inferred from electronic annotation///0016887 // ATPase activity // inferred from …
242186_x_at	2.19615	2.0863	LPHN3	23284	latrophilin 3	0007186 // G-protein coupled receptor signaling pathway // non-traceable author statement///0007218 // neuropeptide signaling pathway // inferred from electronic annotation	0005886 // plasma membrane // inferred from electronic annotation///0016021 // integral to membrane // non-traceable author statement	0004930 // G-protein coupled receptor activity // non-traceable author statement///0030246 // carbohydrate binding // inferred from electronic annotation
227328_at	2.19672	2.76826	CAMTA1	23261	calmodulin binding transcription activator 1	0006351 // transcription, DNA-dependent // inferred from electronic annotation///0006355 // regulation of transcription, DNA-dependent // inferred from electronic annotation	0005634 // nucleus // inferred from direct assay///0005634 // nucleus // inferred from electronic annotation///0005737 // cytoplasm // inferred from direct assay///0005737 // cytoplasm // inferred from electronic annotation	0003677 // DNA binding // inferred from electronic annotation
232054_at	2.20025	2.26847	PCDH20	64881	protocadherin 20	0007155 // cell adhesion // inferred from electronic annotation///0007156 // homophilic cell adhesion // inferred from electronic annotation	0005886 // plasma membrane // inferred from electronic annotation///0016020 // membrane // inferred from electronic annotation///0016021 // integral to membrane // inferred from electronic annotation	0005509 // calcium ion binding // inferred from electronic annotation
223283_s_at	2.20793	1.7421	TSHZ1	10194	teashirt zinc finger homeobox 1	0006351 // transcription, DNA-dependent // inferred from electronic annotation///0006355 // regulation of transcription, DNA-dependent // inferred from electronic annotation///0007275 // multicellular organismal development // inferred from electronic annotation///0009952 // anterior/posterior pattern specification // inferred from electronic annotation///0042474 // middle ear morphogenesis // in…	0005622 // intracellular // inferred from electronic annotation///0005634 // nucleus // inferred from direct assay///0005634 // nucleus // inferred from electronic annotation///0005730 // nucleolus // inferred from direct assay	0003677 // DNA binding // inferred from electronic annotation///0003700 // sequence-specific DNA binding transcription factor activity // inferred from electronic annotation///0008270 // zinc ion binding // inferred from electronic annotation///0043565 // sequence-specific DNA binding // inferred from electronic annotation///0046872 // metal ion binding // inferred from electronic annotation
209785_s_at	2.2117	2.59784	PLA2G4C	8605	phospholipase A2, group IVC (cytosolic, calcium-independent)	0006644 // phospholipid metabolic process // traceable author statement///0006954 // inflammatory response // non-traceable author statement///0007567 // parturition // non-traceable author statement///0008152 // metabolic process // inferred from electronic annotation///0009395 // phospholipid catabolic process // inferred from electronic annotation///0016042 // lipid catabolic process // inferr…	0005622 // intracellular // non-traceable author statement///0005829 // cytosol // traceable author statement///0016020 // membrane // traceable author statement///0016020 // membrane // inferred from electronic annotation	0004620 // phospholipase activity // inferred from electronic annotation///0004623 // phospholipase A2 activity // inferred from electronic annotation///0005543 // phospholipid binding // non-traceable author statement///0016787 // hydrolase activity // inferred from electronic annotation///0047499 // calcium-independent phospholipase A2 activity // inferred from direct assay
230973_at	2.21299	1.92681	SH2D5	400745	SH2 domain containing 5
212915_at	2.22187	2.47562	PDZRN3	23024	PDZ domain containing ring finger 3	0007528 // neuromuscular junction development // inferred from electronic annotation///0016567 // protein ubiquitination // inferred from sequence or structural similarity///0016567 // protein ubiquitination // inferred from electronic annotation	0031594 // neuromuscular junction // inferred from electronic annotation	0004842 // ubiquitin-protein ligase activity // inferred from sequence or structural similarity///0004842 // ubiquitin-protein ligase activity // inferred from electronic annotation///0008270 // zinc ion binding // inferred from electronic annotation///0016874 // ligase activity // inferred from electronic annotation///0046872 // metal ion binding // inferred from electronic annotation
210381_s_at	2.22348	2.53345	CCKBR	887	cholecystokinin B receptor	0001821 // histamine secretion // inferred from electronic annotation///0002209 // behavioral defense response // inferred from electronic annotation///0006915 // apoptotic process // inferred from electronic annotation///0007165 // signal transduction // inferred from electronic annotation///0007166 // cell surface receptor signaling pathway // non-traceable author statement///0007186 // G-prote…	0005624 // membrane fraction // inferred from electronic annotation///0005634 // nucleus // inferred from electronic annotation///0005737 // cytoplasm // inferred from electronic annotation///0005886 // plasma membrane // traceable author statement///0005886 // plasma membrane // inferred from electronic annotation///0005887 // integral to plasma membrane // inferred by curator///0016020 // membr…	0004435 // phosphatidylinositol phospholipase C activity // traceable author statement///0004871 // signal transducer activity // inferred from electronic annotation///0004872 // receptor activity // inferred from electronic annotation///0004930 // G-protein coupled receptor activity // inferred from electronic annotation///0004951 // cholecystokinin receptor activity // traceable author statemen…
209763_at	2.22652	2.69813	CHRDL1	91851	chordin-like 1	0001503 // ossification // inferred from electronic annotation///0001654 // eye development // inferred from mutant phenotype///0001709 // cell fate determination // inferred from electronic annotation///0007275 // multicellular organismal development // inferred from electronic annotation///0007399 // nervous system development // inferred from electronic annotation///0030154 // cell differentia…	0005576 // extracellular region // traceable author statement///0005576 // extracellular region // inferred from electronic annotation
214164_x_at	2.22942	2.78955	CA12	771	carbonic anhydrase XII	0006730 // one-carbon metabolic process // inferred from electronic annotation	0016020 // membrane // inferred from electronic annotation///0016021 // integral to membrane // inferred from electronic annotation///0016021 // integral to membrane // traceable author statement	0004089 // carbonate dehydratase activity // inferred from electronic annotation///0004089 // carbonate dehydratase activity // traceable author statement///0008270 // zinc ion binding // inferred from electronic annotation///0008270 // zinc ion binding // traceable author statement///0016829 // lyase activity // inferred from electronic annotation///0046872 // metal ion binding // inferred from …
228188_at	2.22966	2.43471	FOSL2	2355	FOS-like antigen 2	0006351 // transcription, DNA-dependent // inferred from electronic annotation///0006355 // regulation of transcription, DNA-dependent // inferred from electronic annotation///0006357 // regulation of transcription from RNA polymerase II promoter // traceable author statement///0008219 // cell death // traceable author statement///0048146 // positive regulation of fibroblast proliferation // infe…	0005634 // nucleus // inferred from direct assay///0005634 // nucleus // inferred from electronic annotation///0005634 // nucleus // traceable author statement///0005730 // nucleolus // inferred from direct assay	0003677 // DNA binding // inferred from electronic annotation///0003700 // sequence-specific DNA binding transcription factor activity // inferred from electronic annotation///0003700 // sequence-specific DNA binding transcription factor activity // traceable author statement///0043565 // sequence-specific DNA binding // inferred from electronic annotation///0046983 // protein dimerization activi…
206685_at	2.23242	2.56137	HCG4	54435	HLA complex group 4 (non-protein coding)
228098_s_at	2.24291	2.50863	MYLIP	29116	myosin regulatory light chain interacting protein	0006928 // cellular component movement // inferred from mutant phenotype///0007399 // nervous system development // inferred from mutant phenotype///0010989 // negative regulation of low-density lipoprotein particle clearance // inferred from electronic annotation///0016567 // protein ubiquitination // inferred from direct assay///0016567 // protein ubiquitination // inferred from electronic anno…	0005622 // intracellular // inferred from direct assay///0005737 // cytoplasm // inferred from electronic annotation///0005856 // cytoskeleton // inferred from electronic annotation///0019898 // extrinsic to membrane // inferred from electronic annotation	0004842 // ubiquitin-protein ligase activity // inferred from direct assay///0004842 // ubiquitin-protein ligase activity // inferred from electronic annotation///0005515 // protein binding // inferred from physical interaction///0008092 // cytoskeletal protein binding // inferred from direct assay///0008092 // cytoskeletal protein binding // inferred from electronic annotation///0008270 // zinc …
229674_at	2.24391	2.43909	SERTAD4	56256	SERTA domain containing 4
207266_x_at	2.24566	2.65917	RBMS1	5937	RNA binding motif, single stranded interacting protein 1	0006260 // DNA replication // non-traceable author statement///0006260 // DNA replication // inferred from electronic annotation///0006396 // RNA processing // traceable author statement	0005634 // nucleus // non-traceable author statement///0005634 // nucleus // inferred from electronic annotation	0000166 // nucleotide binding // inferred from electronic annotation///0003676 // nucleic acid binding // inferred from electronic annotation///0003677 // DNA binding // inferred from electronic annotation///0003690 // double-stranded DNA binding // non-traceable author statement///0003697 // single-stranded DNA binding // non-traceable author statement///0003723 // RNA binding // non-traceable a…
210347_s_at	2.25004	2.00876	BCL11A	53335	B-cell CLL/lymphoma 11A (zinc finger protein)	0006351 // transcription, DNA-dependent // inferred from electronic annotation///0006355 // regulation of transcription, DNA-dependent // inferred from electronic annotation///0010629 // negative regulation of gene expression // inferred from electronic annotation///0010976 // positive regulation of neuron projection development // inferred from direct assay///0010977 // negative regulation of ne…	0005622 // intracellular // inferred from electronic annotation///0005634 // nucleus // inferred from direct assay///0005634 // nucleus // non-traceable author statement///0005634 // nucleus // inferred from electronic annotation///0005737 // cytoplasm // inferred from sequence or structural similarity///0005737 // cytoplasm // non-traceable author statement///0005737 // cytoplasm // inferred fro…	0003676 // nucleic acid binding // inferred from electronic annotation///0003714 // transcription corepressor activity // inferred from electronic annotation///0008270 // zinc ion binding // inferred from electronic annotation///0042803 // protein homodimerization activity // traceable author statement///0046872 // metal ion binding // inferred from electronic annotation///0046982 // protein hete…
223130_s_at	2.2554	2.45384	MYLIP	29116	myosin regulatory light chain interacting protein	0006928 // cellular component movement // inferred from mutant phenotype///0007399 // nervous system development // inferred from mutant phenotype///0010989 // negative regulation of low-density lipoprotein particle clearance // inferred from electronic annotation///0016567 // protein ubiquitination // inferred from direct assay///0016567 // protein ubiquitination // inferred from electronic anno…	0005622 // intracellular // inferred from direct assay///0005737 // cytoplasm // inferred from electronic annotation///0005856 // cytoskeleton // inferred from electronic annotation///0019898 // extrinsic to membrane // inferred from electronic annotation	0004842 // ubiquitin-protein ligase activity // inferred from direct assay///0004842 // ubiquitin-protein ligase activity // inferred from electronic annotation///0005515 // protein binding // inferred from physical interaction///0008092 // cytoskeletal protein binding // inferred from direct assay///0008092 // cytoskeletal protein binding // inferred from electronic annotation///0008270 // zinc …
237008_at	2.2584	2.51936	POU3F3	5455	POU class 3 homeobox 3	0000122 // negative regulation of transcription from RNA polymerase II promoter // inferred from electronic annotation///0001822 // kidney development // inferred from electronic annotation///0006351 // transcription, DNA-dependent // inferred from electronic annotation///0006355 // regulation of transcription, DNA-dependent // traceable author statement///0006355 // regulation of transcription, …	0005634 // nucleus // inferred from sequence or structural similarity///0005634 // nucleus // inferred from electronic annotation	0003677 // DNA binding // inferred from electronic annotation///0003700 // sequence-specific DNA binding transcription factor activity // traceable author statement///0003700 // sequence-specific DNA binding transcription factor activity // inferred from electronic annotation///0003705 // RNA polymerase II distal enhancer sequence-specific DNA binding transcription factor activity // inferred fro…
219271_at	2.26024	2.53714	GALNT14	79623	UDP-N-acetyl-alpha-D-galactosamine:polypeptide N-acetylgalactosaminyltransferase 14 (GalNAc-T14)	0005975 // carbohydrate metabolic process // inferred from electronic annotation///0006486 // protein glycosylation // inferred from electronic annotation///0016266 // O-glycan processing // traceable author statement///0043687 // post-translational protein modification // traceable author statement///0044267 // cellular protein metabolic process // traceable author statement	0000139 // Golgi membrane // traceable author statement///0000139 // Golgi membrane // inferred from electronic annotation///0005794 // Golgi apparatus // inferred from electronic annotation///0016020 // membrane // inferred from electronic annotation///0016021 // integral to membrane // inferred from electronic annotation	0004653 // polypeptide N-acetylgalactosaminyltransferase activity // inferred from electronic annotation///0016740 // transferase activity // inferred from electronic annotation///0016757 // transferase activity, transferring glycosyl groups // inferred from electronic annotation///0030246 // carbohydrate binding // inferred from electronic annotation
204766_s_at	2.26482	2.6768	NUDT1	4521	nudix (nucleoside diphosphate linked moiety X)-type motif 1	0006184 // GTP catabolic process // traceable author statement///0006195 // purine nucleotide catabolic process // inferred from direct assay///0006203 // dGTP catabolic process // inferred from electronic annotation///0006281 // DNA repair // inferred from electronic annotation///0006979 // response to oxidative stress // traceable author statement///0042262 // DNA protection // inferred from di…	0005737 // cytoplasm // inferred from direct assay	0003924 // GTPase activity // traceable author statement///0008413 // 8-oxo-7,8-dihydroguanosine triphosphate pyrophosphatase activity // inferred from electronic annotation///0016787 // hydrolase activity // inferred from electronic annotation///0035539 // 8-oxo-7,8-dihydrodeoxyguanosine triphosphate pyrophosphatase activity // inferred from direct assay///0046872 // metal ion binding // inferre…
220251_at	2.27476	2.11763	DIEXF	27042	digestive organ expansion factor homolog (zebrafish)	0007275 // multicellular organismal development // inferred from electronic annotation	0005634 // nucleus // inferred from electronic annotation///0005730 // nucleolus // inferred from electronic annotation
225033_at	2.2751	1.68781	ST3GAL1	6482	ST3 beta-galactoside alpha-2,3-sialyltransferase 1	0006464 // cellular protein modification process // traceable author statement///0006468 // protein phosphorylation // inferred from electronic annotation///0006486 // protein glycosylation // inferred from electronic annotation///0016266 // O-glycan processing // traceable author statement///0043687 // post-translational protein modification // traceable author statement///0044267 // cellular pr…	0000139 // Golgi membrane // traceable author statement///0005576 // extracellular region // inferred from electronic annotation///0005794 // Golgi apparatus // inferred from electronic annotation///0016020 // membrane // inferred from electronic annotation///0016021 // integral to membrane // inferred from electronic annotation///0030173 // integral to Golgi membrane // inferred from electronic …	0003836 // beta-galactoside (CMP) alpha-2,3-sialyltransferase activity // inferred from electronic annotation///0003836 // beta-galactoside (CMP) alpha-2,3-sialyltransferase activity // traceable author statement///0008373 // sialyltransferase activity // inferred from electronic annotation///0016740 // transferase activity // inferred from electronic annotation///0016757 // transferase activity,…
221942_s_at	2.2752	1.68195	GUCY1A3	2982	guanylate cyclase 1, soluble, alpha 3	0006182 // cGMP biosynthetic process // traceable author statement///0006182 // cGMP biosynthetic process // inferred from electronic annotation///0007263 // nitric oxide mediated signal transduction // traceable author statement///0007263 // nitric oxide mediated signal transduction // inferred from electronic annotation///0007596 // blood coagulation // traceable author statement///0008015 // b…	0005622 // intracellular // inferred from electronic annotation///0005737 // cytoplasm // inferred from electronic annotation///0008074 // guanylate cyclase complex, soluble // traceable author statement///0008074 // guanylate cyclase complex, soluble // inferred from electronic annotation///0043234 // protein complex // inferred from electronic annotation	0000166 // nucleotide binding // inferred from electronic annotation///0004383 // guanylate cyclase activity // inferred from electronic annotation///0004383 // guanylate cyclase activity // traceable author statement///0004872 // receptor activity // traceable author statement///0005525 // GTP binding // inferred from electronic annotation///0016829 // lyase activity // inferred from electronic …
219049_at	2.28164	2.41442	CSGALNACT1	55790	chondroitin sulfate N-acetylgalactosaminyltransferase 1	0007399 // nervous system development // non-traceable author statement///0008037 // cell recognition // non-traceable author statement///0008283 // cell proliferation // non-traceable author statement///0009653 // anatomical structure morphogenesis // non-traceable author statement///0015014 // heparan sulfate proteoglycan biosynthetic process, polysaccharide chain biosynthetic process // non-tr…	0005622 // intracellular // inferred by curator///0005794 // Golgi apparatus // inferred from electronic annotation///0016020 // membrane // inferred from electronic annotation///0016021 // integral to membrane // inferred from electronic annotation///0030173 // integral to Golgi membrane // non-traceable author statement///0032580 // Golgi cisterna membrane // inferred from electronic annotation	0008376 // acetylgalactosaminyltransferase activity // inferred from direct assay///0008376 // acetylgalactosaminyltransferase activity // inferred from sequence or structural similarity///0008955 // peptidoglycan glycosyltransferase activity // inferred from direct assay///0015020 // glucuronosyltransferase activity // inferred from direct assay///0016740 // transferase activity // inferred from…
205898_at	2.30808	3.61884	CX3CR1	1524	chemokine (C-X3-C motif) receptor 1	0002282 // microglial cell activation involved in immune response // inferred from electronic annotation///0006935 // chemotaxis // traceable author statement///0006968 // cellular defense response // traceable author statement///0007155 // cell adhesion // traceable author statement///0007165 // signal transduction // inferred from electronic annotation///0007186 // G-protein coupled receptor si…	0005886 // plasma membrane // traceable author statement///0005886 // plasma membrane // inferred from electronic annotation///0005887 // integral to plasma membrane // traceable author statement///0016020 // membrane // inferred from electronic annotation///0016021 // integral to membrane // inferred from electronic annotation///0032809 // neuronal cell body membrane // inferred from electronic …	0004871 // signal transducer activity // inferred from electronic annotation///0004872 // receptor activity // inferred from electronic annotation///0004896 // cytokine receptor activity // inferred from electronic annotation///0004930 // G-protein coupled receptor activity // inferred from electronic annotation///0004950 // chemokine receptor activity // traceable author statement///0004950 // c…
230889_at	2.3104	2.99643	LOC645321	645321	uncharacterized LOC645321
230816_at	2.34588	2.13073	FAM163B	642968	Family with sequence similarity 163, member B		0016020 // membrane // inferred from electronic annotation///0016021 // integral to membrane // inferred from electronic annotation
220122_at	2.36505	2.18778	MCTP1	79772	multiple C2 domains, transmembrane 1	0019722 // calcium-mediated signaling // non-traceable author statement	0005624 // membrane fraction // inferred from sequence or structural similarity///0016020 // membrane // inferred from electronic annotation///0016021 // integral to membrane // inferred from direct assay///0016021 // integral to membrane // inferred from electronic annotation	0005509 // calcium ion binding // inferred from direct assay///0005544 // calcium-dependent phospholipid binding // inferred from direct assay
223129_x_at	2.38343	2.47968	MYLIP	29116	myosin regulatory light chain interacting protein	0006928 // cellular component movement // inferred from mutant phenotype///0007399 // nervous system development // inferred from mutant phenotype///0010989 // negative regulation of low-density lipoprotein particle clearance // inferred from electronic annotation///0016567 // protein ubiquitination // inferred from direct assay///0016567 // protein ubiquitination // inferred from electronic anno…	0005622 // intracellular // inferred from direct assay///0005737 // cytoplasm // inferred from electronic annotation///0005856 // cytoskeleton // inferred from electronic annotation///0019898 // extrinsic to membrane // inferred from electronic annotation	0004842 // ubiquitin-protein ligase activity // inferred from direct assay///0004842 // ubiquitin-protein ligase activity // inferred from electronic annotation///0005515 // protein binding // inferred from physical interaction///0008092 // cytoskeletal protein binding // inferred from direct assay///0008092 // cytoskeletal protein binding // inferred from electronic annotation///0008270 // zinc …
218355_at	2.39169	2.49475	KIF4A	24137	kinesin family member 4A	0006996 // organelle organization // traceable author statement///0007018 // microtubule-based movement // traceable author statement///0007018 // microtubule-based movement // inferred from electronic annotation///0007411 // axon guidance // traceable author statement///0007596 // blood coagulation // traceable author statement///0008089 // anterograde axon cargo transport // traceable author st…	0005634 // nucleus // inferred from direct assay///0005634 // nucleus // inferred from electronic annotation///0005694 // chromosome // inferred from electronic annotation///0005730 // nucleolus // inferred from direct assay///0005737 // cytoplasm // traceable author statement///0005737 // cytoplasm // inferred from electronic annotation///0005819 // spindle // inferred from electronic annotation…	0000166 // nucleotide binding // inferred from electronic annotation///0003677 // DNA binding // inferred from electronic annotation///0003777 // microtubule motor activity // inferred from electronic annotation///0003777 // microtubule motor activity // traceable author statement///0005524 // ATP binding // inferred from electronic annotation
214811_at	2.39622	2.74699	RIMBP2	23504	RIMS binding protein 2	0010923 // negative regulation of phosphatase activity // inferred from direct assay	0005886 // plasma membrane // inferred from electronic annotation///0016020 // membrane // inferred from electronic annotation///0030054 // cell junction // inferred from electronic annotation///0045202 // synapse // inferred from electronic annotation
1558387_at	2.40573	2.85118	UG0898H09	643763	uncharacterized LOC643763
244118_at	2.4079	2.43201	GABRA1	2554	gamma-aminobutyric acid (GABA) A receptor, alpha 1	0006810 // transport // traceable author statement///0006810 // transport // inferred from electronic annotation///0006811 // ion transport // inferred from electronic annotation///0006821 // chloride transport // inferred from electronic annotation///0007214 // gamma-aminobutyric acid signaling pathway // inferred from electronic annotation///0007214 // gamma-aminobutyric acid signaling pathway …	0005886 // plasma membrane // traceable author statement///0005886 // plasma membrane // inferred from electronic annotation///0005887 // integral to plasma membrane // inferred from sequence or structural similarity///0005887 // integral to plasma membrane // inferred from electronic annotation///0005887 // integral to plasma membrane // traceable author statement///0016020 // membrane // inferr…	0004872 // receptor activity // inferred from electronic annotation///0004890 // GABA-A receptor activity // inferred from electronic annotation///0004890 // GABA-A receptor activity // traceable author statement///0005216 // ion channel activity // inferred from electronic annotation///0005230 // extracellular ligand-gated ion channel activity // inferred from electronic annotation///0005254 // …
235337_at	2.409	2.61707	SERTAD4	56256	SERTA domain containing 4
1562301_at	2.42271	3.2275	C8orf34	116328	chromosome 8 open reading frame 34	0007165 // signal transduction // inferred from electronic annotation		0008603 // cAMP-dependent protein kinase regulator activity // inferred from electronic annotation
226069_at	2.42614	2.63941	PRICKLE1	144165	prickle homolog 1 (Drosophila)	0001843 // neural tube closure // inferred from mutant phenotype///0006606 // protein import into nucleus // inferred from direct assay///0006606 // protein import into nucleus // inferred from mutant phenotype///0006606 // protein import into nucleus // inferred from electronic annotation///0031398 // positive regulation of protein ubiquitination // inferred from direct assay///0032436 // positi…	0005634 // nucleus // inferred from direct assay///0005634 // nucleus // inferred from electronic annotation///0005737 // cytoplasm // inferred from electronic annotation///0005829 // cytosol // inferred from direct assay///0005829 // cytosol // inferred from electronic annotation///0016020 // membrane // inferred from electronic annotation///0031965 // nuclear membrane // inferred from direct as…	0005515 // protein binding // inferred from physical interaction///0008134 // transcription factor binding // inferred from electronic annotation///0008270 // zinc ion binding // inferred from electronic annotation///0046872 // metal ion binding // inferred from electronic annotation
228262_at	2.44338	2.53331	MAP7D2	256714	MAP7 domain containing 2
[truncated: 182 more rows]

## Sheet: Sorted by Gene Symbol
Affymetrix Probe Set ID	BoNT/A1 vs C Fold Change	BoNT/A ad vs C Fold Change	Gene Symbol	Entrez Gene	Gene Title	Gene Ontology Biological Process	Gene Ontology Cellular Component	Gene Ontology Molecular Function
[truncated: 644 more rows]
