# Supplementary material for: Analysis of Gene Expression in Induced Pluripotent Stem Cell-Derived Human Neurons Exposed to Botulinum Neurotoxin A Subtype 1 and a Type A Atoxic Derivative
Source: PLoS One. 2014 Oct 22;9(10):e111238. doi: 10.1371/journal.pone.0111238 (PMC4206481; doi:10.1371/journal.pone.0111238)
Supplement: Table S2 — Functional Annotation Clustering output on genes that are differentially expressed in either 14 d BoNT/A1 or BoNT/A ad -exposed cells compared to non-exposed cells. (XLSX) [file pone.0111238.s002.xlsx]

## Sheet: Supplemental Table 2
Supplemental Table 2: Functional Annotation Clustering output on genes that are differentially expressed in either 14 d BoNT/A1 or BoNT/A ad-exposed cells compared to non-exposed cells.
Annotation Cluster 1	Enrichment Score: 5.604079243121155
Category	GO ID	GO Term	Count	%	PValue	Genes (Official Gene Symbol)	List Total	Pop Hits	Pop Total	Fold Enrichment	Bonferroni	Benjamini	FDR
GOTERM_BP_FAT	GO:0006928	cell motion	35	7.01403	4.54668e-07	NRP2, FGF19, NRP1, PLXNA2, CALD1, VIM, PAX6, ZEB2, MYLIP, CX3CL1, CDH4, NR2E1, DNAH5, EPHB2, ARX, ALCAM, CD44, CTGF, LHX2, ADRA2A, POU3F3, SEMA3C, NKX2-1, POU3F2, MSN, THBS1, PPAP2B, FN1, RET, CCDC88A, VAV3, ARID5B, EMX2, OTX2, EFNA5	378	475	13528	2.63704	0.000982964	0.00019667	0.000788868
GOTERM_BP_FAT	GO:0016477	cell migration	24	4.80962	2.91585e-06	FGF19, NRP2, RET, NRP1, VAV3, CCDC88A, PLXNA2, ARID5B, EMX2, PAX6, ZEB2, CX3CL1, NR2E1, ARX, CD44, CTGF, NKX2-1, POU3F3, SEMA3C, POU3F2, MSN, THBS1, PPAP2B, FN1	378	276	13528	3.11203	0.00628715	0.000788064	0.00505902
GOTERM_BP_FAT	GO:0051674	localization of cell	25	5.01002	5.37789e-06	FGF19, NRP2, NRP1, PLXNA2, PAX6, ZEB2, CX3CL1, NR2E1, DNAH5, ARX, CD44, CTGF, NKX2-1, SEMA3C, POU3F3, POU3F2, MSN, THBS1, PPAP2B, FN1, RET, CCDC88A, VAV3, ARID5B, EMX2	378	307	13528	2.91436	0.011565	0.000968897	0.00933048
GOTERM_BP_FAT	GO:0048870	cell motility	25	5.01002	5.37789e-06	FGF19, NRP2, NRP1, PLXNA2, PAX6, ZEB2, CX3CL1, NR2E1, DNAH5, ARX, CD44, CTGF, NKX2-1, SEMA3C, POU3F3, POU3F2, MSN, THBS1, PPAP2B, FN1, RET, CCDC88A, VAV3, ARID5B, EMX2	378	307	13528	2.91436	0.011565	0.000968897	0.00933048
Annotation Cluster 2	Enrichment Score: 4.922943504504786
Category	GO ID	GO Term	Count	%	PValue	Genes (Official Gene Symbol)	List Total	Pop Hits	Pop Total	Fold Enrichment	Bonferroni	Benjamini	FDR
GOTERM_CC_FAT	GO:0030424	axon	18	3.60721	1.11751e-06	CALCR, NRP2, HCN1, SCN1A, NRP1, MYO6, VIM, SCN2A, TAC1, GRIA3, NPY1R, MBP, ALCAM, GRM3, CHRM3, GRM7, LRRTM1, SLC38A1	341	159	12782	4.24346	0.000359774	0.000359774	0.00150943
GOTERM_CC_FAT	GO:0043005	neuron projection	25	5.01002	1.48681e-05	CALCR, NRP2, SCN1A, NRP1, CALD1, VIM, TAC1, KCNJ2, MBP, ALCAM, LRRTM1, NEGR1, HCN1, MYO6, MPDZ, OTX2, SCN2A, GRIA3, NPY1R, ATP1A2, GRM3, CHRM3, GRM8, GRM7, SLC38A1	341	342	12782	2.74005	0.00477613	0.00159459	0.0200808
GOTERM_CC_FAT	GO:0042995	cell projection	37	7.41483	0.000102485	NRP2, CALCR, SCN1A, NRP1, SEPT2, DNAH14, CALD1, VIM, TAC1, KCNJ2, DNAH5, MBP, ALCAM, LRRTM1, CEP290, MSN, NEGR1, FGD3, SPP1, HCN1, MYO6, CCDC88A, MPDZ, OTX2, SCN2A, CDK6, GRIA3, ATP1A2, NPY1R, RSPH9, GRM3, CHRM3, LCA5, GRM8, GRM7, GNAS, SLC38A1	341	697	12782	1.98982	0.0324633	0.00548521	0.138339
Annotation Cluster 3	Enrichment Score: 4.804732637759064
Category	GO ID	GO Term	Count	%	PValue	Genes (Official Gene Symbol)	List Total	Pop Hits	Pop Total	Fold Enrichment	Bonferroni	Benjamini	FDR
GOTERM_BP_FAT	GO:0007155	cell adhesion	43	8.61723	2.24933e-06	NRP2, DCBLD1, ACHE, NRP1, CLSTN2, TNC, PCDH20, DSCAML1, CX3CL1, MEGF10, CDH4, PCDHAC2, CDH6, CDH8, ALCAM, CDH22, CD47, CDH7, CD44, AGGF1, CTGF, FAT4, FAT1, MSN, COL8A1, THBS1, COL11A1, NEGR1, SPP1, FN1, SPON1, RET, EGFL6, LPP, TPBG, COL4A6, BCL2L11, PCDH18, ITGA9, FREM2, CDH18, CX3CR1, OMG	378	700	13528	2.19843	0.00485349	0.000810556	0.00390263
GOTERM_BP_FAT	GO:0022610	biological adhesion	43	8.61723	2.30229e-06	NRP2, DCBLD1, ACHE, NRP1, CLSTN2, TNC, PCDH20, DSCAML1, CX3CL1, MEGF10, CDH4, PCDHAC2, CDH6, CDH8, ALCAM, CDH22, CD47, CDH7, CD44, AGGF1, CTGF, FAT4, FAT1, MSN, COL8A1, THBS1, COL11A1, NEGR1, SPP1, FN1, SPON1, RET, EGFL6, LPP, TPBG, COL4A6, BCL2L11, PCDH18, ITGA9, FREM2, CDH18, CX3CR1, OMG	378	701	13528	2.19529	0.00496749	0.000711157	0.00399452
GOTERM_BP_FAT	GO:0016337	cell-cell adhesion	19	3.80762	0.000744026	RET, CLSTN2, PCDH20, DSCAML1, CDH4, PCDHAC2, PCDH18, CDH6, CDH22, CDH8, CDH7, CD44, FAT4, FREM2, CTGF, CDH18, FAT1, MSN, COL11A1	378	276	13528	2.46369	0.800098	0.0329839	1.2831
Annotation Cluster 4	Enrichment Score: 4.276094866932271
Category	GO ID	GO Term	Count	%	PValue	Genes (Official Gene Symbol)	List Total	Pop Hits	Pop Total	Fold Enrichment	Bonferroni	Benjamini	FDR
GOTERM_BP_FAT	GO:0007267	cell-cell signaling	43	8.61723	3.49691e-08	WNT5A, ACHE, NRP1, NDP, SOX2, KCNA1, GJA1, TAC1, FGF12, TRH, ADCYAP1, GJC1, MBP, KCNQ5, SPRY2, CRB1, FAT1, PPP3CB, NKX2-1, FGF3, EGR3, GPR176, MYO6, GNRH1, EFNB2, ATP1A2, GAL, PDYN, IL22, PTHLH, GRM3, SSTR2, PDE7B, SLC17A6, PNOC, GRM8, HTR7, GRM7, CRH, MC4R, EFNA5, RIT2, SST	378	600	13528	2.56483	7.56354e-05	7.56354e-05	6.06731e-05
GOTERM_BP_FAT	GO:0007268	synaptic transmission	22	4.40882	9.47282e-05	EGR3, ACHE, MYO6, GPR176, KCNA1, TAC1, ATP1A2, PDYN, MBP, GJC1, KCNQ5, PDE7B, GRM3, SLC17A6, PNOC, GRM8, GRM7, HTR7, CRH, PPP3CB, RIT2, SST	378	298	13528	2.64209	0.185277	0.00785006	0.164231
GOTERM_BP_FAT	GO:0019226	transmission of nerve impulse	24	4.80962	0.000127049	EGR3, ACHE, SCN1A, MYO6, GPR176, KCNA1, TAC1, ATP1A2, PDYN, MBP, GJC1, KCNQ5, PDE7B, GRM3, SLC17A6, PNOC, GRM8, GRM7, HTR7, CRH, PPP3CB, POU3F2, RIT2, SST	378	350	13528	2.45406	0.240294	0.00911898	0.220207
GOTERM_BP_FAT	GO:0050877	neurological system process	47	9.41884	0.0186847	SCN1A, ACHE, ADCY8, NDP, SOX2, KCNA1, PAX6, TAC1, CALB1, NR2E1, GJC1, EPHB2, MBP, KCNQ5, SPRY2, KRAS, CRB1, PDE1C, PPP3CB, POU3F2, COL11A1, DFNA5, EGR3, GPR176, MYO6, CCKBR, EFEMP1, ATP1A2, NPY1R, NR4A3, PDYN, FOXP2, GNAL, GRM3, RDH10, PDE7B, SLC17A6, PRCD, PNOC, GRM8, HTR7, GRM7, CRH, GNAS, RIT2, COL1A1, SST	378	1210	13528	1.39013	1	0.251244	27.91
Annotation Cluster 5	Enrichment Score: 4.130485944737178
Category	GO ID	GO Term	Count	%	PValue	Genes (Official Gene Symbol)	List Total	Pop Hits	Pop Total	Fold Enrichment	Bonferroni	Benjamini	FDR
GOTERM_BP_FAT	GO:0030182	neuron differentiation	35	7.01403	6.70574e-08	NRP2, NRP1, SEPT2, SOX2, SOX5, PAX6, DSCAML1, GJA1, JAG1, CDH4, NR2E1, EPHB2, ARX, ALCAM, CD44, CRB1, BCL11B, LHX2, CEP290, NKX2-1, POU3F2, DFNA5, RET, MYO6, EMX2, OTX2, PTPRR, PTPN11, CDKN1C, SALL3, DLX1, ULK2, PHGDH, EFNA5, SLITRK6	378	438	13528	2.8598	0.000145035	7.252e-05	0.000116348
GOTERM_BP_FAT	GO:0048666	neuron development	27	5.41082	3.0939e-06	NRP2, NRP1, SEPT2, PAX6, GJA1, DSCAML1, CDH4, NR2E1, EPHB2, ARX, ALCAM, CRB1, CD44, BCL11B, LHX2, CEP290, NKX2-1, RET, MYO6, OTX2, PTPN11, CDKN1C, SALL3, ULK2, PHGDH, EFNA5, SLITRK6	378	339	13528	2.8504	0.00666978	0.000743292	0.00536793
GOTERM_BP_FAT	GO:0030030	cell projection organization	28	5.61122	4.56085e-06	NRP2, NRP1, SEPT2, ONECUT1, PAX6, GJA1, DSCAML1, CDH4, NR2E1, EPHB2, ARX, ALCAM, CD44, BCL11B, LHX2, CEP290, NKX2-1, FGD3, CCDC88A, VAV3, MYO6, BAIAP2L1, OTX2, PTPN11, ULK2, PHGDH, EFNA5, SLITRK6	378	368	13528	2.72303	0.00981665	0.00089643	0.00791301
GOTERM_BP_FAT	GO:0031175	neuron projection development	22	4.40882	1.00604e-05	NRP2, NRP1, SEPT2, MYO6, OTX2, PAX6, DSCAML1, GJA1, CDH4, NR2E1, PTPN11, EPHB2, ARX, ALCAM, CD44, ULK2, LHX2, BCL11B, PHGDH, NKX2-1, EFNA5, SLITRK6	378	256	13528	3.07556	0.0215258	0.00167251	0.0174539
GOTERM_BP_FAT	GO:0048812	neuron projection morphogenesis	18	3.60721	9.85446e-05	NRP2, NRP1, OTX2, PAX6, GJA1, DSCAML1, CDH4, NR2E1, PTPN11, EPHB2, ARX, ALCAM, ULK2, LHX2, BCL11B, NKX2-1, EFNA5, SLITRK6	378	213	13528	3.02437	0.191975	0.00786382	0.170842
GOTERM_BP_FAT	GO:0007409	axonogenesis	17	3.40681	0.000101024	NRP2, NRP1, OTX2, PAX6, DSCAML1, CDH4, NR2E1, PTPN11, EPHB2, ARX, ALCAM, LHX2, BCL11B, ULK2, NKX2-1, EFNA5, SLITRK6	378	193	13528	3.15234	0.196297	0.00777408	0.175136
GOTERM_BP_FAT	GO:0048858	cell projection morphogenesis	19	3.80762	0.000177451	NRP2, NRP1, ONECUT1, OTX2, PAX6, GJA1, DSCAML1, CDH4, NR2E1, PTPN11, EPHB2, ARX, ALCAM, ULK2, LHX2, BCL11B, NKX2-1, EFNA5, SLITRK6	378	245	13528	2.77542	0.318774	0.0123063	0.30744
GOTERM_BP_FAT	GO:0048667	cell morphogenesis involved in neuron differentiation	17	3.40681	0.000253246	NRP2, NRP1, OTX2, PAX6, DSCAML1, CDH4, NR2E1, PTPN11, EPHB2, ARX, ALCAM, LHX2, BCL11B, ULK2, NKX2-1, EFNA5, SLITRK6	378	209	13528	2.91101	0.421803	0.0169743	0.438486
GOTERM_BP_FAT	GO:0032990	cell part morphogenesis	19	3.80762	0.000304486	NRP2, NRP1, ONECUT1, OTX2, PAX6, GJA1, DSCAML1, CDH4, NR2E1, PTPN11, EPHB2, ARX, ALCAM, ULK2, LHX2, BCL11B, NKX2-1, EFNA5, SLITRK6	378	256	13528	2.65617	0.482479	0.0191872	0.526986
GOTERM_BP_FAT	GO:0000904	cell morphogenesis involved in differentiation	18	3.60721	0.000495766	NRP2, NRP1, OTX2, PAX6, DSCAML1, CDH4, NR2E1, PTPN11, EPHB2, ARX, ALCAM, ULK2, LHX2, BCL11B, NKX2-1, EFNA5, SLITRK6, FN1	378	244	13528	2.64012	0.657885	0.025215	0.856701
GOTERM_BP_FAT	GO:0007411	axon guidance	11	2.20441	0.000798053	NRP2, ARX, ALCAM, NRP1, LHX2, OTX2, PAX6, NKX2-1, EFNA5, CDH4, EPHB2	378	107	13528	3.67918	0.822161	0.0332935	1.37566
GOTERM_BP_FAT	GO:0000902	cell morphogenesis	22	4.40882	0.00101645	NRP2, NRP1, ONECUT1, OTX2, PAX6, DSCAML1, GJA1, SOX6, CDH4, NR2E1, PTPN11, EPHB2, ARX, ALCAM, CRB1, ULK2, LHX2, BCL11B, NKX2-1, EFNA5, SLITRK6, FN1	378	356	13528	2.21164	0.889163	0.0385188	1.749
GOTERM_BP_FAT	GO:0032989	cellular component morphogenesis	22	4.40882	0.00385859	NRP2, NRP1, ONECUT1, OTX2, PAX6, DSCAML1, GJA1, SOX6, CDH4, NR2E1, PTPN11, EPHB2, ARX, ALCAM, CRB1, ULK2, LHX2, BCL11B, NKX2-1, EFNA5, SLITRK6, FN1	378	397	13528	1.98323	0.999766	0.0969514	6.48776
Annotation Cluster 6	Enrichment Score: 4.070828144630237
Category	GO ID	GO Term	Count	%	PValue	Genes (Official Gene Symbol)	List Total	Pop Hits	Pop Total	Fold Enrichment	Bonferroni	Benjamini	FDR
GOTERM_CC_FAT	GO:0031012	extracellular matrix	26	5.21042	5.62444e-06	WNT5A, ACHE, TNC, GPC4, CD44, CTGF, THBS1, COL8A1, LOXL1, COL11A1, SPON1, FN1, TFIP11, LPL, EGFL6, SPARCL1, EFEMP1, GRIA3, COL5A2, COL4A6, ANXA2, COL4A5, FREM2, THSD4, COL1A1, ADAMTS3	341	345	12782	2.82487	0.00180944	0.000905128	0.00759675
GOTERM_CC_FAT	GO:0044420	extracellular matrix part	13	2.60521	6.47136e-05	ACHE, EGFL6, TNC, GRIA3, COL5A2, COL4A6, ANXA2, COL4A5, FREM2, COL1A1, COL8A1, COL11A1, FN1	341	117	12782	4.16487	0.0206228	0.00519607	0.0873743
GOTERM_CC_FAT	GO:0005578	proteinaceous extracellular matrix	22	4.40882	0.000133601	WNT5A, TFIP11, ACHE, EGFL6, SPARCL1, TNC, EFEMP1, COL5A2, COL4A6, COL4A5, ANXA2, GPC4, CTGF, FREM2, THSD4, COL1A1, ADAMTS3, COL8A1, COL11A1, LOXL1, FN1, SPON1	341	320	12782	2.57702	0.0421102	0.00612723	0.180307
GOTERM_CC_FAT	GO:0005604	basement membrane	9	1.80361	0.00107103	ACHE, EGFL6, FREM2, TNC, COL8A1, COL4A6, COL4A5, FN1, ANXA2	341	78	12782	4.32506	0.291819	0.0339171	1.43701
Annotation Cluster 7	Enrichment Score: 3.5645340056669093
Category	GO ID	GO Term	Count	%	PValue	Genes (Official Gene Symbol)	List Total	Pop Hits	Pop Total	Fold Enrichment	Bonferroni	Benjamini	FDR
GOTERM_BP_FAT	GO:0007423	sensory organ development	23	4.60922	4.44459e-07	DFNA5, MYO6, TSHZ1, IKZF1, MAFB, SOX2, PAX6, ZEB1, JAG1, NR4A3, ZIC1, COL5A2, NR2E1, BCL2L11, FOXP2, EPHB2, SPRY2, CRB1, BCL11B, CEP290, COL8A1, MAB21L1, COL11A1	378	229	13528	3.59446	0.000960903	0.000240312	0.000771155
GOTERM_BP_FAT	GO:0043583	ear development	12	2.40481	6.5258e-05	SPRY2, DFNA5, TSHZ1, MYO6, MAFB, SOX2, CEP290, NR4A3, JAG1, ZIC1, COL11A1, BCL2L11	378	95	13528	4.52063	0.131648	0.00639571	0.113165
GOTERM_BP_FAT	GO:0048839	inner ear development	10	2.00401	0.000339103	SPRY2, DFNA5, MYO6, MAFB, SOX2, CEP290, NR4A3, JAG1, ZIC1, COL11A1	378	79	13528	4.53017	0.519825	0.0196319	0.586732
GOTERM_BP_FAT	GO:0042471	ear morphogenesis	9	1.80361	0.000472799	SPRY2, TSHZ1, MYO6, MAFB, SOX2, CEP290, NR4A3, ZIC1, COL11A1	378	66	13528	4.88023	0.640451	0.0252484	0.817165
GOTERM_BP_FAT	GO:0042472	inner ear morphogenesis	8	1.60321	0.000883302	SPRY2, MYO6, MAFB, SOX2, CEP290, NR4A3, ZIC1, COL11A1	378	56	13528	5.11262	0.852131	0.0354221	1.52155
GOTERM_BP_FAT	GO:0048568	embryonic organ development	14	2.80561	0.00106489	TSHZ1, MYO6, MAFB, SOX2, TFEB, DSCAML1, NR4A3, ZEB1, ZIC1, SPRY2, CEP290, ZFPM2, GNAS, COL11A1	378	172	13528	2.91301	0.9002	0.0383077	1.83164
GOTERM_BP_FAT	GO:0048562	embryonic organ morphogenesis	12	2.40481	0.00123134	SPRY2, TSHZ1, MYO6, MAFB, SOX2, CEP290, DSCAML1, GNAS, NR4A3, ZEB1, ZIC1, COL11A1	378	133	13528	3.22902	0.930402	0.0420735	2.11506
GOTERM_BP_FAT	GO:0048598	embryonic morphogenesis	18	3.60721	0.00565541	WNT5A, RET, TSHZ1, MYO6, MAFB, SOX2, BMPR2, DSCAML1, ZEB2, NR4A3, ZEB1, ZIC1, FOXP4, SPRY2, CEP290, GNAS, COL11A1, PPAP2B	378	307	13528	2.09834	0.999995	0.11766	9.37161
Annotation Cluster 8	Enrichment Score: 3.160519621105528
Category	GO ID	GO Term	Count	%	PValue	Genes (Official Gene Symbol)	List Total	Pop Hits	Pop Total	Fold Enrichment	Bonferroni	Benjamini	FDR
GOTERM_BP_FAT	GO:0007423	sensory organ development	23	4.60922	4.44459e-07	DFNA5, MYO6, TSHZ1, IKZF1, MAFB, SOX2, PAX6, ZEB1, JAG1, NR4A3, ZIC1, COL5A2, NR2E1, BCL2L11, FOXP2, EPHB2, SPRY2, CRB1, BCL11B, CEP290, COL8A1, MAB21L1, COL11A1	378	229	13528	3.59446	0.000960903	0.000240312	0.000771155
GOTERM_BP_FAT	GO:0001654	eye development	13	2.60521	0.000317913	IKZF1, SOX2, PAX6, ZEB1, NR2E1, COL5A2, EPHB2, FOXP2, CRB1, BCL11B, CEP290, MAB21L1, COL8A1	378	132	13528	3.52461	0.497297	0.018923	0.550163
GOTERM_BP_FAT	GO:0043010	camera-type eye development	10	2.00401	0.00299077	IKZF1, BCL11B, SOX2, PAX6, ZEB1, MAB21L1, COL8A1, NR2E1, EPHB2, FOXP2	378	107	13528	3.34471	0.998464	0.0838272	5.06417
GOTERM_BP_FAT	GO:0048592	eye morphogenesis	8	1.60321	0.00301848	CRB1, SOX2, PAX6, CEP290, ZEB1, COL8A1, COL5A2, EPHB2	378	69	13528	4.14938	0.998554	0.0824402	5.10995
GOTERM_BP_FAT	GO:0048593	camera-type eye morphogenesis	4	0.801603	0.123507	SOX2, ZEB1, COL8A1, EPHB2	378	44	13528	3.25349	1	0.683287	89.8455
Annotation Cluster 9	Enrichment Score: 3.1505394782471026
Category	GO ID	GO Term	Count	%	PValue	Genes (Official Gene Symbol)	List Total	Pop Hits	Pop Total	Fold Enrichment	Bonferroni	Benjamini	FDR
GOTERM_BP_FAT	GO:0021537	telencephalon development	13	2.60521	1.95903e-07	EMX2, SOX2, PAX6, ZEB2, NR2E1, FOXP2, SALL3, ARX, DLX1, LHX2, POU3F3, NKX2-1, POU3F2	378	65	13528	7.15767	0.000423648	0.000141236	0.0003399
GOTERM_BP_FAT	GO:0021543	pallium development	10	2.00401	4.07646e-06	ARX, DLX1, EMX2, SOX2, PAX6, NKX2-1, POU3F3, POU3F2, ZEB2, NR2E1	378	46	13528	7.78008	0.00877864	0.000881352	0.00707262
GOTERM_BP_FAT	GO:0021846	cell proliferation in forebrain	5	1.002	6.6942e-05	ARX, EMX2, POU3F3, POU3F2, ZEB2	378	9	13528	19.8824	0.134805	0.00627589	0.116084
GOTERM_BP_FAT	GO:0030900	forebrain development	15	3.00601	8.92812e-05	IKZF1, SOX2, OTX2, EMX2, PAX6, ZEB2, NR2E1, FOXP2, SALL3, ARX, DLX1, LHX2, NKX2-1, POU3F3, POU3F2	378	152	13528	3.53175	0.17562	0.0076952	0.154794
GOTERM_BP_FAT	GO:0021987	cerebral cortex development	7	1.40281	0.000263487	ARX, EMX2, SOX2, NKX2-1, POU3F3, POU3F2, NR2E1	378	33	13528	7.59147	0.434473	0.0171243	0.456178
GOTERM_BP_FAT	GO:0021885	forebrain cell migration	5	1.002	0.00105922	ARX, EMX2, NKX2-1, POU3F3, POU3F2	378	17	13528	10.526	0.898966	0.0387516	1.82197
GOTERM_BP_FAT	GO:0021795	cerebral cortex cell migration	4	0.801603	0.00621776	ARX, NKX2-1, POU3F3, POU3F2	378	14	13528	10.2252	0.999999	0.123891	10.2568
GOTERM_BP_FAT	GO:0022029	telencephalon cell migration	4	0.801603	0.00917933	ARX, NKX2-1, POU3F3, POU3F2	378	16	13528	8.94709	1	0.154323	14.7857
GOTERM_BP_FAT	GO:0021761	limbic system development	5	1.002	0.0115241	DLX1, EMX2, NKX2-1, POU3F2, ZEB2	378	32	13528	5.59193	1	0.183059	18.2178
GOTERM_BP_FAT	GO:0021536	diencephalon development	5	1.002	0.0189922	ARX, SOX2, PAX6, NKX2-1, POU3F2	378	37	13528	4.83626	1	0.253291	28.301
GOTERM_BP_FAT	GO:0021766	hippocampus development	4	0.801603	0.0223221	DLX1, EMX2, NKX2-1, ZEB2	378	22	13528	6.50697	1	0.274757	32.4084
GOTERM_BP_FAT	GO:0021983	pituitary gland development	4	0.801603	0.0420376	SOX2, PAX6, NKX2-1, POU3F2	378	28	13528	5.11262	1	0.404861	52.5335
Annotation Cluster 10	Enrichment Score: 3.0027640422962993
Category	GO ID	GO Term	Count	%	PValue	Genes (Official Gene Symbol)	List Total	Pop Hits	Pop Total	Fold Enrichment	Bonferroni	Benjamini	FDR
GOTERM_BP_FAT	GO:0030808	regulation of nucleotide biosynthetic process	14	2.80561	1.14449e-05	CALCR, ADCY8, NPY1R, ADCYAP1, PTHLH, GNAL, SSTR2, GRM3, GRM8, GRM7, HTR7, ADRA2A, GUCY1A3, GNAS	378	110	13528	4.55488	0.0244517	0.00176669	0.0198557
GOTERM_BP_FAT	GO:0030802	regulation of cyclic nucleotide biosynthetic process	14	2.80561	1.14449e-05	CALCR, ADCY8, NPY1R, ADCYAP1, PTHLH, GNAL, SSTR2, GRM3, GRM8, GRM7, HTR7, ADRA2A, GUCY1A3, GNAS	378	110	13528	4.55488	0.0244517	0.00176669	0.0198557
GOTERM_BP_FAT	GO:0045761	regulation of adenylate cyclase activity	13	2.60521	1.39695e-05	CALCR, ADCY8, NPY1R, ADCYAP1, PTHLH, GNAL, SSTR2, GRM3, GRM8, GRM7, HTR7, ADRA2A, GNAS	378	96	13528	4.84634	0.0297643	0.00201239	0.024235
GOTERM_BP_FAT	GO:0030799	regulation of cyclic nucleotide metabolic process	14	2.80561	1.53694e-05	CALCR, ADCY8, NPY1R, ADCYAP1, PTHLH, GNAL, SSTR2, GRM3, GRM8, GRM7, HTR7, ADRA2A, GUCY1A3, GNAS	378	113	13528	4.43396	0.0326978	0.00207561	0.0266633
GOTERM_BP_FAT	GO:0031279	regulation of cyclase activity	13	2.60521	1.91776e-05	CALCR, ADCY8, NPY1R, ADCYAP1, PTHLH, GNAL, SSTR2, GRM3, GRM8, GRM7, HTR7, ADRA2A, GNAS	378	99	13528	4.69948	0.040633	0.00230188	0.0332688
GOTERM_BP_FAT	GO:0006140	regulation of nucleotide metabolic process	14	2.80561	2.04294e-05	CALCR, ADCY8, NPY1R, ADCYAP1, PTHLH, GNAL, SSTR2, GRM3, GRM8, GRM7, HTR7, ADRA2A, GUCY1A3, GNAS	378	116	13528	4.31928	0.0432271	0.00232305	0.03544
GOTERM_BP_FAT	GO:0030817	regulation of cAMP biosynthetic process	13	2.60521	2.3525e-05	CALCR, ADCY8, NPY1R, ADCYAP1, PTHLH, GNAL, SSTR2, GRM3, GRM8, GRM7, HTR7, ADRA2A, GNAS	378	101	13528	4.60642	0.0496121	0.00254102	0.0408091
GOTERM_BP_FAT	GO:0051339	regulation of lyase activity	13	2.60521	2.3525e-05	CALCR, ADCY8, NPY1R, ADCYAP1, PTHLH, GNAL, SSTR2, GRM3, GRM8, GRM7, HTR7, ADRA2A, GNAS	378	101	13528	4.60642	0.0496121	0.00254102	0.0408091
GOTERM_BP_FAT	GO:0030814	regulation of cAMP metabolic process	13	2.60521	2.87061e-05	CALCR, ADCY8, NPY1R, ADCYAP1, PTHLH, GNAL, SSTR2, GRM3, GRM8, GRM7, HTR7, ADRA2A, GNAS	378	103	13528	4.51698	0.0602038	0.00295241	0.0497948
GOTERM_BP_FAT	GO:0007188	G-protein signaling, coupled to cAMP nucleotide second messenger	11	2.20441	0.000122094	CALCR, PTHLH, GNAL, SSTR2, PTGER3, PTGER4, ADCY8, HTR7, MC4R, GNAS, NPY1R	378	85	13528	4.63143	0.232108	0.00906574	0.211628
GOTERM_BP_FAT	GO:0019933	cAMP-mediated signaling	11	2.20441	0.000308199	CALCR, PTHLH, GNAL, SSTR2, PTGER3, PTGER4, ADCY8, HTR7, MC4R, GNAS, NPY1R	378	95	13528	4.14392	0.486619	0.0188693	0.533394
GOTERM_BP_FAT	GO:0007187	G-protein signaling, coupled to cyclic nucleotide second messenger	12	2.40481	0.000362189	CALCR, PTHLH, GNAL, SSTR2, PTGER3, PTGER4, ADCY8, CNR1, HTR7, MC4R, GNAS, NPY1R	378	115	13528	3.73444	0.543221	0.0204088	0.626557
GOTERM_BP_FAT	GO:0031280	negative regulation of cyclase activity	8	1.60321	0.000791506	GNAL, SSTR2, GRM3, ADCY8, GRM8, GRM7, ADRA2A, NPY1R	378	55	13528	5.20558	0.819623	0.0336741	1.36445
GOTERM_BP_FAT	GO:0007194	negative regulation of adenylate cyclase activity	8	1.60321	0.000791506	GNAL, SSTR2, GRM3, ADCY8, GRM8, GRM7, ADRA2A, NPY1R	378	55	13528	5.20558	0.819623	0.0336741	1.36445
GOTERM_BP_FAT	GO:0051350	negative regulation of lyase activity	8	1.60321	0.000791506	GNAL, SSTR2, GRM3, ADCY8, GRM8, GRM7, ADRA2A, NPY1R	378	55	13528	5.20558	0.819623	0.0336741	1.36445
GOTERM_BP_FAT	GO:0019935	cyclic-nucleotide-mediated signaling	12	2.40481	0.00102125	CALCR, PTHLH, GNAL, SSTR2, PTGER3, PTGER4, ADCY8, CNR1, HTR7, MC4R, GNAS, NPY1R	378	130	13528	3.30354	0.89031	0.0380315	1.7572
GOTERM_BP_FAT	GO:0007190	activation of adenylate cyclase activity	7	1.40281	0.00412511	CALCR, PTHLH, GNAL, ADCY8, HTR7, GNAS, ADCYAP1	378	55	13528	4.55488	0.999869	0.0998456	6.92091
GOTERM_BP_FAT	GO:0045762	positive regulation of adenylate cyclase activity	7	1.40281	0.00451412	CALCR, PTHLH, GNAL, ADCY8, HTR7, GNAS, ADCYAP1	378	56	13528	4.47354	0.999944	0.103032	7.54975
GOTERM_BP_FAT	GO:0007189	activation of adenylate cyclase activity by G-protein signaling pathway	6	1.2024	0.00482981	CALCR, PTHLH, GNAL, ADCY8, HTR7, GNAS	378	40	13528	5.36825	0.999972	0.107589	8.0571
GOTERM_BP_FAT	GO:0010578	regulation of adenylate cyclase activity involved in G-protein signaling	6	1.2024	0.00482981	CALCR, PTHLH, GNAL, ADCY8, HTR7, GNAS	378	40	13528	5.36825	0.999972	0.107589	8.0571
GOTERM_BP_FAT	GO:0010579	positive regulation of adenylate cyclase activity by G-protein signaling pathway	6	1.2024	0.00482981	CALCR, PTHLH, GNAL, ADCY8, HTR7, GNAS	378	40	13528	5.36825	0.999972	0.107589	8.0571
GOTERM_BP_FAT	GO:0031281	positive regulation of cyclase activity	7	1.40281	0.00492952	CALCR, PTHLH, GNAL, ADCY8, HTR7, GNAS, ADCYAP1	378	57	13528	4.39506	0.999977	0.108575	8.21681
GOTERM_BP_FAT	GO:0051349	positive regulation of lyase activity	7	1.40281	0.00584353	CALCR, PTHLH, GNAL, ADCY8, HTR7, GNAS, ADCYAP1	378	59	13528	4.24608	0.999997	0.120188	9.66864
GOTERM_BP_FAT	GO:0019932	second-messenger-mediated signaling	15	3.00601	0.0062416	CALCR, PTGER3, PTGER4, CCKBR, ADCY8, NPY1R, MCTP1, PTHLH, GNAL, PLCE1, SSTR2, CNR1, HTR7, MC4R, GNAS	378	235	13528	2.28436	0.999999	0.123207	10.2941
GOTERM_MF_FAT	GO:0001640	adenylate cyclase inhibiting metabotropic glutamate receptor activity	3	0.601202	0.0109696	GRM3, GRM8, GRM7	366	6	12983	17.7363	0.998588	0.421269	15.0173
GOTERM_BP_FAT	GO:0043086	negative regulation of catalytic activity	13	2.60521	0.0871258	ADCY8, NPY1R, PDCD4, CDKN1C, SPRY2, GNAL, SSTR2, CDKN1A, GRM3, GRM8, GRM7, ADRA2A, DUSP6	378	277	13528	1.6796	1	0.586949	79.4359
GOTERM_BP_FAT	GO:0007193	inhibition of adenylate cyclase activity by G-protein signaling	4	0.801603	0.0997091	GNAL, SSTR2, ADCY8, NPY1R	378	40	13528	3.57884	1	0.618137	83.837
GOTERM_BP_FAT	GO:0044092	negative regulation of molecular function	14	2.80561	0.14281	ADCY8, NPY1R, PDCD4, PTHLH, CDKN1C, SPRY2, GNAL, SSTR2, CDKN1A, GRM3, GRM8, GRM7, ADRA2A, DUSP6	378	334	13528	1.50011	1	0.72114	93.0999
GOTERM_BP_FAT	GO:0007186	G-protein coupled receptor protein signaling pathway	36	7.21443	0.267914	CALCR, ECEL1, ADCY8, TAC1, SORCS1, GPR88, ADCYAP1, LPHN3, CXCR7, CNR1, ADRA2A, RAMP1, GPR176, PTGER3, GABRA1, CCKBR, PTGER4, NPY1R, GAL, PDYN, FZD7, PTHLH, GNAL, GRM3, SSTR2, PLCE1, CHRM3, PNOC, GRM8, GRM7, HTR7, CX3CR1, CRH, MC4R, GNAS, SST	378	1123	13528	1.14727	1	0.861674	99.5532
GOTERM_MF_FAT	GO:0016247	channel regulator activity	3	0.601202	0.497249	GRM3, GRM7, ADRA2A	366	59	12983	1.8037	1	0.97737	99.9961
Annotation Cluster 11	Enrichment Score: 2.759679782419974
Category	GO ID	GO Term	Count	%	PValue	Genes (Official Gene Symbol)	List Total	Pop Hits	Pop Total	Fold Enrichment	Bonferroni	Benjamini	FDR
GOTERM_BP_FAT	GO:0009725	response to hormone stimulus	23	4.60922	0.000632511	CALCR, GNRH1, ADCY8, TAC1, NPY1R, NR4A3, TRH, GAL, PTPN11, RERG, EIF4EBP1, CDKN1A, KRAS, CCND2, MC4R, GNAS, SHC1, COL1A1, STEAP2, THBS1, IGFBP2, SST, SPP1	378	367	13528	2.24287	0.745525	0.0299545	1.09178
GOTERM_BP_FAT	GO:0009719	response to endogenous stimulus	24	4.80962	0.00100455	CALCR, GNRH1, ADCY8, TAC1, NPY1R, NR4A3, TRH, GAL, PTPN11, RERG, GNAL, EIF4EBP1, CDKN1A, KRAS, CCND2, MC4R, GNAS, SHC1, COL1A1, STEAP2, THBS1, IGFBP2, SST, SPP1	378	405	13528	2.12079	0.886272	0.0387552	1.72871
GOTERM_BP_FAT	GO:0010033	response to organic substance	35	7.01403	0.00189624	CALCR, ADCY8, TAC1, EDEM3, TRH, HSPH1, EIF4EBP1, KRAS, CD44, PPP3CB, HSPA6, NKX2-1, SHC1, THBS1, SPP1, GNRH1, NPY1R, NR4A3, ANXA5, GAL, PTPN11, RERG, GNAL, CDKN1A, CCND2, MC4R, RYR2, GNAS, CTSC, COL1A1, SETD2, STEAP2, IGFBP2, SST, UBXN4	378	721	13528	1.7373	0.983518	0.059436	3.23956
GOTERM_BP_FAT	GO:0048545	response to steroid hormone stimulus	13	2.60521	0.00759182	CALCR, GNRH1, NPY1R, GAL, TRH, CDKN1A, KRAS, CCND2, COL1A1, THBS1, IGFBP2, SST, SPP1	378	192	13528	2.42317	1	0.139165	12.3856
Annotation Cluster 12	Enrichment Score: 2.53516869590893
Category	GO ID	GO Term	Count	%	PValue	Genes (Official Gene Symbol)	List Total	Pop Hits	Pop Total	Fold Enrichment	Bonferroni	Benjamini	FDR
GOTERM_CC_FAT	GO:0044421	extracellular region part	46	9.21844	0.000134331	WNT5A, ACHE, ENOX2, TNC, NDP, TAC1, FGF12, CX3CL1, GPC4, CD44, CTGF, SCRG1, SEMA3E, SEMA3C, COL8A1, THBS1, RAMP1, COL11A1, LOXL1, SPP1, FN1, SPON1, TFIP11, LPL, GNRH1, EGFL6, SPARCL1, EFEMP1, GRIA3, IL22, COL5A2, COL4A6, COL4A5, ANXA2, PTHLH, DKK3, SERPINF1, SFRP1, FREM2, THSD4, EFNA5, COL1A1, IGFBP2, ADAMTS3, SST, IGFBP5	341	960	12782	1.7961	0.0423352	0.00539259	0.18129
GOTERM_CC_FAT	GO:0005576	extracellular region	73	14.6293	0.00423345	FGF19, NRP1, ENOX2, FGF12, JAG1, SPINK5, ST3GAL1, GPC4, CD44, CTGF, PAPPA, SCRG1, SEMA3E, SEMA3C, RAMP1, COL11A1, LOXL1, FGF3, PI15, SPON1, TFIP11, C2CD2, EGFL6, SPARCL1, GAL, PDYN, IL22, PCOLCE2, DNASE2B, PTHLH, CHRDL1, SERPINF1, GNAS, EFNA5, COL1A1, ADAMTS3, HSD17B11, WNT5A, FGFR2, ACHE, NDP, TNC, TAC1, CX3CL1, TRH, PCDHAC2, ADCYAP1, CRB1, AGGF1, COL8A1, THBS1, SPP1, FN1, LPL, FAM5B, GNRH1, EFE…	341	2010	12782	1.36135	0.744891	0.0772129	5.56923
GOTERM_CC_FAT	GO:0005615	extracellular space	27	5.41082	0.0436138	WNT5A, ENOX2, NDP, TAC1, CX3CL1, FGF12, GPC4, SCRG1, SEMA3E, SEMA3C, THBS1, LOXL1, RAMP1, FN1, SPP1, LPL, GNRH1, EGFL6, IL22, PTHLH, DKK3, SFRP1, SERPINF1, EFNA5, IGFBP2, SST, IGFBP5	341	685	12782	1.47747	0.999999	0.352816	45.2466
Annotation Cluster 13	Enrichment Score: 2.27744834869419
Category	GO ID	GO Term	Count	%	PValue	Genes (Official Gene Symbol)	List Total	Pop Hits	Pop Total	Fold Enrichment	Bonferroni	Benjamini	FDR
GOTERM_CC_FAT	GO:0000267	cell fraction	47	9.41884	0.000989731	NRP2, WNT5A, SCN1A, SEPT2, ADCY8, CALD1, EEA1, TRH, PCDHAC2, ADCYAP1, KRAS, RASGRP1, PLCH1, ELOVL2, PPP3CB, FUT1, SOAT1, CCKBR, GNRH1, MPDZ, SCN2A, WNK1, EPRS, GRIA3, GYG2, ATP1A2, GYG1, MAN1A1, BCL2L11, MCTP1, ANXA2, PTPN11, CSGALNACT1, CD55, SSTR2, PLCE1, RDH10, SLC17A6, CRH, SPCS3, MYO16, USO1, RYR2, GNAS, SLC38A1, STEAP2, DUSP6	341	1083	12782	1.62672	0.273016	0.0348077	1.3286
GOTERM_CC_FAT	GO:0005624	membrane fraction	34	6.81363	0.00944229	NRP2, SCN1A, SEPT2, ADCY8, CALD1, EEA1, PCDHAC2, KRAS, RASGRP1, ELOVL2, PLCH1, PPP3CB, FUT1, SOAT1, CCKBR, MPDZ, SCN2A, WNK1, GRIA3, ATP1A2, MAN1A1, BCL2L11, MCTP1, RDH10, SSTR2, PLCE1, SLC17A6, SPCS3, USO1, MYO16, RYR2, GNAS, SLC38A1, STEAP2	341	809	12782	1.57534	0.952871	0.148522	12.0274
GOTERM_CC_FAT	GO:0005626	insoluble fraction	34	6.81363	0.015742	NRP2, SCN1A, SEPT2, ADCY8, CALD1, EEA1, PCDHAC2, KRAS, RASGRP1, ELOVL2, PLCH1, PPP3CB, FUT1, SOAT1, CCKBR, MPDZ, SCN2A, WNK1, GRIA3, ATP1A2, MAN1A1, BCL2L11, MCTP1, RDH10, SSTR2, PLCE1, SLC17A6, SPCS3, USO1, MYO16, RYR2, GNAS, SLC38A1, STEAP2	341	839	12782	1.51901	0.993959	0.191751	19.2911
Annotation Cluster 14	Enrichment Score: 2.2737102736354964
Category	GO ID	GO Term	Count	%	PValue	Genes (Official Gene Symbol)	List Total	Pop Hits	Pop Total	Fold Enrichment	Bonferroni	Benjamini	FDR
GOTERM_CC_FAT	GO:0031226	intrinsic to plasma membrane	49	9.81964	0.00343041	IL28RA, GJA1, JAG1, GPC4, KCNQ5, CD47, CD44, KCNG3, SLC4A4, RAMP1, PTGER3, GPR176, CCKBR, EFNB2, SCN2A, PTPRO, SSTR2, GRM3, CHRM3, GRM8, HTR7, GRM7, CX3CR1, EFNA5, SLC40A1, CALCR, SCN1A, ECEL1, KCNA1, KCNA4, BMPR2, KCNJ2, CDH4, KCNJ3, PCDHAC2, EPHB2, CNR1, FAT1, ADRA2A, FUT1, TRPC4, GABRA1, NPY1R, ATP1A2, KCNK1, TPBG, ITGA9, CD55, CLCN5	341	1215	12782	1.5117	0.669282	0.071111	4.5354
GOTERM_CC_FAT	GO:0005887	integral to plasma membrane	48	9.61924	0.00366109	CALCR, SCN1A, ECEL1, IL28RA, KCNA1, BMPR2, KCNA4, GJA1, JAG1, KCNJ2, KCNJ3, CDH4, PCDHAC2, EPHB2, GPC4, CD47, KCNQ5, CD44, CNR1, FAT1, ADRA2A, FUT1, SLC4A4, KCNG3, RAMP1, TRPC4, GPR176, PTGER3, GABRA1, CCKBR, SCN2A, EFNB2, ATP1A2, NPY1R, KCNK1, TPBG, PTPRO, ITGA9, CD55, GRM3, SSTR2, CHRM3, GRM8, HTR7, GRM7, CX3CR1, SLC40A1, CLCN5	341	1188	12782	1.5145	0.693039	0.0711561	4.83345
GOTERM_CC_FAT	GO:0044459	plasma membrane part	76	15.2305	0.0120202	ENOX2, IL28RA, GJA1, SYT6, JAG1, MBP, GPC4, KCNQ5, CD47, ANK2, CD44, SHC1, MSN, TPR, KCNG3, SLC4A4, RAMP1, MYO6, PTGER3, GPR176, CCKBR, MPDZ, SCN2A, EFNB2, RIMBP2, PTPRO, GRM3, SSTR2, CHRM3, GRM8, GRM7, HTR7, CX3CR1, GNAS, EFNA5, SLC40A1, CALCR, ACHE, SCN1A, ECEL1, KCNA1, KCNA4, BMPR2, EEA1, KCNJ2, CDH4, KCNJ3, PCDHAC2, EPHB2, GJC1, ALCAM, KRAS, FAT1, CNR1, ADRA2A, FUT1, THBS1, FN1, TRPC4, GABRA1…	341	2203	12782	1.29313	0.979636	0.162219	15.07
Annotation Cluster 15	Enrichment Score: 2.1497638235582905
Category	GO ID	GO Term	Count	%	PValue	Genes (Official Gene Symbol)	List Total	Pop Hits	Pop Total	Fold Enrichment	Bonferroni	Benjamini	FDR
GOTERM_MF_FAT	GO:0003700	transcription factor activity	48	9.61924	0.000186265	MEF2C, TSHZ3, TSHZ2, FOSL2, TSHZ1, ONECUT1, SOX2, SOX5, PAX6, TFEB, ZEB2, SOX6, ZEB1, ZIC1, NR2E1, MEIS1, ARX, ZFP36L2, NPAS2, HEY1, LHX2, PHTF1, POU3F3, NKX2-1, POU3F2, MEIS3P1, TCF4, NFATC3, LHX9, EGR3, SMAD9, IKZF1, MAFB, EMX2, CBL, OTX2, ESRRG, AFF4, RUNX1T1, TEAD1, NR4A3, FOXP4, FOXP2, MYT1L, DLX1, CSRNP3, EBF1, PEG3	366	975	12983	1.74635	0.104916	0.0539112	0.274432
GOTERM_BP_FAT	GO:0031328	positive regulation of cellular biosynthetic process	36	7.21443	0.000398847	MEF2C, SOX2, TFEB, PAX6, SOX5, ZEB1, PAWR, SOX6, PRDM16, EPC1, NPAS2, WIBG, BCL11B, POU3F3, NKX2-1, GUCY1A3, POU3F2, SHC1, TCF4, THBS1, NFATC3, SOAT1, SMAD9, MYO6, IKZF1, MAFB, ESRRG, TEAD1, NR4A3, IL22, PTHLH, NCOA3, CSRNP3, HIPK2, EBF1, ZFPM2	378	685	13528	1.88085	0.578054	0.0218821	0.689766
GOTERM_BP_FAT	GO:0009891	positive regulation of biosynthetic process	36	7.21443	0.000517514	MEF2C, SOX2, TFEB, PAX6, SOX5, ZEB1, PAWR, SOX6, PRDM16, EPC1, NPAS2, WIBG, BCL11B, POU3F3, NKX2-1, GUCY1A3, POU3F2, SHC1, TCF4, THBS1, NFATC3, SOAT1, SMAD9, MYO6, IKZF1, MAFB, ESRRG, TEAD1, NR4A3, IL22, PTHLH, NCOA3, CSRNP3, HIPK2, EBF1, ZFPM2	378	695	13528	1.85379	0.673614	0.0257028	0.894124
GOTERM_BP_FAT	GO:0010557	positive regulation of macromolecule biosynthetic process	34	6.81363	0.000722417	MEF2C, SOX2, TFEB, PAX6, SOX5, ZEB1, PAWR, SOX6, PRDM16, EPC1, NPAS2, WIBG, BCL11B, POU3F3, NKX2-1, POU3F2, SHC1, TCF4, THBS1, NFATC3, SOAT1, SMAD9, MYO6, IKZF1, MAFB, ESRRG, TEAD1, NR4A3, IL22, CSRNP3, NCOA3, HIPK2, EBF1, ZFPM2	378	654	13528	1.86056	0.790526	0.0334107	1.24605
GOTERM_BP_FAT	GO:0045944	positive regulation of transcription from RNA polymerase II promoter	23	4.60922	0.000724886	MEF2C, MYO6, IKZF1, MAFB, SOX2, TFEB, PAX6, SOX5, TEAD1, ZEB1, NR4A3, SOX6, IL22, EPC1, NPAS2, CSRNP3, BCL11B, HIPK2, NKX2-1, POU3F3, ZFPM2, POU3F2, NFATC3	378	371	13528	2.21869	0.791642	0.0328216	1.25029
GOTERM_BP_FAT	GO:0045893	positive regulation of transcription, DNA-dependent	27	5.41082	0.000878981	MEF2C, SOX2, TFEB, PAX6, SOX5, ZEB1, SOX6, PRDM16, EPC1, NPAS2, BCL11B, NKX2-1, POU3F3, POU3F2, TCF4, NFATC3, MYO6, IKZF1, MAFB, ESRRG, TEAD1, NR4A3, IL22, CSRNP3, NCOA3, HIPK2, ZFPM2	378	477	13528	2.02576	0.850741	0.0359174	1.51416
GOTERM_BP_FAT	GO:0051254	positive regulation of RNA metabolic process	27	5.41082	0.00100343	MEF2C, SOX2, TFEB, PAX6, SOX5, ZEB1, SOX6, PRDM16, EPC1, NPAS2, BCL11B, NKX2-1, POU3F3, POU3F2, TCF4, NFATC3, MYO6, IKZF1, MAFB, ESRRG, TEAD1, NR4A3, IL22, CSRNP3, NCOA3, HIPK2, ZFPM2	378	481	13528	2.00891	0.885995	0.0394154	1.7268
GOTERM_BP_FAT	GO:0045935	positive regulation of nucleobase, nucleoside, nucleotide and nucleic acid metabolic process	32	6.41283	0.00133233	MEF2C, SOX2, TFEB, PAX6, SOX5, ZEB1, SOX6, PRDM16, EPC1, NPAS2, BCL11B, NKX2-1, GUCY1A3, POU3F3, POU3F2, SHC1, TCF4, NFATC3, SMAD9, MYO6, IKZF1, MAFB, ESRRG, TEAD1, NR4A3, IL22, PTHLH, CSRNP3, NCOA3, HIPK2, EBF1, ZFPM2	378	624	13528	1.8353	0.944075	0.044742	2.28665
GOTERM_MF_FAT	GO:0043565	sequence-specific DNA binding	31	6.21242	0.00197468	MEF2C, TSHZ3, TSHZ2, TSHZ1, FOSL2, ONECUT1, SOX2, TFEB, PAX6, ZEB2, ZEB1, SOX6, PRDM16, MEIS1, NR2E1, ARX, LHX2, POU3F3, NKX2-1, POU3F2, MEIS3P1, LHX9, IKZF1, MAFB, OTX2, EMX2, ESRRG, NR4A3, FOXP4, FOXP2, DLX1	366	607	12983	1.81162	0.691519	0.324317	2.87388
GOTERM_BP_FAT	GO:0051173	positive regulation of nitrogen compound metabolic process	32	6.41283	0.00219854	MEF2C, SOX2, TFEB, PAX6, SOX5, ZEB1, SOX6, PRDM16, EPC1, NPAS2, BCL11B, NKX2-1, GUCY1A3, POU3F3, POU3F2, SHC1, TCF4, NFATC3, SMAD9, MYO6, IKZF1, MAFB, ESRRG, TEAD1, NR4A3, IL22, PTHLH, CSRNP3, NCOA3, HIPK2, EBF1, ZFPM2	378	644	13528	1.7783	0.99144	0.0666691	3.74678
GOTERM_BP_FAT	GO:0045941	positive regulation of transcription	29	5.81162	0.00228422	MEF2C, SOX2, TFEB, PAX6, SOX5, ZEB1, SOX6, PRDM16, EPC1, NPAS2, BCL11B, NKX2-1, POU3F3, POU3F2, TCF4, NFATC3, SMAD9, MYO6, IKZF1, MAFB, ESRRG, TEAD1, NR4A3, IL22, CSRNP3, NCOA3, HIPK2, EBF1, ZFPM2	378	564	13528	1.84018	0.992891	0.0682242	3.89008
GOTERM_BP_FAT	GO:0010628	positive regulation of gene expression	29	5.81162	0.00344393	MEF2C, SOX2, TFEB, PAX6, SOX5, ZEB1, SOX6, PRDM16, EPC1, NPAS2, BCL11B, NKX2-1, POU3F3, POU3F2, TCF4, NFATC3, SMAD9, MYO6, IKZF1, MAFB, ESRRG, TEAD1, NR4A3, IL22, CSRNP3, NCOA3, HIPK2, EBF1, ZFPM2	378	581	13528	1.78634	0.999426	0.0901329	5.81008
GOTERM_MF_FAT	GO:0030528	transcription regulator activity	61	12.2244	0.00355283	MEF2C, FOSL2, PAX6, ZEB2, PDLIM1, ZEB1, PAWR, ZIC1, NR2E1, EPC1, HEY1, PHTF1, CEP290, EGR3, ARID5B, OTX2, EMX2, RUNX1T1, MYT1L, NCOA3, HIPK2, ZFPM2, PEG3, TSHZ3, CAMTA1, TSHZ2, TSHZ1, ONECUT1, SOX2, SOX5, TFEB, SOX6, PRDM16, MEIS1, ARX, ZFP36L2, NPAS2, LHX2, BCL11A, POU3F3, NKX2-1, POU3F2, MEIS3P1, TCF4, LHX9, NFATC3, SMAD9, IKZF1, MAFB, CBL, ESRRG, AFF4, PPP1R10, TEAD1, NR4A3, FOXP4, FOXP2, CDKN…	366	1512	12983	1.43111	0.879691	0.261052	5.11512
GOTERM_BP_FAT	GO:0006357	regulation of transcription from RNA polymerase II promoter	34	6.81363	0.00402083	MEF2C, FOSL2, ONECUT1, SOX2, TFEB, PAX6, SOX5, SOX6, ZEB1, PAWR, PRDM16, NR2E1, EPC1, NPAS2, HEY1, BCL11B, POU3F3, NKX2-1, POU3F2, TCF4, NFATC3, MYO6, IKZF1, MAFB, TEAD1, NR4A3, IL22, FOXP4, FOXP2, CDKN1C, DLX1, CSRNP3, HIPK2, ZFPM2	378	727	13528	1.67373	0.999836	0.099671	6.75166
GOTERM_BP_FAT	GO:0010604	positive regulation of macromolecule metabolic process	37	7.41483	0.00899238	MEF2C, SOX2, TFEB, BMPR2, PAX6, SOX5, GJA1, ZEB1, PAWR, SOX6, PRDM16, EPC1, NPAS2, WIBG, BCL11B, POU3F3, NKX2-1, POU3F2, SHC1, TCF4, THBS1, NFATC3, SOAT1, SMAD9, MYO6, IKZF1, MAFB, ESRRG, TEAD1, NR4A3, IL22, NCOA3, CSRNP3, CCND2, HIPK2, EBF1, ZFPM2	378	857	13528	1.54512	1	0.152598	14.5063
GOTERM_BP_FAT	GO:0051252	regulation of RNA metabolic process	59	11.8236	0.143016	MEF2C, FOSL2, PAX6, ZEB2, ZEB1, PAWR, NR2E1, EPC1, ZNF738, HEY1, MYO6, ARID5B, OTX2, EMX2, RUNX1T1, IL22, MYT1L, NCOA3, HIPK2, ZFPM2, ERC1, PEG3, CALCR, TSHZ3, TSHZ2, TSHZ1, ONECUT1, SOX2, SOX5, TFEB, SOX6, PRDM16, MEIS1, ARX, ZFP36L2, NPAS2, BCL11B, LHX2, POU3F3, NKX2-1, POU3F2, MEIS3P1, TCF4, LHX9, NFATC3, SMAD9, IKZF1, MAFB, ESRRG, TEAD1, ELAVL2, NR4A3, FOXP4, ZNF585A, FOXP2, CDKN1C, DLX1, CSR…	378	1813	13528	1.16465	1	0.720332	93.1286
GOTERM_BP_FAT	GO:0006355	regulation of transcription, DNA-dependent	57	11.4228	0.175259	MEF2C, FOSL2, PAX6, ZEB2, ZEB1, PAWR, NR2E1, EPC1, ZNF738, HEY1, MYO6, ARID5B, OTX2, EMX2, RUNX1T1, IL22, MYT1L, NCOA3, HIPK2, ZFPM2, ERC1, PEG3, TSHZ3, TSHZ2, TSHZ1, ONECUT1, SOX2, TFEB, SOX5, SOX6, PRDM16, MEIS1, ARX, NPAS2, BCL11B, LHX2, POU3F3, NKX2-1, POU3F2, MEIS3P1, TCF4, LHX9, NFATC3, SMAD9, IKZF1, MAFB, ESRRG, TEAD1, ELAVL2, NR4A3, FOXP4, ZNF585A, FOXP2, CDKN1C, DLX1, CSRNP3, EBF1	378	1773	13528	1.15056	1	0.763579	96.4676
GOTERM_BP_FAT	GO:0006350	transcription	66	13.2265	0.194278	MEF2C, ZNF536, LMO3, PAX6, ZEB2, PAWR, ZEB1, NR2E1, EPC1, HEY1, ZNF738, PHTF2, PHTF1, EGR3, PTGER3, ARID5B, RUNX1T1, ZNF503, TLE2, TOX2, MYT1L, NCOA3, HIPK2, ZFPM2, PEG3, SCML4, CAMTA1, TSHZ3, TSHZ2, TSHZ1, ONECUT1, SOX2, BDP1, SOX5, BMPR2, ZNF800, TFEB, SOX6, PRDM16, MEIS1, ARX, NPAS2, BCL11B, LHX2, BCL11A, NKX2-1, POU3F2, TCF4, NFATC3, INSM2, KLF8, SMAD9, IKZF1, MAFB, ESRRG, AFF4, TEAD1, PPP1R1…	378	2101	13528	1.12424	1	0.787149	97.6435
GOTERM_CC_FAT	GO:0044451	nucleoplasm part	19	3.80762	0.224977	TFIP11, MEF2C, SMAD9, MYO6, MAFB, SOX2, TFEB, TEAD1, PDLIM1, ZEB1, PRDM16, EPC1, NPAS2, RSRC1, HIPK2, NUDT21, NKX2-1, POU3F2, TCF4	341	555	12782	1.28323	1	0.717069	96.8014
GOTERM_BP_FAT	GO:0045449	regulation of transcription	79	15.8317	0.250838	MEF2C, ZNF536, FOSL2, LMO3, PAX6, ZEB2, PDLIM1, PAWR, ZEB1, PDCD4, NR2E1, EPC1, HEY1, ZNF738, PHTF2, PHTF1, EGR3, MYO6, ARID5B, EMX2, OTX2, RUNX1T1, ZNF503, TLE2, IL22, TOX2, PTHLH, MYT1L, NCOA3, HIPK2, ZFPM2, ERC1, PEG3, SCML4, CAMTA1, TSHZ3, TSHZ2, TSHZ1, ONECUT1, SOX2, BDP1, SOX5, ZNF800, TFEB, SOX6, PRDM16, MEIS1, ARX, NPAS2, KRAS, LHX2, BCL11B, BCL11A, NKX2-1, POU3F3, MEIS3P1, POU3F2, TCF4, …	378	2601	13528	1.087	1	0.851102	99.3335
GOTERM_CC_FAT	GO:0005654	nucleoplasm	26	5.21042	0.402874	NCBP2, MEF2C, SOX2, TFEB, PDLIM1, ZEB1, PRDM16, EPC1, NPAS2, WIBG, NUDT21, NKX2-1, POU3F2, TCF4, TPR, NUDT16, TFIP11, SMAD9, MYO6, MAFB, TEAD1, CDKN1A, RSRC1, HIPK2, MYO16, DUSP6	341	882	12782	1.10497	1	0.854939	99.9055
GOTERM_MF_FAT	GO:0003677	DNA binding	68	13.6273	0.441392	MEF2C, ZNF536, FOSL2, PAX6, ZEB2, ZEB1, ZIC1, NR2E1, FAM171B, HEY1, ZNF738, PHTF2, PHTF1, RBMS1, EGR3, ARID5B, EMX2, OTX2, RUNX1T1, TOX2, MYT1L, ZFPM2, PEG3, SCML4, TSHZ3, KIF4A, TSHZ2, TSHZ1, ONECUT1, THAP6, SOX2, BDP1, SOX5, ZNF800, TFEB, SOX6, PRDM16, MEIS1, ARX, ZFP36L2, NPAS2, LHX2, NKX2-1, POU3F3, POU3F2, MEIS3P1, TCF4, NFATC3, LHX9, INSM2, KLF8, SMAD9, IKZF1, MAFB, CBL, ESRRG, AFF4, PPP1R1…	366	2331	12983	1.03481	1	0.970854	99.9814
Annotation Cluster 16	Enrichment Score: 2.090595307008569
Category	GO ID	GO Term	Count	%	PValue	Genes (Official Gene Symbol)	List Total	Pop Hits	Pop Total	Fold Enrichment	Bonferroni	Benjamini	FDR
GOTERM_BP_FAT	GO:0021543	pallium development	10	2.00401	4.07646e-06	ARX, DLX1, EMX2, SOX2, PAX6, NKX2-1, POU3F3, POU3F2, ZEB2, NR2E1	378	46	13528	7.78008	0.00877864	0.000881352	0.00707262
GOTERM_BP_FAT	GO:0021879	forebrain neuron differentiation	4	0.801603	0.00498738	DLX1, SOX2, PAX6, NKX2-1	378	13	13528	11.0118	0.99998	0.107598	8.30937
GOTERM_BP_FAT	GO:0021877	forebrain neuron fate commitment	3	0.601202	0.00732562	DLX1, PAX6, NKX2-1	378	5	13528	21.473	1	0.13576	11.9769
GOTERM_BP_FAT	GO:0021872	generation of neurons in the forebrain	4	0.801603	0.00761347	DLX1, SOX2, PAX6, NKX2-1	378	15	13528	9.54356	1	0.137222	12.4187
GOTERM_BP_FAT	GO:0021536	diencephalon development	5	1.002	0.0189922	ARX, SOX2, PAX6, NKX2-1, POU3F2	378	37	13528	4.83626	1	0.253291	28.301
GOTERM_BP_FAT	GO:0048732	gland development	9	1.80361	0.0352139	PTHLH, SFRP1, IKZF1, SOX2, PAX6, CRH, NKX2-1, POU3F2, BCL2L11	378	135	13528	2.38589	1	0.369696	46.3127
GOTERM_BP_FAT	GO:0021983	pituitary gland development	4	0.801603	0.0420376	SOX2, PAX6, NKX2-1, POU3F2	378	28	13528	5.11262	1	0.404861	52.5335
GOTERM_BP_FAT	GO:0035270	endocrine system development	6	1.2024	0.0430919	ONECUT1, SOX2, PAX6, CRH, NKX2-1, POU3F2	378	69	13528	3.11203	1	0.407552	53.4318
GOTERM_BP_FAT	GO:0048663	neuron fate commitment	4	0.801603	0.111362	DLX1, SOX2, PAX6, NKX2-1	378	42	13528	3.40842	1	0.653422	87.1071
Annotation Cluster 17	Enrichment Score: 2.034615118572632
Category	GO ID	GO Term	Count	%	PValue	Genes (Official Gene Symbol)	List Total	Pop Hits	Pop Total	Fold Enrichment	Bonferroni	Benjamini	FDR
GOTERM_BP_FAT	GO:0060541	respiratory system development	10	2.00401	0.00318464	PTHLH, WNT5A, SPRY2, CTGF, SOX2, CRH, BMPR2, NKX2-1, ZFPM2, FOXP2	378	108	13528	3.31374	0.998992	0.0857051	5.38396
GOTERM_BP_FAT	GO:0035295	tube development	15	3.00601	0.00349326	WNT5A, RET, NRP1, BMPR2, ZEB2, NR4A3, BCL2L11, FOXP2, PTHLH, SPRY2, CD44, CTGF, CRH, NKX2-1, ZFPM2	378	220	13528	2.44012	0.999484	0.089213	5.89094
GOTERM_BP_FAT	GO:0030324	lung development	9	1.80361	0.00638157	PTHLH, WNT5A, SPRY2, CTGF, CRH, BMPR2, NKX2-1, ZFPM2, FOXP2	378	99	13528	3.25349	0.999999	0.121392	10.5131
GOTERM_BP_FAT	GO:0030323	respiratory tube development	9	1.80361	0.00761006	PTHLH, WNT5A, SPRY2, CTGF, CRH, BMPR2, NKX2-1, ZFPM2, FOXP2	378	102	13528	3.1578	1	0.138311	12.4135
GOTERM_BP_FAT	GO:0048286	lung alveolus development	3	0.601202	0.124256	PTHLH, BMPR2, FOXP2	378	22	13528	4.88023	1	0.684177	89.9951
Annotation Cluster 18	Enrichment Score: 1.9125214642928996
Category	GO ID	GO Term	Count	%	PValue	Genes (Official Gene Symbol)	List Total	Pop Hits	Pop Total	Fold Enrichment	Bonferroni	Benjamini	FDR
GOTERM_BP_FAT	GO:0000122	negative regulation of transcription from RNA polymerase II promoter	19	3.80762	0.000482432	MEF2C, IKZF1, SOX2, PAWR, SOX6, ZEB1, PRDM16, FOXP4, NR2E1, FOXP2, CDKN1C, EPC1, DLX1, HEY1, HIPK2, NKX2-1, POU3F3, ZFPM2, TCF4	378	266	13528	2.55631	0.647869	0.0251361	0.83375
GOTERM_BP_FAT	GO:0006357	regulation of transcription from RNA polymerase II promoter	34	6.81363	0.00402083	MEF2C, FOSL2, ONECUT1, SOX2, TFEB, PAX6, SOX5, SOX6, ZEB1, PAWR, PRDM16, NR2E1, EPC1, NPAS2, HEY1, BCL11B, POU3F3, NKX2-1, POU3F2, TCF4, NFATC3, MYO6, IKZF1, MAFB, TEAD1, NR4A3, IL22, FOXP4, FOXP2, CDKN1C, DLX1, CSRNP3, HIPK2, ZFPM2	378	727	13528	1.67373	0.999836	0.099671	6.75166
GOTERM_BP_FAT	GO:0045892	negative regulation of transcription, DNA-dependent	20	4.00802	0.00521556	MEF2C, IKZF1, ARID5B, SOX2, PAWR, SOX6, ZEB1, PRDM16, FOXP4, NR2E1, FOXP2, CDKN1C, EPC1, DLX1, HEY1, HIPK2, NKX2-1, POU3F3, ZFPM2, TCF4	378	356	13528	2.01058	0.999988	0.111145	8.67351
GOTERM_BP_FAT	GO:0051253	negative regulation of RNA metabolic process	20	4.00802	0.00628069	MEF2C, IKZF1, ARID5B, SOX2, PAWR, SOX6, ZEB1, PRDM16, FOXP4, NR2E1, FOXP2, CDKN1C, EPC1, DLX1, HEY1, HIPK2, NKX2-1, POU3F3, ZFPM2, TCF4	378	362	13528	1.97726	0.999999	0.12172	10.3553
GOTERM_BP_FAT	GO:0031327	negative regulation of cellular biosynthetic process	27	5.41082	0.007754	FGF19, MEF2C, SOX2, ZEB2, ZEB1, PAWR, SOX6, PRDM16, NR2E1, PDCD4, EPC1, EIF4EBP1, HEY1, NKX2-1, POU3F3, TCF4, IKZF1, ARID5B, FOXP4, FOXP2, CDKN1C, DLX1, GRM8, GRM7, HIPK2, ZFPM2, IGFBP5	378	561	13528	1.72243	1	0.138433	12.6336
GOTERM_BP_FAT	GO:0009890	negative regulation of biosynthetic process	27	5.41082	0.0100237	FGF19, MEF2C, SOX2, ZEB2, ZEB1, PAWR, SOX6, PRDM16, NR2E1, PDCD4, EPC1, EIF4EBP1, HEY1, NKX2-1, POU3F3, TCF4, IKZF1, ARID5B, FOXP4, FOXP2, CDKN1C, DLX1, GRM8, GRM7, HIPK2, ZFPM2, IGFBP5	378	573	13528	1.68636	1	0.166056	16.037
GOTERM_BP_FAT	GO:0045934	negative regulation of nucleobase, nucleoside, nucleotide and nucleic acid metabolic process	24	4.80962	0.016781	MEF2C, IKZF1, ARID5B, SOX2, ZEB2, ZEB1, PAWR, SOX6, PRDM16, FOXP4, NR2E1, PDCD4, FOXP2, CDKN1C, EPC1, DLX1, HEY1, GRM8, GRM7, HIPK2, NKX2-1, POU3F3, ZFPM2, TCF4	378	512	13528	1.67758	1	0.234473	25.4446
GOTERM_BP_FAT	GO:0016481	negative regulation of transcription	22	4.40882	0.0179165	MEF2C, IKZF1, ARID5B, SOX2, ZEB2, PAWR, SOX6, ZEB1, PRDM16, FOXP4, NR2E1, PDCD4, FOXP2, CDKN1C, EPC1, DLX1, HEY1, HIPK2, NKX2-1, POU3F3, ZFPM2, TCF4	378	459	13528	1.71535	1	0.24522	26.9246
GOTERM_BP_FAT	GO:0051172	negative regulation of nitrogen compound metabolic process	24	4.80962	0.0193357	MEF2C, IKZF1, ARID5B, SOX2, ZEB2, ZEB1, PAWR, SOX6, PRDM16, FOXP4, NR2E1, PDCD4, FOXP2, CDKN1C, EPC1, DLX1, HEY1, GRM8, GRM7, HIPK2, NKX2-1, POU3F3, ZFPM2, TCF4	378	519	13528	1.65495	1	0.255716	28.7353
GOTERM_BP_FAT	GO:0010629	negative regulation of gene expression	23	4.60922	0.0251706	MEF2C, IKZF1, ARID5B, SOX2, ZEB2, ZEB1, PAWR, SOX6, PRDM16, FOXP4, NR2E1, PDCD4, FOXP2, CDKN1C, EPC1, DLX1, HEY1, HIPK2, NKX2-1, POU3F3, ZFPM2, CELF1, TCF4	378	504	13528	1.6332	1	0.296168	35.7451
GOTERM_BP_FAT	GO:0010558	negative regulation of macromolecule biosynthetic process	24	4.80962	0.0327497	MEF2C, IKZF1, ARID5B, SOX2, ZEB2, ZEB1, PAWR, SOX6, PRDM16, FOXP4, NR2E1, PDCD4, FOXP2, CDKN1C, EPC1, DLX1, EIF4EBP1, HEY1, HIPK2, NKX2-1, POU3F3, ZFPM2, TCF4, IGFBP5	378	547	13528	1.57024	1	0.353709	43.8832
GOTERM_MF_FAT	GO:0016564	transcription repressor activity	16	3.20641	0.0338467	IKZF1, ARID5B, RUNX1T1, PAWR, ZEB1, PRDM16, NR2E1, FOXP4, FOXP2, CDKN1C, EPC1, HIPK2, BCL11A, POU3F3, ZFPM2, TCF4	366	316	12983	1.79608	1	0.518907	39.828
GOTERM_BP_FAT	GO:0010605	negative regulation of macromolecule metabolic process	26	5.21042	0.171223	MEF2C, SOX2, ZEB2, ZEB1, PAWR, SOX6, PRDM16, NR2E1, PDCD4, EPC1, EIF4EBP1, HEY1, NKX2-1, POU3F3, TCF4, THBS1, IKZF1, ARID5B, FOXP4, FOXP2, CDKN1C, DLX1, HIPK2, CELF1, ZFPM2, IGFBP5	378	734	13528	1.26771	1	0.761981	96.1553
Annotation Cluster 19	Enrichment Score: 1.8816342089228548
Category	GO ID	GO Term	Count	%	PValue	Genes (Official Gene Symbol)	List Total	Pop Hits	Pop Total	Fold Enrichment	Bonferroni	Benjamini	FDR
GOTERM_MF_FAT	GO:0008081	phosphoric diester hydrolase activity	9	1.80361	0.00245244	PLCXD3, PDE7B, PLCE1, CHRM3, CCKBR, PDE1C, PDE1A, PLCH1, PDE5A	366	84	12983	3.80064	0.767995	0.25338	3.55754
GOTERM_MF_FAT	GO:0004114	3',5'-cyclic-nucleotide phosphodiesterase activity	4	0.801603	0.0288032	PDE7B, PDE1C, PDE1A, PDE5A	366	24	12983	5.91211	1	0.530492	35.0241
GOTERM_MF_FAT	GO:0004112	cyclic-nucleotide phosphodiesterase activity	4	0.801603	0.0320669	PDE7B, PDE1C, PDE1A, PDE5A	366	25	12983	5.67563	1	0.525675	38.172
Annotation Cluster 20	Enrichment Score: 1.8550592648875608
Category	GO ID	GO Term	Count	%	PValue	Genes (Official Gene Symbol)	List Total	Pop Hits	Pop Total	Fold Enrichment	Bonferroni	Benjamini	FDR
GOTERM_BP_FAT	GO:0050767	regulation of neurogenesis	14	2.80561	0.000766062	NRP1, SOX2, PAX6, SOX5, NR2E1, CDH4, EPHB2, MBP, DLX1, SERPINF1, CCND2, POU3F2, OMG, SPP1	378	166	13528	3.0183	0.809409	0.0332633	1.32086
GOTERM_BP_FAT	GO:0045664	regulation of neuron differentiation	12	2.40481	0.00123134	NRP1, CCND2, SOX2, PAX6, SOX5, POU3F2, OMG, CDH4, NR2E1, EPHB2, MBP, SPP1	378	133	13528	3.22902	0.930402	0.0420735	2.11506
GOTERM_BP_FAT	GO:0051960	regulation of nervous system development	14	2.80561	0.00283486	NRP1, SOX2, PAX6, SOX5, NR2E1, CDH4, EPHB2, MBP, DLX1, SERPINF1, CCND2, POU3F2, OMG, SPP1	378	192	13528	2.60957	0.997846	0.0828518	4.80627
GOTERM_BP_FAT	GO:0045596	negative regulation of cell differentiation	15	3.00601	0.00296128	NRP1, MAFB, SOX2, PAX6, CDK6, JAG1, ZEB1, PRDM16, NR2E1, EPHB2, MBP, PTHLH, DLX1, OMG, SPP1	378	216	13528	2.4853	0.998363	0.0841232	5.01545
GOTERM_BP_FAT	GO:0050771	negative regulation of axonogenesis	5	1.002	0.00472245	NRP1, OMG, EPHB2, MBP, SPP1	378	25	13528	7.15767	0.999964	0.106416	7.88485
GOTERM_BP_FAT	GO:0050770	regulation of axonogenesis	7	1.40281	0.00492952	NRP1, POU3F2, OMG, CDH4, EPHB2, MBP, SPP1	378	57	13528	4.39506	0.999977	0.108575	8.21681
GOTERM_BP_FAT	GO:0060284	regulation of cell development	14	2.80561	0.00494385	NRP1, SOX2, PAX6, SOX5, NR2E1, CDH4, EPHB2, MBP, DLX1, SERPINF1, CCND2, POU3F2, OMG, SPP1	378	205	13528	2.44408	0.999978	0.107781	8.23975
GOTERM_BP_FAT	GO:0031345	negative regulation of cell projection organization	5	1.002	0.00715867	NRP1, OMG, EPHB2, MBP, SPP1	378	28	13528	6.39078	1	0.134015	11.7197
GOTERM_BP_FAT	GO:0050768	negative regulation of neurogenesis	6	1.2024	0.00800921	DLX1, NRP1, OMG, EPHB2, MBP, SPP1	378	45	13528	4.77178	1	0.140367	13.0227
GOTERM_BP_FAT	GO:0010721	negative regulation of cell development	6	1.2024	0.0104911	DLX1, NRP1, OMG, EPHB2, MBP, SPP1	378	48	13528	4.47354	1	0.171824	16.722
GOTERM_BP_FAT	GO:0010975	regulation of neuron projection development	7	1.40281	0.0131913	NRP1, POU3F2, OMG, CDH4, EPHB2, MBP, SPP1	378	70	13528	3.57884	1	0.201001	20.5783
GOTERM_BP_FAT	GO:0010769	regulation of cell morphogenesis involved in differentiation	7	1.40281	0.0203131	NRP1, POU3F2, OMG, CDH4, EPHB2, MBP, SPP1	378	77	13528	3.25349	1	0.259129	29.9576
GOTERM_BP_FAT	GO:0022604	regulation of cell morphogenesis	9	1.80361	0.0302114	NRP1, POU3F2, OMG, CDH4, FGD3, EPHB2, MBP, SPP1, FN1	378	131	13528	2.45874	1	0.334412	41.2726
GOTERM_BP_FAT	GO:0031344	regulation of cell projection organization	7	1.40281	0.0378662	NRP1, POU3F2, OMG, CDH4, EPHB2, MBP, SPP1	378	89	13528	2.81481	1	0.38113	48.8168
GOTERM_BP_FAT	GO:0051129	negative regulation of cellular component organization	9	1.80361	0.0452612	EIF4EBP1, NRP1, MID1, TPR, THBS1, OMG, EPHB2, MBP, SPP1	378	142	13528	2.26828	1	0.421581	55.2299
GOTERM_BP_FAT	GO:0051094	positive regulation of developmental process	14	2.80561	0.0477791	LPL, SMAD9, IKZF1, SOX2, PAX6, BMPR2, JAG1, CDH4, SART1, EPHB2, AGGF1, SERPINF1, GNAS, THBS1	378	278	13528	1.80229	1	0.432374	57.2349
GOTERM_BP_FAT	GO:0045597	positive regulation of cell differentiation	12	2.40481	0.0558369	LPL, SMAD9, IKZF1, SERPINF1, SOX2, PAX6, BMPR2, GNAS, JAG1, CDH4, SART1, EPHB2	378	229	13528	1.87537	1	0.469573	63.0977
GOTERM_BP_FAT	GO:0050769	positive regulation of neurogenesis	5	1.002	0.0818361	SERPINF1, SOX2, PAX6, CDH4, EPHB2	378	59	13528	3.03291	1	0.569698	77.2675
GOTERM_BP_FAT	GO:0010720	positive regulation of cell development	5	1.002	0.126085	SERPINF1, SOX2, PAX6, CDH4, EPHB2	378	69	13528	2.59336	1	0.688403	90.3514
GOTERM_BP_FAT	GO:0048638	regulation of developmental growth	3	0.601202	0.378361	NRP1, CDH4, SPP1	378	47	13528	2.28436	1	0.926941	99.9738
Annotation Cluster 21	Enrichment Score: 1.8456716665841248
Category	GO ID	GO Term	Count	%	PValue	Genes (Official Gene Symbol)	List Total	Pop Hits	Pop Total	Fold Enrichment	Bonferroni	Benjamini	FDR
GOTERM_CC_FAT	GO:0045202	synapse	20	4.00802	0.00308234	SCAMP1, ACHE, GABRA1, CLSTN2, SPARCL1, MPDZ, CALD1, RIMBP2, SYT6, GRIA3, ATP1A2, NPY1R, CADPS, GRM3, SLC17A6, CHRM3, GRM8, GRM7, ERC1, SLC40A1	341	355	12782	2.11177	0.629923	0.0736147	4.08405
GOTERM_CC_FAT	GO:0044456	synapse part	15	3.00601	0.00624059	SCAMP1, GABRA1, CLSTN2, MPDZ, CALD1, SYT6, GRIA3, NPY1R, GRM3, SLC17A6, CHRM3, GRM8, GRM7, ERC1, SLC40A1	341	246	12782	2.2856	0.866782	0.105944	8.10805
GOTERM_CC_FAT	GO:0045211	postsynaptic membrane	7	1.40281	0.150966	GRM3, GABRA1, CLSTN2, CHRM3, MPDZ, GRM7, GRIA3	341	135	12782	1.94361	1	0.603275	89.0357
Annotation Cluster 22	Enrichment Score: 1.8111900645240828
Category	GO ID	GO Term	Count	%	PValue	Genes (Official Gene Symbol)	List Total	Pop Hits	Pop Total	Fold Enrichment	Bonferroni	Benjamini	FDR
GOTERM_CC_FAT	GO:0005886	plasma membrane	134	26.8537	8.17935e-05	SEPT2, ADCY8, PLXNA2, SYT6, JAG1, MEGF10, CDH22, LPHN3, CD47, CD44, ANK2, CTGF, SLC4A4, NEGR1, MYO6, MPDZ, CA12, SCN2A, EFNB2, PTPRR, PDYN, PTPRO, BCL2L11, SSTR2, PLCE1, HTR7, CX3CR1, RYR2, EFNA5, SLC38A1, COL1A1, SLC40A1, FGFR2, ACHE, SCN1A, IFITM1, PCDH20, KCNA1, BMPR2, KCNA4, NKAIN2, CX3CL1, KCNJ2, TRH, KCNJ3, PCDHAC2, EPHB2, ALCAM, KRAS, CRB1, SLC30A1, CNR1, ADRA2A, FN1, LPL, TRPC4, VAV3, GAB…	341	3777	12782	1.32985	0.0259947	0.00525387	0.110423
GOTERM_CC_FAT	GO:0031224	intrinsic to membrane	156	31.2625	0.169723	SLC44A3, ADCY8, PLXNA2, SLC22A15, PPP2R5C, SYT6, JAG1, SIDT1, MEGF10, ACBD5, CDH22, ST3GAL1, LPHN3, CD47, FAM171B, CD44, PAPPA, ELOVL2, SLC4A4, NEGR1, SCAMP1, RET, CA12, SCN2A, EFNB2, UBE2J1, PTPRR, PTPRO, LPCAT4, LHFPL3, SSTR2, PRCD, HTR7, TMEM31, CX3CR1, RYR2, EFNA5, SLC38A1, SLITRK6, FAM163B, SLC40A1, FGFR2, DCBLD1, SCN1A, ACHE, IFITM1, IFITM2, PCDH20, KCNA1, BMPR2, KCNA4, NKAIN2, DSCAML1, SOR…	341	5485	12782	1.06609	1	0.637633	91.8917
GOTERM_CC_FAT	GO:0016021	integral to membrane	148	29.6593	0.265442	SLC44A3, ADCY8, PLXNA2, SLC22A15, PPP2R5C, SYT6, JAG1, SIDT1, MEGF10, ACBD5, CDH22, ST3GAL1, LPHN3, CD47, FAM171B, CD44, PAPPA, ELOVL2, SLC4A4, SCAMP1, RET, CA12, SCN2A, EFNB2, UBE2J1, PTPRR, PTPRO, LPCAT4, LHFPL3, SSTR2, PRCD, HTR7, TMEM31, CX3CR1, RYR2, SLC38A1, SLITRK6, FAM163B, SLC40A1, FGFR2, DCBLD1, SCN1A, IFITM1, IFITM2, PCDH20, KCNA1, BMPR2, KCNA4, NKAIN2, DSCAML1, SORCS1, CX3CL1, KCNJ2, …	341	5297	12782	1.04731	1	0.762978	98.4498
Annotation Cluster 23	Enrichment Score: 1.7866538093712834
Category	GO ID	GO Term	Count	%	PValue	Genes (Official Gene Symbol)	List Total	Pop Hits	Pop Total	Fold Enrichment	Bonferroni	Benjamini	FDR
GOTERM_BP_FAT	GO:0001667	ameboidal cell migration	6	1.2024	0.00342475	NRP2, FGF19, RET, ARID5B, SEMA3C, ZEB2	378	37	13528	5.80352	0.999401	0.0907488	5.77862
GOTERM_BP_FAT	GO:0001755	neural crest cell migration	5	1.002	0.00345376	NRP2, FGF19, RET, SEMA3C, ZEB2	378	23	13528	7.78008	0.999438	0.0893007	5.82619
GOTERM_BP_FAT	GO:0014032	neural crest cell development	5	1.002	0.012832	NRP2, FGF19, RET, SEMA3C, ZEB2	378	33	13528	5.42248	1	0.19885	20.075
GOTERM_BP_FAT	GO:0014033	neural crest cell differentiation	5	1.002	0.012832	NRP2, FGF19, RET, SEMA3C, ZEB2	378	33	13528	5.42248	1	0.19885	20.075
GOTERM_BP_FAT	GO:0014031	mesenchymal cell development	5	1.002	0.0532266	NRP2, FGF19, RET, SEMA3C, ZEB2	378	51	13528	3.50866	1	0.45827	61.287
GOTERM_BP_FAT	GO:0048762	mesenchymal cell differentiation	5	1.002	0.0532266	NRP2, FGF19, RET, SEMA3C, ZEB2	378	51	13528	3.50866	1	0.45827	61.287
GOTERM_BP_FAT	GO:0060485	mesenchyme development	5	1.002	0.0564493	NRP2, FGF19, RET, SEMA3C, ZEB2	378	52	13528	3.44119	1	0.47164	63.5108
Annotation Cluster 24	Enrichment Score: 1.7821208363430157
Category	GO ID	GO Term	Count	%	PValue	Genes (Official Gene Symbol)	List Total	Pop Hits	Pop Total	Fold Enrichment	Bonferroni	Benjamini	FDR
GOTERM_BP_FAT	GO:0001501	skeletal system development	20	4.00802	0.00156858	WNT5A, ACHE, ARID5B, SOX5, DSCAML1, ZEB1, SOX6, FRZB, COL5A2, ANXA2, PTHLH, DLX1, CHRDL1, CTGF, GNAS, COL1A1, COL11A1, PLEKHA1, IGFBP5, SPP1	378	319	13528	2.24378	0.966476	0.0508974	2.68693
GOTERM_BP_FAT	GO:0051216	cartilage development	8	1.60321	0.00447368	WNT5A, CTGF, SOX5, GNAS, ZEB1, COL1A1, SOX6, COL11A1	378	74	13528	3.86901	0.999939	0.103242	7.48456
GOTERM_BP_FAT	GO:0048705	skeletal system morphogenesis	9	1.80361	0.013009	PTHLH, CTGF, ARID5B, DSCAML1, GNAS, ZEB1, COL1A1, COL11A1, PLEKHA1	378	112	13528	2.87585	1	0.199898	20.3233
GOTERM_BP_FAT	GO:0048706	embryonic skeletal system development	6	1.2024	0.0635122	DLX1, DSCAML1, GNAS, ZEB1, COL1A1, COL11A1	378	77	13528	2.7887	1	0.501301	67.9706
GOTERM_BP_FAT	GO:0048704	embryonic skeletal system morphogenesis	4	0.801603	0.211897	DSCAML1, GNAS, ZEB1, COL11A1	378	57	13528	2.51146	1	0.806087	98.3943
Annotation Cluster 25	Enrichment Score: 1.7605649325554553
Category	GO ID	GO Term	Count	%	PValue	Genes (Official Gene Symbol)	List Total	Pop Hits	Pop Total	Fold Enrichment	Bonferroni	Benjamini	FDR
GOTERM_CC_FAT	GO:0005581	collagen	6	1.2024	0.00217776	COL1A1, COL8A1, COL5A2, COL11A1, COL4A6, COL4A5	341	35	12782	6.42581	0.504409	0.0568222	2.90181
GOTERM_BP_FAT	GO:0030199	collagen fibril organization	5	1.002	0.00812495	COL1A1, ADAMTS3, COL5A2, COL11A1, ANXA2	378	29	13528	6.17041	1	0.141116	13.1986
GOTERM_BP_FAT	GO:0043062	extracellular structure organization	11	2.20441	0.0159955	CSGALNACT1, ACHE, MYO6, TNC, COL1A1, ADAMTS3, COL5A2, COL11A1, SPINK5, COL4A6, ANXA2	378	163	13528	2.41517	1	0.229166	24.4044
GOTERM_BP_FAT	GO:0030198	extracellular matrix organization	8	1.60321	0.0261521	CSGALNACT1, COL1A1, ADAMTS3, COL5A2, COL11A1, SPINK5, COL4A6, ANXA2	378	104	13528	2.75295	1	0.301101	36.8584
GOTERM_CC_FAT	GO:0005583	fibrillar collagen	3	0.601202	0.039046	COL1A1, COL5A2, COL11A1	341	12	12782	9.37097	0.999997	0.338804	41.6069
GOTERM_MF_FAT	GO:0005201	extracellular matrix structural constituent	6	1.2024	0.0945581	COL1A1, COL5A2, COL11A1, COL4A6, COL4A5, FN1	366	86	12983	2.47484	1	0.731093	76.901
Annotation Cluster 26	Enrichment Score: 1.7593877553250186
Category	GO ID	GO Term	Count	%	PValue	Genes (Official Gene Symbol)	List Total	Pop Hits	Pop Total	Fold Enrichment	Bonferroni	Benjamini	FDR
GOTERM_BP_FAT	GO:0048839	inner ear development	10	2.00401	0.000339103	SPRY2, DFNA5, MYO6, MAFB, SOX2, CEP290, NR4A3, JAG1, ZIC1, COL11A1	378	79	13528	4.53017	0.519825	0.0196319	0.586732
GOTERM_BP_FAT	GO:0007605	sensory perception of sound	8	1.60321	0.0186143	SPRY2, DFNA5, MYO6, GRM7, NDP, SOX2, COL1A1, COL11A1	378	97	13528	2.95162	1	0.251961	27.8202
GOTERM_BP_FAT	GO:0050954	sensory perception of mechanical stimulus	8	1.60321	0.0249655	SPRY2, DFNA5, MYO6, GRM7, NDP, SOX2, COL1A1, COL11A1	378	103	13528	2.77968	1	0.2957	35.5102
GOTERM_BP_FAT	GO:0007600	sensory perception	23	4.60922	0.58201	DFNA5, MYO6, CCKBR, NDP, SOX2, EFEMP1, PAX6, TAC1, NPY1R, NR2E1, GJC1, GNAL, SPRY2, RDH10, PRCD, PNOC, CRB1, GRM8, PDE1C, GRM7, GNAS, COL1A1, COL11A1	378	810	13528	1.01621	1	0.983603	100
Annotation Cluster 27	Enrichment Score: 1.6394059718146043
Category	GO ID	GO Term	Count	%	PValue	Genes (Official Gene Symbol)	List Total	Pop Hits	Pop Total	Fold Enrichment	Bonferroni	Benjamini	FDR
GOTERM_BP_FAT	GO:0010171	body morphogenesis	4	0.801603	0.00621776	ARID5B, GNAS, COL1A1, PLEKHA1	378	14	13528	10.2252	0.999999	0.123891	10.2568
GOTERM_BP_FAT	GO:0048705	skeletal system morphogenesis	9	1.80361	0.013009	PTHLH, CTGF, ARID5B, DSCAML1, GNAS, ZEB1, COL1A1, COL11A1, PLEKHA1	378	112	13528	2.87585	1	0.199898	20.3233
GOTERM_BP_FAT	GO:0060325	face morphogenesis	3	0.601202	0.0244951	ARID5B, COL1A1, PLEKHA1	378	9	13528	11.9295	1	0.294133	34.9682
GOTERM_BP_FAT	GO:0060323	head morphogenesis	3	0.601202	0.0360762	ARID5B, COL1A1, PLEKHA1	378	11	13528	9.76046	1	0.373434	47.1392
GOTERM_BP_FAT	GO:0060324	face development	3	0.601202	0.0360762	ARID5B, COL1A1, PLEKHA1	378	11	13528	9.76046	1	0.373434	47.1392
GOTERM_BP_FAT	GO:0060322	head development	3	0.601202	0.0565154	ARID5B, COL1A1, PLEKHA1	378	14	13528	7.66893	1	0.468646	63.5551
Annotation Cluster 28	Enrichment Score: 1.5627537677686114
Category	GO ID	GO Term	Count	%	PValue	Genes (Official Gene Symbol)	List Total	Pop Hits	Pop Total	Fold Enrichment	Bonferroni	Benjamini	FDR
GOTERM_BP_FAT	GO:0045785	positive regulation of cell adhesion	7	1.40281	0.0063442	CD47, VAV3, CDK6, CX3CL1, COL8A1, THBS1, SPP1	378	60	13528	4.17531	0.999999	0.12179	10.4547
GOTERM_BP_FAT	GO:0010810	regulation of cell-substrate adhesion	6	1.2024	0.00878551	ONECUT1, CDK6, COL1A1, COL8A1, THBS1, SPP1	378	46	13528	4.66805	1	0.150525	14.1962
GOTERM_BP_FAT	GO:0030155	regulation of cell adhesion	9	1.80361	0.0379137	CD47, VAV3, ONECUT1, CDK6, CX3CL1, COL1A1, COL8A1, THBS1, SPP1	378	137	13528	2.35106	1	0.379809	48.8606
GOTERM_BP_FAT	GO:0010811	positive regulation of cell-substrate adhesion	4	0.801603	0.0420376	CDK6, COL8A1, THBS1, SPP1	378	28	13528	5.11262	1	0.404861	52.5335
GOTERM_BP_FAT	GO:0001952	regulation of cell-matrix adhesion	3	0.601202	0.172844	ONECUT1, CDK6, THBS1	378	27	13528	3.97648	1	0.761921	96.2837
Annotation Cluster 29	Enrichment Score: 1.534653299821698
Category	GO ID	GO Term	Count	%	PValue	Genes (Official Gene Symbol)	List Total	Pop Hits	Pop Total	Fold Enrichment	Bonferroni	Benjamini	FDR
GOTERM_MF_FAT	GO:0001640	adenylate cyclase inhibiting metabotropic glutamate receptor activity	3	0.601202	0.0109696	GRM3, GRM8, GRM7	366	6	12983	17.7363	0.998588	0.421269	15.0173
GOTERM_CC_FAT	GO:0042734	presynaptic membrane	4	0.801603	0.0409164	GRM3, GRM8, GRM7, ERC1	341	29	12782	5.17019	0.999999	0.343204	43.1235
GOTERM_MF_FAT	GO:0008066	glutamate receptor activity	4	0.801603	0.0554562	GRM3, GRM8, GRM7, GRIA3	366	31	12983	4.57712	1	0.631543	56.9009
Annotation Cluster 30	Enrichment Score: 1.488473736664504
Category	GO ID	GO Term	Count	%	PValue	Genes (Official Gene Symbol)	List Total	Pop Hits	Pop Total	Fold Enrichment	Bonferroni	Benjamini	FDR
GOTERM_BP_FAT	GO:0044057	regulation of system process	20	4.00802	0.00108405	ACHE, MYO6, BMPR2, TAC1, ATP1A2, NPY1R, CALB1, TNNI1, PTPN11, EPHB2, PLCE1, SSTR2, GRM3, KRAS, CHRM3, GRM8, CRH, PPP3CB, RYR2, GUCY1A3	378	309	13528	2.3164	0.904256	0.0377301	1.86431
GOTERM_BP_FAT	GO:0050804	regulation of synaptic transmission	9	1.80361	0.036547	GRM3, ACHE, KRAS, MYO6, GRM8, PPP3CB, TAC1, CALB1, EPHB2	378	136	13528	2.36835	1	0.375589	47.5854
GOTERM_BP_FAT	GO:0051969	regulation of transmission of nerve impulse	9	1.80361	0.0534874	GRM3, ACHE, KRAS, MYO6, GRM8, PPP3CB, TAC1, CALB1, EPHB2	378	147	13528	2.19112	1	0.458221	61.4715
GOTERM_BP_FAT	GO:0031644	regulation of neurological system process	9	1.80361	0.0645517	GRM3, ACHE, KRAS, MYO6, GRM8, PPP3CB, TAC1, CALB1, EPHB2	378	153	13528	2.1052	1	0.505435	68.582
GOTERM_BP_FAT	GO:0048167	regulation of synaptic plasticity	4	0.801603	0.26398	KRAS, MYO6, CALB1, EPHB2	378	64	13528	2.23677	1	0.860156	99.5097
Annotation Cluster 31	Enrichment Score: 1.4865425599498143
Category	GO ID	GO Term	Count	%	PValue	Genes (Official Gene Symbol)	List Total	Pop Hits	Pop Total	Fold Enrichment	Bonferroni	Benjamini	FDR
GOTERM_BP_FAT	GO:0007389	pattern specification process	16	3.20641	0.00796766	NRP1, TSHZ1, MAFB, EMX2, PAX6, BMPR2, DSCAML1, ZEB2, ZEB1, MID1, ZIC1, DLX1, SFRP1, LHX2, HIPK2, NKX2-1	378	267	13528	2.14462	1	0.140824	12.9595
GOTERM_BP_FAT	GO:0003002	regionalization	12	2.40481	0.0221784	DLX1, TSHZ1, SFRP1, MAFB, LHX2, HIPK2, EMX2, PAX6, BMPR2, NKX2-1, DSCAML1, ZEB2	378	197	13528	2.18	1	0.274773	32.2359
GOTERM_BP_FAT	GO:0009952	anterior/posterior pattern formation	7	1.40281	0.196386	TSHZ1, SFRP1, HIPK2, EMX2, PAX6, BMPR2, ZEB2	378	140	13528	1.78942	1	0.788943	97.7482
Annotation Cluster 32	Enrichment Score: 1.4856993335451916
Category	GO ID	GO Term	Count	%	PValue	Genes (Official Gene Symbol)	List Total	Pop Hits	Pop Total	Fold Enrichment	Bonferroni	Benjamini	FDR
GOTERM_BP_FAT	GO:0048705	skeletal system morphogenesis	9	1.80361	0.013009	PTHLH, CTGF, ARID5B, DSCAML1, GNAS, ZEB1, COL1A1, COL11A1, PLEKHA1	378	112	13528	2.87585	1	0.199898	20.3233
GOTERM_BP_FAT	GO:0001503	ossification	9	1.80361	0.0150714	PTHLH, ACHE, CHRDL1, CTGF, GNAS, COL1A1, COL5A2, IGFBP5, SPP1	378	115	13528	2.80083	1	0.2203	23.1633
GOTERM_BP_FAT	GO:0060348	bone development	9	1.80361	0.0217181	PTHLH, ACHE, CHRDL1, CTGF, GNAS, COL1A1, COL5A2, IGFBP5, SPP1	378	123	13528	2.61866	1	0.271397	31.6803
GOTERM_BP_FAT	GO:0001649	osteoblast differentiation	5	1.002	0.0288991	PTHLH, ACHE, COL1A1, IGFBP5, SPP1	378	42	13528	4.26052	1	0.323986	39.8784
GOTERM_BP_FAT	GO:0001958	endochondral ossification	3	0.601202	0.0425081	PTHLH, GNAS, COL1A1	378	12	13528	8.94709	1	0.406655	52.9364
GOTERM_BP_FAT	GO:0060350	endochondral bone morphogenesis	3	0.601202	0.0718759	PTHLH, GNAS, COL1A1	378	16	13528	6.71032	1	0.534496	72.5874
GOTERM_BP_FAT	GO:0060349	bone morphogenesis	3	0.601202	0.105912	PTHLH, GNAS, COL1A1	378	20	13528	5.36825	1	0.636938	85.6641
Annotation Cluster 33	Enrichment Score: 1.468910838554968
Category	GO ID	GO Term	Count	%	PValue	Genes (Official Gene Symbol)	List Total	Pop Hits	Pop Total	Fold Enrichment	Bonferroni	Benjamini	FDR
GOTERM_MF_FAT	GO:0004571	mannosyl-oligosaccharide 1,2-alpha-mannosidase activity	3	0.601202	0.0197282	EDEM3, MAN1A1, MAN1C1	366	8	12983	13.3023	0.999993	0.502116	25.4683
GOTERM_MF_FAT	GO:0015924	mannosyl-oligosaccharide mannosidase activity	3	0.601202	0.0305525	EDEM3, MAN1A1, MAN1C1	366	10	12983	10.6418	1	0.522165	36.7294
GOTERM_MF_FAT	GO:0015923	mannosidase activity	3	0.601202	0.0650329	EDEM3, MAN1A1, MAN1C1	366	15	12983	7.09454	1	0.660864	62.9168
Annotation Cluster 34	Enrichment Score: 1.4352246268340307
Category	GO ID	GO Term	Count	%	PValue	Genes (Official Gene Symbol)	List Total	Pop Hits	Pop Total	Fold Enrichment	Bonferroni	Benjamini	FDR
GOTERM_BP_FAT	GO:0007611	learning or memory	9	1.80361	0.0123699	KRAS, ADCY8, GRM7, CRH, TAC1, ATP1A2, CALB1, EPHB2, FOXP2	378	111	13528	2.90176	1	0.193767	19.4234
GOTERM_BP_FAT	GO:0007616	long-term memory	3	0.601202	0.0425081	ADCY8, CRH, TAC1	378	12	13528	8.94709	1	0.406655	52.9364
GOTERM_BP_FAT	GO:0007613	memory	4	0.801603	0.0940784	ADCY8, GRM7, CRH, TAC1	378	39	13528	3.6706	1	0.603528	81.9905
Annotation Cluster 35	Enrichment Score: 1.39847818089187
Category	GO ID	GO Term	Count	%	PValue	Genes (Official Gene Symbol)	List Total	Pop Hits	Pop Total	Fold Enrichment	Bonferroni	Benjamini	FDR
GOTERM_BP_FAT	GO:0043405	regulation of MAP kinase activity	12	2.40481	0.00197058	SPRY2, PLCE1, KRAS, ADRA2A, ZEB2, SHC1, THBS1, PDCD4, MAP2K6, CBS, PTPN11, DUSP6	378	141	13528	3.04582	0.98597	0.0608159	3.36453
GOTERM_BP_FAT	GO:0043549	regulation of kinase activity	19	3.80762	0.0113205	VAV3, CCDC88A, ADCY8, ZEB2, PDCD4, CARD10, PTPN11, CDKN1C, SPRY2, PLCE1, CDKN1A, KRAS, CCND2, ADRA2A, SHC1, THBS1, MAP2K6, CBS, DUSP6	378	357	13528	1.9047	1	0.181442	17.925
GOTERM_BP_FAT	GO:0051338	regulation of transferase activity	19	3.80762	0.0163205	VAV3, CCDC88A, ADCY8, ZEB2, PDCD4, CARD10, PTPN11, CDKN1C, SPRY2, PLCE1, CDKN1A, KRAS, CCND2, ADRA2A, SHC1, THBS1, MAP2K6, CBS, DUSP6	378	372	13528	1.8279	1	0.231756	24.8365
GOTERM_BP_FAT	GO:0045859	regulation of protein kinase activity	18	3.60721	0.0165757	CCDC88A, ADCY8, ZEB2, PDCD4, CARD10, PTPN11, CDKN1C, SPRY2, PLCE1, CDKN1A, KRAS, CCND2, ADRA2A, SHC1, THBS1, MAP2K6, CBS, DUSP6	378	345	13528	1.86722	1	0.233435	25.1741
GOTERM_BP_FAT	GO:0043406	positive regulation of MAP kinase activity	8	1.60321	0.0238164	PLCE1, KRAS, ADRA2A, ZEB2, SHC1, THBS1, MAP2K6, PTPN11	378	102	13528	2.80693	1	0.288779	34.1787
GOTERM_BP_FAT	GO:0033674	positive regulation of kinase activity	13	2.60521	0.0285502	VAV3, CCDC88A, ADCY8, ZEB2, PTPN11, CARD10, PLCE1, KRAS, CCND2, ADRA2A, SHC1, THBS1, MAP2K6	378	231	13528	2.01406	1	0.322366	39.5026
GOTERM_BP_FAT	GO:0051347	positive regulation of transferase activity	13	2.60521	0.0366878	VAV3, CCDC88A, ADCY8, ZEB2, PTPN11, CARD10, PLCE1, KRAS, CCND2, ADRA2A, SHC1, THBS1, MAP2K6	378	240	13528	1.93854	1	0.375027	47.7182
GOTERM_BP_FAT	GO:0042325	regulation of phosphorylation	21	4.20842	0.0375807	VAV3, CCDC88A, ADCY8, BMPR2, ZEB2, IL22, PDCD4, CARD10, PTPN11, CDKN1C, SPRY2, PLCE1, CDKN1A, KRAS, CCND2, ADRA2A, SHC1, THBS1, MAP2K6, CBS, DUSP6	378	466	13528	1.61278	1	0.38055	48.5526
GOTERM_BP_FAT	GO:0044093	positive regulation of molecular function	25	5.01002	0.0385532	CALCR, ADCY8, CALD1, ZEB2, ADCYAP1, KRAS, ADRA2A, SHC1, THBS1, MAP2K6, PTGER3, CCDC88A, VAV3, CCKBR, CARD10, PTPN11, PTHLH, GNAL, PLCE1, NCOA3, CCND2, HTR7, HIPK2, GNAS, ERC1	378	586	13528	1.52681	1	0.383185	49.4472
GOTERM_BP_FAT	GO:0045860	positive regulation of protein kinase activity	12	2.40481	0.0480661	PLCE1, CCDC88A, KRAS, ADCY8, CCND2, ADRA2A, ZEB2, SHC1, THBS1, MAP2K6, CARD10, PTPN11	378	223	13528	1.92583	1	0.432633	57.4581
GOTERM_BP_FAT	GO:0051174	regulation of phosphorus metabolic process	21	4.20842	0.0527668	VAV3, CCDC88A, ADCY8, BMPR2, ZEB2, IL22, PDCD4, CARD10, PTPN11, CDKN1C, SPRY2, PLCE1, CDKN1A, KRAS, CCND2, ADRA2A, SHC1, THBS1, MAP2K6, CBS, DUSP6	378	485	13528	1.5496	1	0.457035	60.9595
GOTERM_BP_FAT	GO:0019220	regulation of phosphate metabolic process	21	4.20842	0.0527668	VAV3, CCDC88A, ADCY8, BMPR2, ZEB2, IL22, PDCD4, CARD10, PTPN11, CDKN1C, SPRY2, PLCE1, CDKN1A, KRAS, CCND2, ADRA2A, SHC1, THBS1, MAP2K6, CBS, DUSP6	378	485	13528	1.5496	1	0.457035	60.9595
GOTERM_BP_FAT	GO:0000165	MAPKKK cascade	10	2.00401	0.0725291	WNT5A, RET, PLCE1, TNIK, ADRA2A, SHC1, THBS1, MAP2K6, PTPN11, DUSP6	378	184	13528	1.94502	1	0.536157	72.9203
GOTERM_BP_FAT	GO:0000187	activation of MAPK activity	6	1.2024	0.0786105	PLCE1, ADRA2A, SHC1, THBS1, MAP2K6, PTPN11	378	82	13528	2.61866	1	0.56287	75.8413
GOTERM_BP_FAT	GO:0043085	positive regulation of catalytic activity	21	4.20842	0.0910734	CALCR, VAV3, CCDC88A, PTGER3, CCKBR, ADCY8, ZEB2, CARD10, PTPN11, ADCYAP1, PTHLH, GNAL, PLCE1, KRAS, CCND2, HTR7, ADRA2A, GNAS, SHC1, THBS1, MAP2K6	378	520	13528	1.4453	1	0.594223	80.9254
GOTERM_BP_FAT	GO:0007243	protein kinase cascade	13	2.60521	0.330394	WNT5A, RET, TNIK, WNK1, PTPN11, CARD10, PLCE1, ADRA2A, SHC1, ERC1, THBS1, MAP2K6, DUSP6	378	370	13528	1.25743	1	0.899849	99.905
GOTERM_BP_FAT	GO:0007265	Ras protein signal transduction	5	1.002	0.335887	PLCE1, KRAS, RASGRP1, ADRA2A, SHC1	378	105	13528	1.70421	1	0.902087	99.9176
Annotation Cluster 36	Enrichment Score: 1.371800642944302
Category	GO ID	GO Term	Count	%	PValue	Genes (Official Gene Symbol)	List Total	Pop Hits	Pop Total	Fold Enrichment	Bonferroni	Benjamini	FDR
GOTERM_MF_FAT	GO:0022843	voltage-gated cation channel activity	12	2.40481	0.00291726	HCN1, KCNQ5, SCN1A, GRM7, SCN2A, KCNA1, KCNA4, KCNG3, KCNJ2, CACNA2D3, KCNK1, KCNJ3	366	147	12983	2.89573	0.824182	0.251525	4.21837
GOTERM_MF_FAT	GO:0022832	voltage-gated channel activity	13	2.60521	0.00910817	HCN1, SCN1A, SCN2A, KCNA1, KCNA4, KCNK1, KCNJ2, CACNA2D3, KCNJ3, KCNQ5, GRM7, KCNG3, CLCN5	366	195	12983	2.36485	0.995679	0.419821	12.6269
GOTERM_MF_FAT	GO:0005244	voltage-gated ion channel activity	13	2.60521	0.00910817	HCN1, SCN1A, SCN2A, KCNA1, KCNA4, KCNK1, KCNJ2, CACNA2D3, KCNJ3, KCNQ5, GRM7, KCNG3, CLCN5	366	195	12983	2.36485	0.995679	0.419821	12.6269
GOTERM_MF_FAT	GO:0031420	alkali metal ion binding	14	2.80561	0.0124434	HCN1, SCN1A, SCN2A, KCNA1, KCNA4, ATP1A2, KCNK1, KCNJ2, KCNJ3, KCNQ5, SLC17A6, SLC38A1, KCNG3, SLC4A4	366	228	12983	2.17815	0.999419	0.412666	16.8663
GOTERM_MF_FAT	GO:0022836	gated channel activity	17	3.40681	0.0144091	HCN1, TRPC4, SCN1A, GABRA1, SCN2A, KCNA1, KCNA4, GRIA3, CACNA2D3, KCNJ2, KCNK1, KCNJ3, KCNQ5, GRM7, RYR2, KCNG3, CLCN5	366	310	12983	1.94528	0.999822	0.437699	19.2743
GOTERM_BP_FAT	GO:0030001	metal ion transport	22	4.40882	0.0200014	HCN1, TRPC4, SCN1A, SLC39A11, SCN2A, KCNA1, KCNA4, ATP1A2, KCNJ2, CACNA2D3, KCNK1, KCNJ3, KCNQ5, SLC17A6, SLC30A1, PPP3CB, RYR2, SLC38A1, KCNG3, STEAP2, SLC4A4, SLC40A1	378	465	13528	1.69321	1	0.258682	29.57
GOTERM_MF_FAT	GO:0005249	voltage-gated potassium channel activity	8	1.60321	0.0225431	HCN1, KCNQ5, KCNA1, KCNA4, KCNG3, KCNJ2, KCNK1, KCNJ3	366	100	12983	2.83781	0.999999	0.529379	28.5641
GOTERM_MF_FAT	GO:0005242	inward rectifier potassium channel activity	4	0.801603	0.0228347	KCNQ5, KCNJ2, KCNK1, KCNJ3	366	22	12983	6.44958	0.999999	0.514889	28.8778
GOTERM_MF_FAT	GO:0046873	metal ion transmembrane transporter activity	17	3.40681	0.0232181	HCN1, TRPC4, SCN1A, SLC39A11, SCN2A, KCNA1, KCNA4, CACNA2D3, KCNJ2, KCNK1, KCNJ3, KCNQ5, SLC30A1, GRM7, RYR2, KCNG3, SLC40A1	366	328	12983	1.83852	0.999999	0.502859	29.2883
GOTERM_CC_FAT	GO:0034703	cation channel complex	9	1.80361	0.024687	KCNQ5, SCN1A, SCN2A, KCNA1, KCNA4, RYR2, KCNG3, KCNK1, KCNJ3	341	132	12782	2.55572	0.999681	0.266242	28.6545
GOTERM_MF_FAT	GO:0030955	potassium ion binding	9	1.80361	0.0280079	HCN1, KCNQ5, KCNA1, KCNA4, ATP1A2, KCNG3, KCNJ2, KCNK1, KCNJ3	366	128	12983	2.49417	1	0.536198	34.2347
GOTERM_MF_FAT	GO:0005261	cation channel activity	14	2.80561	0.0475023	HCN1, TRPC4, SCN1A, SCN2A, KCNA1, KCNA4, KCNK1, KCNJ2, CACNA2D3, KCNJ3, KCNQ5, GRM7, RYR2, KCNG3	366	275	12983	1.80588	1	0.607062	51.2254
GOTERM_BP_FAT	GO:0006812	cation transport	23	4.60922	0.0589431	HCN1, TRPC4, SCN1A, SLC39A11, SCN2A, KCNA1, KCNA4, ATP1A2, KCNJ2, CACNA2D3, KCNK1, KCNJ3, KCNQ5, SLC17A6, SLC30A1, UCP2, PPP3CB, RYR2, SLC38A1, KCNG3, STEAP2, SLC4A4, SLC40A1	378	553	13528	1.48849	1	0.481611	65.1484
GOTERM_BP_FAT	GO:0015672	monovalent inorganic cation transport	15	3.00601	0.0619141	HCN1, SCN1A, SCN2A, KCNA1, KCNA4, ATP1A2, KCNK1, KCNJ2, KCNJ3, KCNQ5, SLC17A6, UCP2, SLC38A1, KCNG3, SLC4A4	378	318	13528	1.68813	1	0.495599	67.0089
GOTERM_MF_FAT	GO:0022834	ligand-gated channel activity	8	1.60321	0.0670912	KCNQ5, TRPC4, GABRA1, RYR2, GRIA3, KCNJ2, KCNK1, KCNJ3	366	127	12983	2.2345	1	0.66291	64.103
GOTERM_MF_FAT	GO:0015276	ligand-gated ion channel activity	8	1.60321	0.0670912	KCNQ5, TRPC4, GABRA1, RYR2, GRIA3, KCNJ2, KCNK1, KCNJ3	366	127	12983	2.2345	1	0.66291	64.103
GOTERM_MF_FAT	GO:0005216	ion channel activity	17	3.40681	0.0787286	HCN1, TRPC4, SCN1A, GABRA1, SCN2A, KCNA1, KCNA4, GRIA3, CACNA2D3, KCNJ2, KCNK1, KCNJ3, KCNQ5, GRM7, RYR2, KCNG3, CLCN5	366	386	12983	1.56227	1	0.695781	70.1713
GOTERM_CC_FAT	GO:0034705	potassium channel complex	6	1.2024	0.0789511	KCNQ5, KCNA1, KCNA4, KCNG3, KCNK1, KCNJ3	341	86	12782	2.61515	1	0.484207	67.0723
GOTERM_CC_FAT	GO:0008076	voltage-gated potassium channel complex	6	1.2024	0.0789511	KCNQ5, KCNA1, KCNA4, KCNG3, KCNK1, KCNJ3	341	86	12782	2.61515	1	0.484207	67.0723
GOTERM_BP_FAT	GO:0006813	potassium ion transport	9	1.80361	0.0791355	HCN1, KCNQ5, KCNA1, KCNA4, ATP1A2, KCNG3, KCNJ2, KCNK1, KCNJ3	378	160	13528	2.0131	1	0.563693	76.079
GOTERM_MF_FAT	GO:0005267	potassium channel activity	8	1.60321	0.081334	HCN1, KCNQ5, KCNA1, KCNA4, KCNG3, KCNJ2, KCNK1, KCNJ3	366	133	12983	2.13369	1	0.682465	71.3919
GOTERM_BP_FAT	GO:0006811	ion transport	29	5.81162	0.0869258	SCN1A, SLC39A11, SLC22A15, KCNA1, KCNA4, KCNJ2, KCNJ3, KCNQ5, SLC30A1, PPP3CB, SLC4A4, KCNG3, HCN1, TRPC4, GABRA1, PTGER3, SCN2A, WNK1, GRIA3, ATP1A2, KCNK1, CACNA2D3, SLC17A6, UCP2, RYR2, SLC38A1, STEAP2, SLC40A1, CLCN5	378	768	13528	1.35138	1	0.589362	79.3576
GOTERM_MF_FAT	GO:0022838	substrate specific channel activity	17	3.40681	0.0967757	HCN1, TRPC4, SCN1A, GABRA1, SCN2A, KCNA1, KCNA4, GRIA3, CACNA2D3, KCNJ2, KCNK1, KCNJ3, KCNQ5, GRM7, RYR2, KCNG3, CLCN5	366	398	12983	1.51516	1	0.731944	77.7217
GOTERM_CC_FAT	GO:0034702	ion channel complex	10	2.00401	0.0981676	KCNQ5, SCN1A, GABRA1, SCN2A, KCNA1, KCNA4, RYR2, KCNG3, KCNK1, KCNJ3	341	205	12782	1.82848	1	0.52258	75.2328
GOTERM_MF_FAT	GO:0015267	channel activity	17	3.40681	0.121944	HCN1, TRPC4, SCN1A, GABRA1, SCN2A, KCNA1, KCNA4, GRIA3, CACNA2D3, KCNJ2, KCNK1, KCNJ3, KCNQ5, GRM7, RYR2, KCNG3, CLCN5	366	412	12983	1.46368	1	0.761385	85.3169
GOTERM_MF_FAT	GO:0022803	passive transmembrane transporter activity	17	3.40681	0.122227	HCN1, TRPC4, SCN1A, GABRA1, SCN2A, KCNA1, KCNA4, GRIA3, CACNA2D3, KCNJ2, KCNK1, KCNJ3, KCNQ5, GRM7, RYR2, KCNG3, CLCN5	366	413	12983	1.46013	1	0.755939	85.3864
GOTERM_BP_FAT	GO:0055085	transmembrane transport	18	3.60721	0.42049	HCN1, TRPC4, SCN1A, SLC39A11, SLC22A15, SCN2A, KCNA1, KCNA4, ATP1A2, KCNQ5, NUP214, SLC17A6, SLC30A1, UCP2, RYR2, KCNG3, TPR, CLCN5	378	569	13528	1.13214	1	0.944553	99.9923
Annotation Cluster 37	Enrichment Score: 1.3709475200892083
Category	GO ID	GO Term	Count	%	PValue	Genes (Official Gene Symbol)	List Total	Pop Hits	Pop Total	Fold Enrichment	Bonferroni	Benjamini	FDR
GOTERM_BP_FAT	GO:0008015	blood circulation	11	2.20441	0.0356835	ACTG2, HTR7, PDE5A, BMPR2, NKX2-1, GUCY1A3, RYR2, TAC1, ATP1A2, NPY1R, MAP2K6	378	186	13528	2.11652	1	0.371899	46.7644
GOTERM_BP_FAT	GO:0003013	circulatory system process	11	2.20441	0.0356835	ACTG2, HTR7, PDE5A, BMPR2, NKX2-1, GUCY1A3, RYR2, TAC1, ATP1A2, NPY1R, MAP2K6	378	186	13528	2.11652	1	0.371899	46.7644
GOTERM_BP_FAT	GO:0008217	regulation of blood pressure	7	1.40281	0.060565	ACTG2, BMPR2, NKX2-1, GUCY1A3, TAC1, ATP1A2, NPY1R	378	100	13528	2.50519	1	0.489479	66.176
Annotation Cluster 38	Enrichment Score: 1.3621534773158654
Category	GO ID	GO Term	Count	%	PValue	Genes (Official Gene Symbol)	List Total	Pop Hits	Pop Total	Fold Enrichment	Bonferroni	Benjamini	FDR
GOTERM_BP_FAT	GO:0001944	vasculature development	15	3.00601	0.0108134	NRP2, NRP1, EFNB2, JAG1, ANXA2, GJC1, AGGF1, HEY1, CD44, CTGF, SEMA3C, ZFPM2, COL1A1, THBS1, PPAP2B	378	251	13528	2.13875	1	0.175321	17.1915
GOTERM_BP_FAT	GO:0001568	blood vessel development	14	2.80561	0.0199515	NRP2, NRP1, JAG1, ANXA2, GJC1, AGGF1, HEY1, CD44, CTGF, SEMA3C, ZFPM2, COL1A1, THBS1, PPAP2B	378	245	13528	2.04505	1	0.259649	29.5078
GOTERM_BP_FAT	GO:0048514	blood vessel morphogenesis	11	2.20441	0.0711791	NRP2, NRP1, HEY1, AGGF1, CTGF, SEMA3C, ZFPM2, JAG1, THBS1, GJC1, ANXA2	378	211	13528	1.86574	1	0.532588	72.2282
GOTERM_BP_FAT	GO:0001525	angiogenesis	7	1.40281	0.23179	NRP2, NRP1, AGGF1, CTGF, JAG1, THBS1, ANXA2	378	148	13528	1.69269	1	0.833641	98.9696
Annotation Cluster 39	Enrichment Score: 1.3407600539211098
Category	GO ID	GO Term	Count	%	PValue	Genes (Official Gene Symbol)	List Total	Pop Hits	Pop Total	Fold Enrichment	Bonferroni	Benjamini	FDR
GOTERM_BP_FAT	GO:0048545	response to steroid hormone stimulus	13	2.60521	0.00759182	CALCR, GNRH1, NPY1R, GAL, TRH, CDKN1A, KRAS, CCND2, COL1A1, THBS1, IGFBP2, SST, SPP1	378	192	13528	2.42317	1	0.139165	12.3856
GOTERM_BP_FAT	GO:0031960	response to corticosteroid stimulus	7	1.40281	0.0312133	CALCR, CDKN1A, KRAS, GNRH1, COL1A1, TRH, IGFBP2	378	85	13528	2.94728	1	0.341792	42.3164
GOTERM_BP_FAT	GO:0051385	response to mineralocorticoid stimulus	3	0.601202	0.105912	CDKN1A, KRAS, TRH	378	20	13528	5.36825	1	0.636938	85.6641
GOTERM_BP_FAT	GO:0051384	response to glucocorticoid stimulus	5	1.002	0.172715	CALCR, CDKN1A, KRAS, TRH, IGFBP2	378	78	13528	2.29413	1	0.762837	96.2737
Annotation Cluster 40	Enrichment Score: 1.3099909481562073
Category	GO ID	GO Term	Count	%	PValue	Genes (Official Gene Symbol)	List Total	Pop Hits	Pop Total	Fold Enrichment	Bonferroni	Benjamini	FDR
GOTERM_MF_FAT	GO:0008081	phosphoric diester hydrolase activity	9	1.80361	0.00245244	PLCXD3, PDE7B, PLCE1, CHRM3, CCKBR, PDE1C, PDE1A, PLCH1, PDE5A	366	84	12983	3.80064	0.767995	0.25338	3.55754
GOTERM_MF_FAT	GO:0004629	phospholipase C activity	5	1.002	0.0106141	PLCXD3, PLCE1, CHRM3, CCKBR, PLCH1	366	31	12983	5.7214	0.998252	0.43853	14.5655
GOTERM_MF_FAT	GO:0004620	phospholipase activity	7	1.40281	0.0292418	LPL, PLCXD3, PLCE1, CHRM3, CCKBR, PLCH1, PLA2G4C	366	83	12983	2.99167	1	0.520861	35.4557
GOTERM_MF_FAT	GO:0004435	phosphoinositide phospholipase C activity	4	0.801603	0.0320669	PLCE1, CHRM3, CCKBR, PLCH1	366	25	12983	5.67563	1	0.525675	38.172
GOTERM_MF_FAT	GO:0016298	lipase activity	7	1.40281	0.0626213	LPL, PLCXD3, PLCE1, CHRM3, CCKBR, PLCH1, PLA2G4C	366	100	12983	2.48309	1	0.656585	61.4804
GOTERM_BP_FAT	GO:0016042	lipid catabolic process	6	1.2024	0.530638	HSD17B11, LPL, PLCXD3, PLCE1, PLCH1, PLA2G4C	378	173	13528	1.24121	1	0.975106	99.9998
GOTERM_BP_FAT	GO:0046486	glycerolipid metabolic process	4	0.801603	0.833677	LPL, PLCE1, PLA2G4C, PTPN11	378	162	13528	0.883663	1	0.999338	100
Annotation Cluster 41	Enrichment Score: 1.253254393140749
Category	GO ID	GO Term	Count	%	PValue	Genes (Official Gene Symbol)	List Total	Pop Hits	Pop Total	Fold Enrichment	Bonferroni	Benjamini	FDR
GOTERM_MF_FAT	GO:0043167	ion binding	142	28.4569	0.00861398	PDP1, ADCY8, LMO3, SYT6, PDLIM1, MYLIP, JAG1, ZIC1, CALB1, NR2E1, CLYBL, CDH22, PAPPA, SLC4A4, NUDT16, RET, CARS, SPARCL1, CA12, SCN2A, ZNF503, PTHLH, PLCE1, PDE5A, RYR2, CLIP1, SLC38A1, ADAMTS3, SLC40A1, TSHZ3, SCN1A, TSHZ2, TSHZ1, PCDH20, KCNA1, BMPR2, KCNA4, KCNJ2, KCNJ3, PCDHAC2, CAPS2, CRB1, SLC30A1, LHX2, PLCH1, TRAF5, LHX9, FGD3, HCN1, TRPC4, ADSSL1, VAV3, GABRA1, KLF8, IKZF1, LPP, EFEMP1,…	366	4241	12983	1.18772	0.994186	0.435575	11.9818
GOTERM_MF_FAT	GO:0046872	metal ion binding	138	27.6553	0.011712	PDP1, ADCY8, LMO3, SYT6, PDLIM1, MYLIP, JAG1, ZIC1, CALB1, NR2E1, CLYBL, CDH22, PAPPA, SLC4A4, NUDT16, RET, CARS, SPARCL1, CA12, SCN2A, ZNF503, PTHLH, PLCE1, PDE5A, RYR2, CLIP1, SLC38A1, ADAMTS3, SLC40A1, TSHZ3, SCN1A, TSHZ2, TSHZ1, PCDH20, KCNA1, BMPR2, KCNA4, KCNJ2, KCNJ3, PCDHAC2, CAPS2, CRB1, SLC30A1, LHX2, PLCH1, TRAF5, LHX9, FGD3, HCN1, TRPC4, ADSSL1, VAV3, KLF8, IKZF1, LPP, EFEMP1, ESRRG, …	366	4140	12983	1.18242	0.999097	0.416794	15.9535
GOTERM_MF_FAT	GO:0043169	cation binding	138	27.6553	0.0161847	PDP1, ADCY8, LMO3, SYT6, PDLIM1, MYLIP, JAG1, ZIC1, CALB1, NR2E1, CLYBL, CDH22, PAPPA, SLC4A4, NUDT16, RET, CARS, SPARCL1, CA12, SCN2A, ZNF503, PTHLH, PLCE1, PDE5A, RYR2, CLIP1, SLC38A1, ADAMTS3, SLC40A1, TSHZ3, SCN1A, TSHZ2, TSHZ1, PCDH20, KCNA1, BMPR2, KCNA4, KCNJ2, KCNJ3, PCDHAC2, CAPS2, CRB1, SLC30A1, LHX2, PLCH1, TRAF5, LHX9, FGD3, HCN1, TRPC4, ADSSL1, VAV3, KLF8, IKZF1, LPP, EFEMP1, ESRRG, …	366	4179	12983	1.17139	0.999939	0.454904	21.3935
GOTERM_MF_FAT	GO:0008270	zinc ion binding	66	13.2265	0.520448	ZNF536, LMO3, ZEB2, PDLIM1, MYLIP, ZEB1, ZIC1, NR2E1, TP53I3, PAPPA, EGR3, CARS, ZC3H7A, CA12, RUNX1T1, ZNF503, MYT1L, PDE5A, CLIP1, ZFPM2, ADAMTS3, PEG3, TSHZ3, TSHZ2, TSHZ1, ECEL1, SLC39A11, THAP6, ZNF800, EEA1, PRDM16, ZNF204P, ZFP36L2, ZDHHC21, SLC30A1, RASGRP1, BCL11B, LHX2, BCL11A, PPP3CB, TRAF5, LHX9, FGD3, DCTD, INSM2, KLF8, VAV3, IKZF1, LPP, CBL, ESRRG, PPP1R10, PDZRN4, PDZRN3, NR4A3, MI…	366	2311	12983	1.01307	1	0.981896	99.998
GOTERM_MF_FAT	GO:0046914	transition metal ion binding	77	15.4309	0.637395	ZNF536, ENOX2, LMO3, PDLIM1, ZEB2, ZEB1, MYLIP, ZIC1, NR2E1, TP53I3, PAPPA, LOXL1, NUDT16, EGR3, CARS, ZC3H7A, CA12, RUNX1T1, ZNF503, MYT1L, PDE5A, CLIP1, ZFPM2, ADAMTS3, STEAP2, SLC40A1, PEG3, TSHZ3, TSHZ2, TSHZ1, ECEL1, SLC39A11, THAP6, BMPR2, ZNF800, EEA1, PRDM16, ZNF204P, ZFP36L2, ZDHHC21, GALNT10, SLC30A1, RASGRP1, LHX2, BCL11B, BCL11A, PPP3CB, LHX9, TRAF5, FGD3, GALNT14, DCTD, INSM2, KLF8, …	366	2785	12983	0.980753	1	0.991691	100
Annotation Cluster 42	Enrichment Score: 1.2427757410363405
Category	GO ID	GO Term	Count	%	PValue	Genes (Official Gene Symbol)	List Total	Pop Hits	Pop Total	Fold Enrichment	Bonferroni	Benjamini	FDR
GOTERM_BP_FAT	GO:0003012	muscle system process	10	2.00401	0.0457417	ACTG2, SSTR2, CHRM3, CALD1, GUCY1A3, RYR2, GJA1, GAL, MAP2K6, GJC1	378	168	13528	2.13026	1	0.421563	55.6193
GOTERM_BP_FAT	GO:0006939	smooth muscle contraction	4	0.801603	0.0633071	ACTG2, SSTR2, CHRM3, GAL	378	33	13528	4.33798	1	0.501846	67.8487
GOTERM_BP_FAT	GO:0006936	muscle contraction	9	1.80361	0.0645517	ACTG2, SSTR2, CHRM3, CALD1, RYR2, GJA1, GAL, MAP2K6, GJC1	378	153	13528	2.1052	1	0.505435	68.582
Annotation Cluster 43	Enrichment Score: 1.218729381531681
Category	GO ID	GO Term	Count	%	PValue	Genes (Official Gene Symbol)	List Total	Pop Hits	Pop Total	Fold Enrichment	Bonferroni	Benjamini	FDR
GOTERM_BP_FAT	GO:0048592	eye morphogenesis	8	1.60321	0.00301848	CRB1, SOX2, PAX6, CEP290, ZEB1, COL8A1, COL5A2, EPHB2	378	69	13528	4.14938	0.998554	0.0824402	5.10995
GOTERM_BP_FAT	GO:0042462	eye photoreceptor cell development	3	0.601202	0.105912	CRB1, PAX6, CEP290	378	20	13528	5.36825	1	0.636938	85.6641
GOTERM_BP_FAT	GO:0001754	eye photoreceptor cell differentiation	3	0.601202	0.11499	CRB1, PAX6, CEP290	378	21	13528	5.11262	1	0.662887	87.9904
GOTERM_BP_FAT	GO:0042461	photoreceptor cell development	3	0.601202	0.143288	CRB1, PAX6, CEP290	378	24	13528	4.47354	1	0.719708	93.1664
GOTERM_BP_FAT	GO:0046530	photoreceptor cell differentiation	3	0.601202	0.153021	CRB1, PAX6, CEP290	378	25	13528	4.2946	1	0.733051	94.3952
Annotation Cluster 44	Enrichment Score: 1.1210791391088342
Category	GO ID	GO Term	Count	%	PValue	Genes (Official Gene Symbol)	List Total	Pop Hits	Pop Total	Fold Enrichment	Bonferroni	Benjamini	FDR
GOTERM_BP_FAT	GO:0048706	embryonic skeletal system development	6	1.2024	0.0635122	DLX1, DSCAML1, GNAS, ZEB1, COL1A1, COL11A1	378	77	13528	2.7887	1	0.501301	67.9706
GOTERM_BP_FAT	GO:0043009	chordate embryonic development	15	3.00601	0.0799943	PAX6, PTPRR, TFEB, DSCAML1, ZEB2, ZEB1, BCL2L11, DLX1, SFRP1, SLC30A1, PHGDH, ZFPM2, GNAS, COL1A1, COL11A1	378	331	13528	1.62183	1	0.566087	76.4631
GOTERM_BP_FAT	GO:0009792	embryonic development ending in birth or egg hatching	15	3.00601	0.0852799	PAX6, PTPRR, TFEB, DSCAML1, ZEB2, ZEB1, BCL2L11, DLX1, SFRP1, SLC30A1, PHGDH, ZFPM2, GNAS, COL1A1, COL11A1	378	334	13528	1.60726	1	0.583713	78.7023
Annotation Cluster 45	Enrichment Score: 1.0691182095691294
Category	GO ID	GO Term	Count	%	PValue	Genes (Official Gene Symbol)	List Total	Pop Hits	Pop Total	Fold Enrichment	Bonferroni	Benjamini	FDR
GOTERM_BP_FAT	GO:0006563	L-serine metabolic process	4	0.801603	0.00108333	SHMT2, PHGDH, PSAT1, CBS	378	8	13528	17.8942	0.904106	0.0383216	1.86307
GOTERM_BP_FAT	GO:0009070	serine family amino acid biosynthetic process	4	0.801603	0.00299901	CTH, PHGDH, PSAT1, CBS	378	11	13528	13.0139	0.998491	0.0829759	5.07779
GOTERM_BP_FAT	GO:0009069	serine family amino acid metabolic process	5	1.002	0.00546033	CTH, SHMT2, PHGDH, PSAT1, CBS	378	26	13528	6.88238	0.999993	0.114934	9.06261
GOTERM_BP_FAT	GO:0008652	cellular amino acid biosynthetic process	5	1.002	0.0532266	CTH, ASS1, PHGDH, PSAT1, CBS	378	51	13528	3.50866	1	0.45827	61.287
GOTERM_BP_FAT	GO:0009309	amine biosynthetic process	5	1.002	0.189429	CTH, ASS1, PHGDH, PSAT1, CBS	378	81	13528	2.20916	1	0.781131	97.3849
GOTERM_MF_FAT	GO:0030170	pyridoxal phosphate binding	4	0.801603	0.19368	CTH, SHMT2, PSAT1, CBS	366	54	12983	2.62761	1	0.864851	95.8239
GOTERM_MF_FAT	GO:0070279	vitamin B6 binding	4	0.801603	0.19368	CTH, SHMT2, PSAT1, CBS	366	54	12983	2.62761	1	0.864851	95.8239
GOTERM_BP_FAT	GO:0016053	organic acid biosynthetic process	7	1.40281	0.264275	LPL, CTH, ASS1, ELOVL2, PHGDH, PSAT1, CBS	378	155	13528	1.61625	1	0.8597	99.5131
GOTERM_BP_FAT	GO:0046394	carboxylic acid biosynthetic process	7	1.40281	0.264275	LPL, CTH, ASS1, ELOVL2, PHGDH, PSAT1, CBS	378	155	13528	1.61625	1	0.8597	99.5131
GOTERM_MF_FAT	GO:0019842	vitamin binding	6	1.2024	0.302731	CTH, SHMT2, PSAT1, ALDH1L2, CALB1, CBS	366	130	12983	1.6372	1	0.938353	99.5105
GOTERM_BP_FAT	GO:0006790	sulfur metabolic process	5	1.002	0.399361	CSGALNACT1, CTH, UST, PHGDH, CBS	378	115	13528	1.55602	1	0.936488	99.9856
GOTERM_MF_FAT	GO:0048037	cofactor binding	9	1.80361	0.401385	SOAT1, CTH, TP53I3, SHMT2, PHGDH, PSAT1, STEAP2, ACBD5, CBS	366	249	12983	1.28214	1	0.95843	99.9484
GOTERM_BP_FAT	GO:0044271	nitrogen compound biosynthetic process	10	2.00401	0.555476	DCTD, ADSSL1, CTH, ASS1, ADCY8, PHGDH, GUCY1A3, ATP1A2, PSAT1, CBS	378	325	13528	1.10118	1	0.979697	99.9999
Annotation Cluster 46	Enrichment Score: 1.0399991842269296
Category	GO ID	GO Term	Count	%	PValue	Genes (Official Gene Symbol)	List Total	Pop Hits	Pop Total	Fold Enrichment	Bonferroni	Benjamini	FDR
GOTERM_MF_FAT	GO:0042165	neurotransmitter binding	8	1.60321	0.0260067	SSTR2, ACHE, GABRA1, CHRM3, CCKBR, HTR7, SORCS1, NPY1R	366	103	12983	2.75516	1	0.526028	32.2087
GOTERM_MF_FAT	GO:0030594	neurotransmitter receptor activity	7	1.40281	0.0511572	SSTR2, GABRA1, CHRM3, CCKBR, HTR7, SORCS1, NPY1R	366	95	12983	2.61378	1	0.612023	53.9147
GOTERM_MF_FAT	GO:0008188	neuropeptide receptor activity	4	0.801603	0.101693	SSTR2, CCKBR, SORCS1, NPY1R	366	40	12983	3.54727	1	0.735356	79.4455
GOTERM_MF_FAT	GO:0008528	peptide receptor activity, G-protein coupled	7	1.40281	0.102121	SSTR2, CCKBR, HTR7, CX3CR1, MC4R, SORCS1, NPY1R	366	114	12983	2.17815	1	0.729647	79.5895
GOTERM_MF_FAT	GO:0001653	peptide receptor activity	7	1.40281	0.102121	SSTR2, CCKBR, HTR7, CX3CR1, MC4R, SORCS1, NPY1R	366	114	12983	2.17815	1	0.729647	79.5895
GOTERM_MF_FAT	GO:0042923	neuropeptide binding	4	0.801603	0.107553	SSTR2, CCKBR, SORCS1, NPY1R	366	41	12983	3.46075	1	0.741815	81.3372
GOTERM_MF_FAT	GO:0042277	peptide binding	8	1.60321	0.345837	CALCR, SSTR2, CCKBR, HTR7, CX3CR1, MC4R, SORCS1, NPY1R	366	203	12983	1.39794	1	0.948737	99.809
Annotation Cluster 47	Enrichment Score: 1.003771194154158
Category	GO ID	GO Term	Count	%	PValue	Genes (Official Gene Symbol)	List Total	Pop Hits	Pop Total	Fold Enrichment	Bonferroni	Benjamini	FDR
GOTERM_BP_FAT	GO:0042981	regulation of apoptosis	32	6.41283	0.0419522	MEF2C, PAWR, NR2E1, SART1, BAG4, TP53I3, KRAS, CD44, BOK, BCL11B, POU3F3, THBS1, TRAF5, API5, MAP2K6, FGD3, PHLDA1, VAV3, GNRH1, ANXA5, GAL, BCL2L11, CARD10, CDKN1A, DLX1, KRT18, SFRP1, CSRNP3, HIPK2, CRH, RYR2, SST	378	804	13528	1.42441	1	0.40595	52.4601
GOTERM_BP_FAT	GO:0043067	regulation of programmed cell death	32	6.41283	0.0465763	MEF2C, PAWR, NR2E1, SART1, BAG4, TP53I3, KRAS, CD44, BOK, BCL11B, POU3F3, THBS1, TRAF5, API5, MAP2K6, FGD3, PHLDA1, VAV3, GNRH1, ANXA5, GAL, BCL2L11, CARD10, CDKN1A, DLX1, KRT18, SFRP1, CSRNP3, HIPK2, CRH, RYR2, SST	378	812	13528	1.41038	1	0.425731	56.288
GOTERM_BP_FAT	GO:0010941	regulation of cell death	32	6.41283	0.0482136	MEF2C, PAWR, NR2E1, SART1, BAG4, TP53I3, KRAS, CD44, BOK, BCL11B, POU3F3, THBS1, TRAF5, API5, MAP2K6, FGD3, PHLDA1, VAV3, GNRH1, ANXA5, GAL, BCL2L11, CARD10, CDKN1A, DLX1, KRT18, SFRP1, CSRNP3, HIPK2, CRH, RYR2, SST	378	815	13528	1.40519	1	0.431937	57.5723
GOTERM_BP_FAT	GO:0043066	negative regulation of apoptosis	15	3.00601	0.117795	MEF2C, GNRH1, ANXA5, NR2E1, BAG4, DLX1, CDKN1A, KRT18, KRAS, SFRP1, BCL11B, HIPK2, POU3F3, THBS1, API5	378	354	13528	1.51646	1	0.667794	88.6342
GOTERM_BP_FAT	GO:0043069	negative regulation of programmed cell death	15	3.00601	0.127942	MEF2C, GNRH1, ANXA5, NR2E1, BAG4, DLX1, CDKN1A, KRT18, KRAS, SFRP1, BCL11B, HIPK2, POU3F3, THBS1, API5	378	359	13528	1.49534	1	0.692639	90.701
GOTERM_BP_FAT	GO:0060548	negative regulation of cell death	15	3.00601	0.129144	MEF2C, GNRH1, ANXA5, NR2E1, BAG4, DLX1, CDKN1A, KRT18, KRAS, SFRP1, BCL11B, HIPK2, POU3F3, THBS1, API5	378	360	13528	1.49118	1	0.694832	90.921
GOTERM_BP_FAT	GO:0006916	anti-apoptosis	7	1.40281	0.513211	MEF2C, BAG4, SFRP1, GNRH1, ANXA5, THBS1, API5	378	206	13528	1.21611	1	0.972118	99.9996
Annotation Cluster 48	Enrichment Score: 0.9934740016046089
Category	GO ID	GO Term	Count	%	PValue	Genes (Official Gene Symbol)	List Total	Pop Hits	Pop Total	Fold Enrichment	Bonferroni	Benjamini	FDR
GOTERM_CC_FAT	GO:0030425	dendrite	10	2.00401	0.0302279	HCN1, GRM3, CHRM3, MPDZ, CALD1, GRM7, GRIA3, ATP1A2, KCNJ2, NEGR1	341	163	12782	2.29962	0.999949	0.297411	33.939
GOTERM_CC_FAT	GO:0043197	dendritic spine	4	0.801603	0.079513	GRM3, CALD1, GRIA3, ATP1A2	341	38	12782	3.94567	1	0.478317	67.3427
GOTERM_CC_FAT	GO:0045211	postsynaptic membrane	7	1.40281	0.150966	GRM3, GABRA1, CLSTN2, CHRM3, MPDZ, GRM7, GRIA3	341	135	12782	1.94361	1	0.603275	89.0357
GOTERM_CC_FAT	GO:0014069	postsynaptic density	4	0.801603	0.29267	GRM3, MPDZ, CALD1, GRIA3	341	71	12782	2.11177	1	0.787442	99.0693
Annotation Cluster 49	Enrichment Score: 0.9473805037894111
Category	GO ID	GO Term	Count	%	PValue	Genes (Official Gene Symbol)	List Total	Pop Hits	Pop Total	Fold Enrichment	Bonferroni	Benjamini	FDR
GOTERM_BP_FAT	GO:0042981	regulation of apoptosis	32	6.41283	0.0419522	MEF2C, PAWR, NR2E1, SART1, BAG4, TP53I3, KRAS, CD44, BOK, BCL11B, POU3F3, THBS1, TRAF5, API5, MAP2K6, FGD3, PHLDA1, VAV3, GNRH1, ANXA5, GAL, BCL2L11, CARD10, CDKN1A, DLX1, KRT18, SFRP1, CSRNP3, HIPK2, CRH, RYR2, SST	378	804	13528	1.42441	1	0.40595	52.4601
GOTERM_BP_FAT	GO:0043067	regulation of programmed cell death	32	6.41283	0.0465763	MEF2C, PAWR, NR2E1, SART1, BAG4, TP53I3, KRAS, CD44, BOK, BCL11B, POU3F3, THBS1, TRAF5, API5, MAP2K6, FGD3, PHLDA1, VAV3, GNRH1, ANXA5, GAL, BCL2L11, CARD10, CDKN1A, DLX1, KRT18, SFRP1, CSRNP3, HIPK2, CRH, RYR2, SST	378	812	13528	1.41038	1	0.425731	56.288
GOTERM_BP_FAT	GO:0010941	regulation of cell death	32	6.41283	0.0482136	MEF2C, PAWR, NR2E1, SART1, BAG4, TP53I3, KRAS, CD44, BOK, BCL11B, POU3F3, THBS1, TRAF5, API5, MAP2K6, FGD3, PHLDA1, VAV3, GNRH1, ANXA5, GAL, BCL2L11, CARD10, CDKN1A, DLX1, KRT18, SFRP1, CSRNP3, HIPK2, CRH, RYR2, SST	378	815	13528	1.40519	1	0.431937	57.5723
GOTERM_BP_FAT	GO:0006915	apoptosis	22	4.40882	0.173076	MEF2C, VAV3, SCN2A, GJA1, PAWR, PDCD4, BCL2L11, FXR1, DAPL1, BAG4, RAD21, KRT18, KRAS, CSRNP3, BOK, HIPK2, THBS1, TRAF5, API5, FGD3, PHLDA1, PEG3	378	602	13528	1.30788	1	0.761234	96.3018
GOTERM_BP_FAT	GO:0012501	programmed cell death	22	4.40882	0.188248	MEF2C, VAV3, SCN2A, GJA1, PAWR, PDCD4, BCL2L11, FXR1, DAPL1, BAG4, RAD21, KRT18, KRAS, CSRNP3, BOK, HIPK2, THBS1, TRAF5, API5, FGD3, PHLDA1, PEG3	378	611	13528	1.28862	1	0.78105	97.3181
GOTERM_BP_FAT	GO:0008219	cell death	24	4.80962	0.272959	MEF2C, VAV3, FOSL2, PTGER3, SCN2A, GJA1, PAWR, PDCD4, BCL2L11, FXR1, DAPL1, BAG4, RAD21, KRT18, KRAS, CSRNP3, BOK, HIPK2, THBS1, TRAF5, API5, FGD3, PHLDA1, PEG3	378	719	13528	1.1946	1	0.865255	99.6037
GOTERM_BP_FAT	GO:0016265	death	24	4.80962	0.278728	MEF2C, VAV3, FOSL2, PTGER3, SCN2A, GJA1, PAWR, PDCD4, BCL2L11, FXR1, DAPL1, BAG4, RAD21, KRT18, KRAS, CSRNP3, BOK, HIPK2, THBS1, TRAF5, API5, FGD3, PHLDA1, PEG3	378	724	13528	1.18635	1	0.868011	99.6549
Annotation Cluster 50	Enrichment Score: 0.9390450824579707
Category	GO ID	GO Term	Count	%	PValue	Genes (Official Gene Symbol)	List Total	Pop Hits	Pop Total	Fold Enrichment	Bonferroni	Benjamini	FDR
GOTERM_CC_FAT	GO:0000139	Golgi membrane	11	2.20441	0.0271029	CSGALNACT1, ST3GAL1, PLCE1, CLSTN2, USO1, GJA1, GNAS, MAN1A1, TRIM23, STEAP2, MAN1C1	341	186	12782	2.21679	0.999856	0.279412	31.005
GOTERM_CC_FAT	GO:0044431	Golgi apparatus part	13	2.60521	0.0950069	SCAMP1, CLSTN2, GJA1, MAN1A1, TRIM23, MAN1C1, ST3GAL1, CSGALNACT1, PLCE1, USO1, PHTF1, GNAS, STEAP2	341	294	12782	1.65745	1	0.526474	74.0342
GOTERM_CC_FAT	GO:0012505	endomembrane system	28	5.61122	0.0983699	CLSTN2, GJA1, SPINK5, ST3GAL1, EPC1, NUP214, TPR, PPAP2B, PHLDA1, SCAMP1, SOAT1, PTGER3, MYO6, GRIA3, MAN1A1, TRIM23, MAN1C1, CSGALNACT1, PLCE1, SLC17A6, PRICKLE1, HIPK2, USO1, SPCS3, RYR2, GNAS, STEAP2, UBXN4	341	782	12782	1.34213	1	0.515606	75.3077
GOTERM_CC_FAT	GO:0031090	organelle membrane	28	5.61122	0.692128	CLSTN2, GJA1, SPINK5, ST3GAL1, EPC1, PPAP2B, PHLDA1, SCAMP1, SOAT1, SHMT2, MYO6, GRIA3, MAN1A1, TRIM23, MAN1C1, BCL2L11, CSGALNACT1, PLCE1, SLC17A6, PRICKLE1, UCP2, SCYL2, HIPK2, USO1, SPCS3, RYR2, GNAS, STEAP2	341	1096	12782	0.957617	1	0.973022	100
Annotation Cluster 51	Enrichment Score: 0.9270497674666175
Category	GO ID	GO Term	Count	%	PValue	Genes (Official Gene Symbol)	List Total	Pop Hits	Pop Total	Fold Enrichment	Bonferroni	Benjamini	FDR
GOTERM_MF_FAT	GO:0031420	alkali metal ion binding	14	2.80561	0.0124434	HCN1, SCN1A, SCN2A, KCNA1, KCNA4, ATP1A2, KCNK1, KCNJ2, KCNJ3, KCNQ5, SLC17A6, SLC38A1, KCNG3, SLC4A4	366	228	12983	2.17815	0.999419	0.412666	16.8663
GOTERM_BP_FAT	GO:0015672	monovalent inorganic cation transport	15	3.00601	0.0619141	HCN1, SCN1A, SCN2A, KCNA1, KCNA4, ATP1A2, KCNK1, KCNJ2, KCNJ3, KCNQ5, SLC17A6, UCP2, SLC38A1, KCNG3, SLC4A4	378	318	13528	1.68813	1	0.495599	67.0089
GOTERM_MF_FAT	GO:0031402	sodium ion binding	7	1.40281	0.111967	HCN1, SCN1A, SLC17A6, SCN2A, ATP1A2, SLC38A1, SLC4A4	366	117	12983	2.1223	1	0.749769	82.6536
GOTERM_BP_FAT	GO:0006814	sodium ion transport	7	1.40281	0.155369	HCN1, SCN1A, SLC17A6, SCN2A, ATP1A2, SLC38A1, SLC4A4	378	130	13528	1.92707	1	0.735026	94.6588
GOTERM_MF_FAT	GO:0005272	sodium channel activity	3	0.601202	0.226771	HCN1, SCN1A, SCN2A	366	32	12983	3.32556	1	0.887638	97.7495
GOTERM_MF_FAT	GO:0015293	symporter activity	3	0.601202	0.90143	SLC17A6, SLC38A1, SLC4A4	366	137	12983	0.776774	1	0.999828	100
Annotation Cluster 52	Enrichment Score: 0.9196332768004573
Category	GO ID	GO Term	Count	%	PValue	Genes (Official Gene Symbol)	List Total	Pop Hits	Pop Total	Fold Enrichment	Bonferroni	Benjamini	FDR
GOTERM_BP_FAT	GO:0042981	regulation of apoptosis	32	6.41283	0.0419522	MEF2C, PAWR, NR2E1, SART1, BAG4, TP53I3, KRAS, CD44, BOK, BCL11B, POU3F3, THBS1, TRAF5, API5, MAP2K6, FGD3, PHLDA1, VAV3, GNRH1, ANXA5, GAL, BCL2L11, CARD10, CDKN1A, DLX1, KRT18, SFRP1, CSRNP3, HIPK2, CRH, RYR2, SST	378	804	13528	1.42441	1	0.40595	52.4601
GOTERM_BP_FAT	GO:0043067	regulation of programmed cell death	32	6.41283	0.0465763	MEF2C, PAWR, NR2E1, SART1, BAG4, TP53I3, KRAS, CD44, BOK, BCL11B, POU3F3, THBS1, TRAF5, API5, MAP2K6, FGD3, PHLDA1, VAV3, GNRH1, ANXA5, GAL, BCL2L11, CARD10, CDKN1A, DLX1, KRT18, SFRP1, CSRNP3, HIPK2, CRH, RYR2, SST	378	812	13528	1.41038	1	0.425731	56.288
GOTERM_BP_FAT	GO:0010941	regulation of cell death	32	6.41283	0.0482136	MEF2C, PAWR, NR2E1, SART1, BAG4, TP53I3, KRAS, CD44, BOK, BCL11B, POU3F3, THBS1, TRAF5, API5, MAP2K6, FGD3, PHLDA1, VAV3, GNRH1, ANXA5, GAL, BCL2L11, CARD10, CDKN1A, DLX1, KRT18, SFRP1, CSRNP3, HIPK2, CRH, RYR2, SST	378	815	13528	1.40519	1	0.431937	57.5723
GOTERM_BP_FAT	GO:0043065	positive regulation of apoptosis	17	3.40681	0.146372	VAV3, PAWR, GAL, BCL2L11, SART1, TP53I3, CDKN1A, CSRNP3, CD44, BOK, HIPK2, CRH, RYR2, SST, MAP2K6, FGD3, PHLDA1	378	430	13528	1.41489	1	0.72254	93.5808
GOTERM_BP_FAT	GO:0043068	positive regulation of programmed cell death	17	3.40681	0.151031	VAV3, PAWR, GAL, BCL2L11, SART1, TP53I3, CDKN1A, CSRNP3, CD44, BOK, HIPK2, CRH, RYR2, SST, MAP2K6, FGD3, PHLDA1	378	433	13528	1.40509	1	0.729326	94.1623
GOTERM_BP_FAT	GO:0010942	positive regulation of cell death	17	3.40681	0.158132	VAV3, PAWR, GAL, BCL2L11, SART1, TP53I3, CDKN1A, CSRNP3, CD44, BOK, HIPK2, CRH, RYR2, SST, MAP2K6, FGD3, PHLDA1	378	435	13528	1.39863	1	0.740499	94.954
GOTERM_BP_FAT	GO:0008624	induction of apoptosis by extracellular signals	6	1.2024	0.202644	VAV3, CRH, RYR2, SST, FGD3, BCL2L11	378	112	13528	1.91723	1	0.79299	98.0339
GOTERM_BP_FAT	GO:0006917	induction of apoptosis	12	2.40481	0.279135	CDKN1A, TP53I3, VAV3, BOK, HIPK2, CRH, RYR2, SST, FGD3, BCL2L11, SART1, PHLDA1	378	320	13528	1.34206	1	0.867707	99.6583
GOTERM_BP_FAT	GO:0012502	induction of programmed cell death	12	2.40481	0.28387	CDKN1A, TP53I3, VAV3, BOK, HIPK2, CRH, RYR2, SST, FGD3, BCL2L11, SART1, PHLDA1	378	321	13528	1.33788	1	0.86999	99.6952
Annotation Cluster 53	Enrichment Score: 0.9081080524149845
Category	GO ID	GO Term	Count	%	PValue	Genes (Official Gene Symbol)	List Total	Pop Hits	Pop Total	Fold Enrichment	Bonferroni	Benjamini	FDR
GOTERM_MF_FAT	GO:0008201	heparin binding	7	1.40281	0.0701715	FGFR2, LPL, CTGF, ADAMTS3, THBS1, PCOLCE2, FN1	366	103	12983	2.41076	1	0.670435	65.8124
GOTERM_MF_FAT	GO:0005539	glycosaminoglycan binding	8	1.60321	0.0999901	FGFR2, LPL, CD44, CTGF, ADAMTS3, THBS1, PCOLCE2, FN1	366	140	12983	2.02701	1	0.736494	78.8631
GOTERM_MF_FAT	GO:0030247	polysaccharide binding	8	1.60321	0.14363	FGFR2, LPL, CD44, CTGF, ADAMTS3, THBS1, PCOLCE2, FN1	366	154	12983	1.84274	1	0.785106	89.847
GOTERM_MF_FAT	GO:0001871	pattern binding	8	1.60321	0.14363	FGFR2, LPL, CD44, CTGF, ADAMTS3, THBS1, PCOLCE2, FN1	366	154	12983	1.84274	1	0.785106	89.847
GOTERM_MF_FAT	GO:0030246	carbohydrate binding	14	2.80561	0.198998	FGFR2, LPL, CRYBG3, GYG1, PCOLCE2, LPHN3, GALNT10, CD44, CTGF, LGALS14, ADAMTS3, THBS1, FN1, GALNT14	366	354	12983	1.40287	1	0.864718	96.2124
Annotation Cluster 54	Enrichment Score: 0.906349969292103
Category	GO ID	GO Term	Count	%	PValue	Genes (Official Gene Symbol)	List Total	Pop Hits	Pop Total	Fold Enrichment	Bonferroni	Benjamini	FDR
GOTERM_BP_FAT	GO:0007517	muscle organ development	14	2.80561	0.00627105	MEF2C, EGR3, ACHE, TNC, ARID5B, SOX6, FXR1, GJC1, FOXP2, TAGLN, PPP3CB, ZFPM2, COL11A1, IGFBP5	378	211	13528	2.37458	0.999999	0.122639	10.3403
GOTERM_BP_FAT	GO:0014706	striated muscle tissue development	7	1.40281	0.115275	TNC, PPP3CB, ZFPM2, COL11A1, IGFBP5, FOXP2, GJC1	378	119	13528	2.1052	1	0.662348	88.0574
GOTERM_BP_FAT	GO:0060537	muscle tissue development	7	1.40281	0.13644	TNC, PPP3CB, ZFPM2, COL11A1, IGFBP5, FOXP2, GJC1	378	125	13528	2.00415	1	0.706264	92.154
GOTERM_BP_FAT	GO:0060538	skeletal muscle organ development	4	0.801603	0.279163	TNC, PPP3CB, IGFBP5, FOXP2	378	66	13528	2.16899	1	0.866974	99.6585
GOTERM_BP_FAT	GO:0007519	skeletal muscle tissue development	4	0.801603	0.279163	TNC, PPP3CB, IGFBP5, FOXP2	378	66	13528	2.16899	1	0.866974	99.6585
GOTERM_BP_FAT	GO:0048738	cardiac muscle tissue development	3	0.601202	0.474428	ZFPM2, COL11A1, GJC1	378	57	13528	1.8836	1	0.961261	99.9986
Annotation Cluster 55	Enrichment Score: 0.8956553471658713
Category	GO ID	GO Term	Count	%	PValue	Genes (Official Gene Symbol)	List Total	Pop Hits	Pop Total	Fold Enrichment	Bonferroni	Benjamini	FDR
GOTERM_CC_FAT	GO:0030136	clathrin-coated vesicle	8	1.60321	0.062555	SCAMP1, SLC17A6, MYO6, SCYL2, SYT6, NPY1R, STEAP2, SLC40A1	341	132	12782	2.27175	1	0.430029	58.2105
GOTERM_CC_FAT	GO:0031982	vesicle	24	4.80962	0.124919	SCAMP1, CALCR, CCDC88A, MYO6, GJA1, SYT6, GRIA3, NPY1R, TRH, GAL, SPINK5, ANXA2, CADPS, SLC17A6, SERPINF1, SCYL2, GNAS, IGFBP2, STEAP2, THBS1, SLC40A1, PHLDA1, FN1, SPP1	341	670	12782	1.34271	1	0.583921	83.5093
GOTERM_CC_FAT	GO:0031988	membrane-bounded vesicle	21	4.20842	0.126319	SCAMP1, CALCR, CCDC88A, MYO6, GJA1, SYT6, GRIA3, NPY1R, TRH, GAL, SPINK5, ANXA2, SLC17A6, SERPINF1, SCYL2, STEAP2, THBS1, SLC40A1, PHLDA1, FN1, SPP1	341	568	12782	1.38585	1	0.580905	83.8622
GOTERM_CC_FAT	GO:0030135	coated vesicle	8	1.60321	0.131834	SCAMP1, SLC17A6, MYO6, SCYL2, SYT6, NPY1R, STEAP2, SLC40A1	341	159	12782	1.88598	1	0.590405	85.1852
GOTERM_CC_FAT	GO:0008021	synaptic vesicle	5	1.002	0.143813	SCAMP1, SLC17A6, SYT6, NPY1R, SLC40A1	341	76	12782	2.46604	1	0.603805	87.7201
GOTERM_CC_FAT	GO:0016023	cytoplasmic membrane-bounded vesicle	20	4.00802	0.149531	SCAMP1, CALCR, CCDC88A, MYO6, GJA1, SYT6, GRIA3, NPY1R, TRH, GAL, SPINK5, ANXA2, SLC17A6, SERPINF1, SCYL2, STEAP2, THBS1, SLC40A1, PHLDA1, FN1	341	550	12782	1.36305	1	0.605964	88.7828
GOTERM_CC_FAT	GO:0031410	cytoplasmic vesicle	22	4.40882	0.192086	SCAMP1, CALCR, CCDC88A, MYO6, GJA1, SYT6, GRIA3, NPY1R, TRH, GAL, SPINK5, ANXA2, CADPS, SLC17A6, SERPINF1, SCYL2, STEAP2, THBS1, IGFBP2, SLC40A1, PHLDA1, FN1	341	642	12782	1.28449	1	0.66971	94.3926
Annotation Cluster 56	Enrichment Score: 0.887542607261531
Category	GO ID	GO Term	Count	%	PValue	Genes (Official Gene Symbol)	List Total	Pop Hits	Pop Total	Fold Enrichment	Bonferroni	Benjamini	FDR
GOTERM_BP_FAT	GO:0030534	adult behavior	6	1.2024	0.0919538	SCN1A, GRM7, HIPK2, ATP1A2, NR4A3, TRH	378	86	13528	2.49686	1	0.596324	81.2434
GOTERM_BP_FAT	GO:0007628	adult walking behavior	3	0.601202	0.124256	SCN1A, HIPK2, TRH	378	22	13528	4.88023	1	0.684177	89.9951
GOTERM_BP_FAT	GO:0008344	adult locomotory behavior	4	0.801603	0.19032	SCN1A, HIPK2, ATP1A2, TRH	378	54	13528	2.65099	1	0.781757	97.4344
Annotation Cluster 57	Enrichment Score: 0.8221050943919684
Category	GO ID	GO Term	Count	%	PValue	Genes (Official Gene Symbol)	List Total	Pop Hits	Pop Total	Fold Enrichment	Bonferroni	Benjamini	FDR
GOTERM_BP_FAT	GO:0009991	response to extracellular stimulus	11	2.20441	0.0881154	CDKN1A, SSTR2, NES, CD44, SOX2, BMPR2, RYR2, COL1A1, IGFBP2, SST, SPP1	378	220	13528	1.78942	1	0.589636	79.8192
GOTERM_BP_FAT	GO:0007584	response to nutrient	8	1.60321	0.0966368	SSTR2, CD44, SOX2, RYR2, COL1A1, IGFBP2, SST, SPP1	378	140	13528	2.04505	1	0.612302	82.8529
GOTERM_BP_FAT	GO:0031667	response to nutrient levels	10	2.00401	0.0995549	SSTR2, NES, CD44, SOX2, BMPR2, RYR2, COL1A1, IGFBP2, SST, SPP1	378	197	13528	1.81667	1	0.619098	83.789
GOTERM_BP_FAT	GO:0033273	response to vitamin	4	0.801603	0.279163	CD44, SOX2, IGFBP2, SPP1	378	66	13528	2.16899	1	0.866974	99.6585
GOTERM_BP_FAT	GO:0033189	response to vitamin A	3	0.601202	0.327613	CD44, SOX2, IGFBP2	378	42	13528	2.55631	1	0.898058	99.8979
Annotation Cluster 58	Enrichment Score: 0.8017082673747978
Category	GO ID	GO Term	Count	%	PValue	Genes (Official Gene Symbol)	List Total	Pop Hits	Pop Total	Fold Enrichment	Bonferroni	Benjamini	FDR
GOTERM_BP_FAT	GO:0045168	cell-cell signaling involved in cell fate specification	3	0.601202	0.0970422	SOX2, NKX2-1, FGF3	378	19	13528	5.65079	1	0.612341	82.9859
GOTERM_BP_FAT	GO:0031128	developmental induction	3	0.601202	0.0970422	SOX2, NKX2-1, FGF3	378	19	13528	5.65079	1	0.612341	82.9859
GOTERM_BP_FAT	GO:0001708	cell fate specification	3	0.601202	0.417786	SOX2, NKX2-1, FGF3	378	51	13528	2.1052	1	0.943567	99.9916
Annotation Cluster 59	Enrichment Score: 0.7598708467977177
Category	GO ID	GO Term	Count	%	PValue	Genes (Official Gene Symbol)	List Total	Pop Hits	Pop Total	Fold Enrichment	Bonferroni	Benjamini	FDR
GOTERM_BP_FAT	GO:0006906	vesicle fusion	3	0.601202	0.0425081	VAV3, USO1, EEA1	378	12	13528	8.94709	1	0.406655	52.9364
GOTERM_BP_FAT	GO:0048284	organelle fusion	3	0.601202	0.11499	VAV3, USO1, EEA1	378	21	13528	5.11262	1	0.662887	87.9904
GOTERM_BP_FAT	GO:0016050	vesicle organization	3	0.601202	0.427447	VAV3, USO1, EEA1	378	52	13528	2.06471	1	0.947615	99.9937
GOTERM_BP_FAT	GO:0006944	membrane fusion	3	0.601202	0.437023	VAV3, USO1, EEA1	378	53	13528	2.02576	1	0.949934	99.9953
Annotation Cluster 60	Enrichment Score: 0.7560179298366375
Category	GO ID	GO Term	Count	%	PValue	Genes (Official Gene Symbol)	List Total	Pop Hits	Pop Total	Fold Enrichment	Bonferroni	Benjamini	FDR
GOTERM_BP_FAT	GO:0007601	visual perception	11	2.20441	0.0803096	RDH10, CRB1, PRCD, GRM8, NDP, EFEMP1, PAX6, COL1A1, COL11A1, NR2E1, GJC1	378	216	13528	1.82256	1	0.564236	76.6027
GOTERM_BP_FAT	GO:0050953	sensory perception of light stimulus	11	2.20441	0.0803096	RDH10, CRB1, PRCD, GRM8, NDP, EFEMP1, PAX6, COL1A1, COL11A1, NR2E1, GJC1	378	216	13528	1.82256	1	0.564236	76.6027
GOTERM_BP_FAT	GO:0050890	cognition	30	6.01202	0.252036	ADCY8, NDP, SOX2, PAX6, TAC1, NR2E1, CALB1, GJC1, EPHB2, SPRY2, KRAS, CRB1, PDE1C, COL11A1, DFNA5, MYO6, CCKBR, EFEMP1, ATP1A2, NPY1R, FOXP2, GNAL, RDH10, PRCD, PNOC, GRM8, GRM7, CRH, GNAS, COL1A1	378	909	13528	1.18113	1	0.851805	99.3517
GOTERM_BP_FAT	GO:0007600	sensory perception	23	4.60922	0.58201	DFNA5, MYO6, CCKBR, NDP, SOX2, EFEMP1, PAX6, TAC1, NPY1R, NR2E1, GJC1, GNAL, SPRY2, RDH10, PRCD, PNOC, CRB1, GRM8, PDE1C, GRM7, GNAS, COL1A1, COL11A1	378	810	13528	1.01621	1	0.983603	100
Annotation Cluster 61	Enrichment Score: 0.6862409335701031
Category	GO ID	GO Term	Count	%	PValue	Genes (Official Gene Symbol)	List Total	Pop Hits	Pop Total	Fold Enrichment	Bonferroni	Benjamini	FDR
GOTERM_CC_FAT	GO:0000139	Golgi membrane	11	2.20441	0.0271029	CSGALNACT1, ST3GAL1, PLCE1, CLSTN2, USO1, GJA1, GNAS, MAN1A1, TRIM23, STEAP2, MAN1C1	341	186	12782	2.21679	0.999856	0.279412	31.005
GOTERM_CC_FAT	GO:0030173	integral to Golgi membrane	4	0.801603	0.105813	CSGALNACT1, ST3GAL1, STEAP2, MAN1C1	341	43	12782	3.48687	1	0.535235	77.9232
GOTERM_CC_FAT	GO:0031228	intrinsic to Golgi membrane	4	0.801603	0.123013	CSGALNACT1, ST3GAL1, STEAP2, MAN1C1	341	46	12782	3.25947	1	0.585449	83.0176
GOTERM_BP_FAT	GO:0009101	glycoprotein biosynthetic process	6	1.2024	0.450939	CSGALNACT1, ST3GAL1, GALNT10, FUT1, MAN1C1, PHLDA1	378	158	13528	1.35905	1	0.953719	99.997
GOTERM_CC_FAT	GO:0031301	integral to organelle membrane	4	0.801603	0.639596	CSGALNACT1, ST3GAL1, STEAP2, MAN1C1	341	123	12782	1.21899	1	0.962601	99.9999
GOTERM_CC_FAT	GO:0031300	intrinsic to organelle membrane	4	0.801603	0.749938	CSGALNACT1, ST3GAL1, STEAP2, MAN1C1	341	146	12782	1.02696	1	0.983957	100
Annotation Cluster 62	Enrichment Score: 0.6744706937372451
Category	GO ID	GO Term	Count	%	PValue	Genes (Official Gene Symbol)	List Total	Pop Hits	Pop Total	Fold Enrichment	Bonferroni	Benjamini	FDR
GOTERM_BP_FAT	GO:0002694	regulation of leukocyte activation	10	2.00401	0.042943	CD47, CDKN1A, IKZF1, TAC1, PAWR, ZEB1, GAL, THBS1, SPINK5, SART1	378	166	13528	2.15593	1	0.408164	53.3059
GOTERM_BP_FAT	GO:0051249	regulation of lymphocyte activation	9	1.80361	0.0552403	CD47, CDKN1A, IKZF1, TAC1, PAWR, ZEB1, GAL, SPINK5, SART1	378	148	13528	2.17632	1	0.467577	62.691
GOTERM_BP_FAT	GO:0050865	regulation of cell activation	10	2.00401	0.0564854	CD47, CDKN1A, IKZF1, TAC1, PAWR, ZEB1, GAL, THBS1, SPINK5, SART1	378	175	13528	2.04505	1	0.470156	63.535
GOTERM_BP_FAT	GO:0045580	regulation of T cell differentiation	4	0.801603	0.169356	IKZF1, ZEB1, SPINK5, SART1	378	51	13528	2.80693	1	0.759067	96.0023
GOTERM_BP_FAT	GO:0002696	positive regulation of leukocyte activation	6	1.2024	0.173895	CD47, CDKN1A, IKZF1, TAC1, THBS1, SART1	378	106	13528	2.02576	1	0.761823	96.3649
GOTERM_BP_FAT	GO:0050867	positive regulation of cell activation	6	1.2024	0.197744	CD47, CDKN1A, IKZF1, TAC1, THBS1, SART1	378	111	13528	1.93451	1	0.789319	97.8133
GOTERM_BP_FAT	GO:0002683	negative regulation of immune system process	5	1.002	0.200847	PPP3CB, PAWR, GAL, THBS1, SPINK5	378	83	13528	2.15593	1	0.791834	97.9555
GOTERM_BP_FAT	GO:0050863	regulation of T cell activation	6	1.2024	0.22773	CD47, IKZF1, PAWR, ZEB1, SPINK5, SART1	378	117	13528	1.8353	1	0.82852	98.8709
GOTERM_BP_FAT	GO:0045619	regulation of lymphocyte differentiation	4	0.801603	0.256427	IKZF1, ZEB1, SPINK5, SART1	378	63	13528	2.27228	1	0.852371	99.4147
GOTERM_BP_FAT	GO:0051251	positive regulation of lymphocyte activation	5	1.002	0.285405	CD47, CDKN1A, IKZF1, TAC1, SART1	378	97	13528	1.84476	1	0.87094	99.7063
GOTERM_BP_FAT	GO:0050670	regulation of lymphocyte proliferation	4	0.801603	0.408819	CDKN1A, TAC1, PAWR, GAL	378	83	13528	1.72474	1	0.940466	99.9891
GOTERM_BP_FAT	GO:0070663	regulation of leukocyte proliferation	4	0.801603	0.416308	CDKN1A, TAC1, PAWR, GAL	378	84	13528	1.70421	1	0.943604	99.9912
GOTERM_BP_FAT	GO:0032944	regulation of mononuclear cell proliferation	4	0.801603	0.416308	CDKN1A, TAC1, PAWR, GAL	378	84	13528	1.70421	1	0.943604	99.9912
GOTERM_BP_FAT	GO:0050870	positive regulation of T cell activation	3	0.601202	0.629802	CD47, IKZF1, SART1	378	76	13528	1.4127	1	0.988749	100
GOTERM_BP_FAT	GO:0002684	positive regulation of immune system process	7	1.40281	0.655225	CD47, CDKN1A, CD55, IKZF1, TAC1, THBS1, SART1	378	238	13528	1.0526	1	0.991255	100
Annotation Cluster 63	Enrichment Score: 0.6681584745539912
Category	GO ID	GO Term	Count	%	PValue	Genes (Official Gene Symbol)	List Total	Pop Hits	Pop Total	Fold Enrichment	Bonferroni	Benjamini	FDR
GOTERM_BP_FAT	GO:0043086	negative regulation of catalytic activity	13	2.60521	0.0871258	ADCY8, NPY1R, PDCD4, CDKN1C, SPRY2, GNAL, SSTR2, CDKN1A, GRM3, GRM8, GRM7, ADRA2A, DUSP6	378	277	13528	1.6796	1	0.586949	79.4359
GOTERM_BP_FAT	GO:0044092	negative regulation of molecular function	14	2.80561	0.14281	ADCY8, NPY1R, PDCD4, PTHLH, CDKN1C, SPRY2, GNAL, SSTR2, CDKN1A, GRM3, GRM8, GRM7, ADRA2A, DUSP6	378	334	13528	1.50011	1	0.72114	93.0999
GOTERM_BP_FAT	GO:0033673	negative regulation of kinase activity	5	1.002	0.242271	CDKN1C, SPRY2, CDKN1A, PDCD4, DUSP6	378	90	13528	1.98824	1	0.843093	99.1881
GOTERM_BP_FAT	GO:0043407	negative regulation of MAP kinase activity	3	0.601202	0.265418	SPRY2, PDCD4, DUSP6	378	36	13528	2.98236	1	0.860277	99.526
GOTERM_BP_FAT	GO:0051348	negative regulation of transferase activity	5	1.002	0.279166	CDKN1C, SPRY2, CDKN1A, PDCD4, DUSP6	378	96	13528	1.86398	1	0.866213	99.6585
GOTERM_BP_FAT	GO:0006469	negative regulation of protein kinase activity	4	0.801603	0.43858	SPRY2, CDKN1A, PDCD4, DUSP6	378	87	13528	1.64544	1	0.950293	99.9955
Annotation Cluster 64	Enrichment Score: 0.6508500090521526
Category	GO ID	GO Term	Count	%	PValue	Genes (Official Gene Symbol)	List Total	Pop Hits	Pop Total	Fold Enrichment	Bonferroni	Benjamini	FDR
GOTERM_BP_FAT	GO:0001558	regulation of cell growth	12	2.40481	0.0200936	RERG, TMEM97, CDKN1A, CTH, PLCE1, NRP1, CD44, CTGF, IGFBP2, CDH4, IGFBP5, SPP1	378	194	13528	2.21371	1	0.258198	29.6849
GOTERM_BP_FAT	GO:0030308	negative regulation of cell growth	5	1.002	0.254453	RERG, CDKN1A, CTH, NRP1, SPP1	378	92	13528	1.94502	1	0.853223	99.3871
GOTERM_BP_FAT	GO:0045792	negative regulation of cell size	5	1.002	0.297943	RERG, CDKN1A, CTH, NRP1, SPP1	378	99	13528	1.80749	1	0.880613	99.784
GOTERM_BP_FAT	GO:0008361	regulation of cell size	8	1.60321	0.350374	RERG, FGFR2, CDKN1A, CTH, ENOX2, NRP1, CDH4, SPP1	378	206	13528	1.38984	1	0.910268	99.9438
GOTERM_BP_FAT	GO:0045926	negative regulation of growth	5	1.002	0.367666	RERG, CDKN1A, CTH, NRP1, SPP1	378	110	13528	1.62674	1	0.920779	99.9648
GOTERM_BP_FAT	GO:0032535	regulation of cellular component size	8	1.60321	0.634042	RERG, FGFR2, CDKN1A, CTH, ENOX2, NRP1, CDH4, SPP1	378	271	13528	1.05648	1	0.989218	100
Annotation Cluster 65	Enrichment Score: 0.6320154350149293
Category	GO ID	GO Term	Count	%	PValue	Genes (Official Gene Symbol)	List Total	Pop Hits	Pop Total	Fold Enrichment	Bonferroni	Benjamini	FDR
GOTERM_CC_FAT	GO:0005930	axoneme	4	0.801603	0.0949185	LCA5, DNAH14, DNAH5, RSPH9	341	41	12782	3.65696	1	0.534479	74
GOTERM_CC_FAT	GO:0035085	cilium axoneme	3	0.601202	0.142026	LCA5, DNAH14, RSPH9	341	25	12782	4.49806	1	0.605702	87.3694
GOTERM_CC_FAT	GO:0044441	cilium part	3	0.601202	0.327559	LCA5, DNAH14, RSPH9	341	44	12782	2.55572	1	0.813878	99.53
GOTERM_CC_FAT	GO:0005929	cilium	4	0.801603	0.671321	LCA5, DNAH14, CEP290, RSPH9	341	129	12782	1.16229	1	0.968095	100
Annotation Cluster 66	Enrichment Score: 0.598973611432126
Category	GO ID	GO Term	Count	%	PValue	Genes (Official Gene Symbol)	List Total	Pop Hits	Pop Total	Fold Enrichment	Bonferroni	Benjamini	FDR
GOTERM_BP_FAT	GO:0032582	negative regulation of gene-specific transcription	4	0.801603	0.149125	CDKN1C, MEF2C, IKZF1, HEY1	378	48	13528	2.98236	1	0.727066	93.9307
GOTERM_BP_FAT	GO:0010551	regulation of specific transcription from RNA polymerase II promoter	5	1.002	0.266756	MEF2C, DLX1, IKZF1, HEY1, TFEB	378	94	13528	1.90364	1	0.861087	99.5408
GOTERM_BP_FAT	GO:0010553	negative regulation of specific transcription from RNA polymerase II promoter	3	0.601202	0.317315	MEF2C, IKZF1, HEY1	378	41	13528	2.61866	1	0.892635	99.8671
GOTERM_BP_FAT	GO:0032583	regulation of gene-specific transcription	6	1.2024	0.318383	CDKN1C, MEF2C, DLX1, IKZF1, HEY1, TFEB	378	134	13528	1.60246	1	0.891679	99.8706
Annotation Cluster 67	Enrichment Score: 0.5951376734493308
Category	GO ID	GO Term	Count	%	PValue	Genes (Official Gene Symbol)	List Total	Pop Hits	Pop Total	Fold Enrichment	Bonferroni	Benjamini	FDR
GOTERM_BP_FAT	GO:0048729	tissue morphogenesis	9	1.80361	0.130696	RET, CD44, FREM2, BMPR2, ZEB2, NR4A3, JAG1, COL1A1, COL11A1	378	180	13528	1.78942	1	0.696611	91.1977
GOTERM_BP_FAT	GO:0060429	epithelium development	10	2.00401	0.182853	PTHLH, RET, ONECUT1, CD44, FREM2, PAX6, NKX2-1, ZEB2, JAG1, SPINK5	378	227	13528	1.57658	1	0.774795	96.9914
GOTERM_BP_FAT	GO:0002009	morphogenesis of an epithelium	5	1.002	0.310546	RET, CD44, FREM2, ZEB2, JAG1	378	101	13528	1.7717	1	0.888264	99.8422
GOTERM_BP_FAT	GO:0060562	epithelial tube morphogenesis	3	0.601202	0.560995	RET, CD44, ZEB2	378	67	13528	1.60246	1	0.980543	99.9999
Annotation Cluster 68	Enrichment Score: 0.5768174056593717
Category	GO ID	GO Term	Count	%	PValue	Genes (Official Gene Symbol)	List Total	Pop Hits	Pop Total	Fold Enrichment	Bonferroni	Benjamini	FDR
GOTERM_BP_FAT	GO:0033692	cellular polysaccharide biosynthetic process	4	0.801603	0.0347418	CSGALNACT1, GLT25D2, GYG2, GYG1	378	26	13528	5.5059	1	0.367441	45.8551
GOTERM_BP_FAT	GO:0034637	cellular carbohydrate biosynthetic process	5	1.002	0.126085	CSGALNACT1, GLT25D2, GYG2, CHST15, GYG1	378	69	13528	2.59336	1	0.688403	90.3514
GOTERM_BP_FAT	GO:0000271	polysaccharide biosynthetic process	4	0.801603	0.129752	CSGALNACT1, GLT25D2, GYG2, GYG1	378	45	13528	3.18119	1	0.695223	91.0303
GOTERM_BP_FAT	GO:0044264	cellular polysaccharide metabolic process	4	0.801603	0.183258	CSGALNACT1, GLT25D2, GYG2, GYG1	378	53	13528	2.70101	1	0.773333	97.0171
GOTERM_BP_FAT	GO:0016051	carbohydrate biosynthetic process	5	1.002	0.348595	CSGALNACT1, GLT25D2, GYG2, CHST15, GYG1	378	107	13528	1.67235	1	0.90945	99.9411
GOTERM_BP_FAT	GO:0005996	monosaccharide metabolic process	7	1.40281	0.587948	CSGALNACT1, ONECUT1, GYG2, FUT1, CHST15, NPY1R, GYG1	378	222	13528	1.12846	1	0.98425	100
GOTERM_BP_FAT	GO:0005976	polysaccharide metabolic process	4	0.801603	0.601719	CSGALNACT1, GLT25D2, GYG2, GYG1	378	111	13528	1.28967	1	0.986061	100
GOTERM_BP_FAT	GO:0019318	hexose metabolic process	6	1.2024	0.623398	ONECUT1, GYG2, FUT1, CHST15, NPY1R, GYG1	378	192	13528	1.11839	1	0.988066	100
GOTERM_BP_FAT	GO:0006006	glucose metabolic process	4	0.801603	0.80377	ONECUT1, GYG2, NPY1R, GYG1	378	153	13528	0.935643	1	0.998857	100
Annotation Cluster 69	Enrichment Score: 0.5580447146513093
Category	GO ID	GO Term	Count	%	PValue	Genes (Official Gene Symbol)	List Total	Pop Hits	Pop Total	Fold Enrichment	Bonferroni	Benjamini	FDR
GOTERM_BP_FAT	GO:0046328	regulation of JNK cascade	5	1.002	0.107334	FGF19, HIPK2, ZEB2, PDCD4, CBS	378	65	13528	2.75295	1	0.640596	86.0547
GOTERM_BP_FAT	GO:0070302	regulation of stress-activated protein kinase signaling pathway	5	1.002	0.126085	FGF19, HIPK2, ZEB2, PDCD4, CBS	378	69	13528	2.59336	1	0.688403	90.3514
GOTERM_BP_FAT	GO:0080135	regulation of cellular response to stress	6	1.2024	0.160154	FGF19, HIPK2, ZEB2, PDCD4, CBS, SPP1	378	103	13528	2.08476	1	0.742825	95.1602
GOTERM_BP_FAT	GO:0043506	regulation of JUN kinase activity	3	0.601202	0.275829	ZEB2, PDCD4, CBS	378	37	13528	2.90176	1	0.866238	99.63
GOTERM_BP_FAT	GO:0001932	regulation of protein amino acid phosphorylation	7	1.40281	0.352001	CCDC88A, CCND2, BMPR2, ZEB2, PDCD4, IL22, CBS	378	173	13528	1.44808	1	0.910962	99.9462
GOTERM_BP_FAT	GO:0043408	regulation of MAPKKK cascade	5	1.002	0.36131	FGF19, HIPK2, ZEB2, PDCD4, CBS	378	109	13528	1.64167	1	0.916803	99.9582
GOTERM_BP_FAT	GO:0010627	regulation of protein kinase cascade	8	1.60321	0.540719	FGF19, HIPK2, GJA1, ZEB2, PDCD4, IL22, TRAF5, CBS	378	249	13528	1.14983	1	0.97703	99.9999
GOTERM_BP_FAT	GO:0031399	regulation of protein modification process	7	1.40281	0.834964	CCDC88A, CCND2, BMPR2, ZEB2, PDCD4, IL22, CBS	378	295	13528	0.849215	1	0.999341	100
Annotation Cluster 70	Enrichment Score: 0.5448680511008713
Category	GO ID	GO Term	Count	%	PValue	Genes (Official Gene Symbol)	List Total	Pop Hits	Pop Total	Fold Enrichment	Bonferroni	Benjamini	FDR
GOTERM_BP_FAT	GO:0051480	cytosolic calcium ion homeostasis	9	1.80361	0.0173615	CALCR, CD55, PLCE1, PTGER3, CCKBR, RYR2, TAC1, ATP1A2, NPY1R	378	118	13528	2.72962	1	0.240058	26.2048
GOTERM_BP_FAT	GO:0007204	elevation of cytosolic calcium ion concentration	7	1.40281	0.086945	CALCR, CD55, PLCE1, PTGER3, CCKBR, RYR2, TAC1	378	110	13528	2.27744	1	0.587796	79.3651
GOTERM_BP_FAT	GO:0030005	cellular di-, tri-valent inorganic cation homeostasis	11	2.20441	0.102847	CALCR, CD55, PLCE1, PTGER3, CCKBR, SLC30A1, RYR2, TAC1, ATP1A2, NPY1R, SLC40A1	378	227	13528	1.73424	1	0.628607	84.787
GOTERM_BP_FAT	GO:0055066	di-, tri-valent inorganic cation homeostasis	11	2.20441	0.131136	CALCR, CD55, PLCE1, PTGER3, CCKBR, SLC30A1, RYR2, TAC1, ATP1A2, NPY1R, SLC40A1	378	239	13528	1.64716	1	0.696494	91.2746
GOTERM_BP_FAT	GO:0006874	cellular calcium ion homeostasis	9	1.80361	0.139648	CALCR, CD55, PLCE1, PTGER3, CCKBR, RYR2, TAC1, ATP1A2, NPY1R	378	183	13528	1.76008	1	0.713875	92.6447
GOTERM_BP_FAT	GO:0055074	calcium ion homeostasis	9	1.80361	0.155229	CALCR, CD55, PLCE1, PTGER3, CCKBR, RYR2, TAC1, ATP1A2, NPY1R	378	188	13528	1.71327	1	0.735962	94.6434
GOTERM_BP_FAT	GO:0006873	cellular ion homeostasis	15	3.00601	0.159502	CALCR, SCN1A, PTGER3, CCKBR, TAC1, NPY1R, ATP1A2, MBP, CD55, PLCE1, SLC30A1, PPP3CB, RYR2, POU3F2, SLC40A1	378	374	13528	1.43536	1	0.742526	95.0946
GOTERM_BP_FAT	GO:0030003	cellular cation homeostasis	11	2.20441	0.171925	CALCR, CD55, PLCE1, PTGER3, CCKBR, SLC30A1, RYR2, TAC1, ATP1A2, NPY1R, SLC40A1	378	254	13528	1.54989	1	0.762315	96.2115
GOTERM_BP_FAT	GO:0055082	cellular chemical homeostasis	15	3.00601	0.176969	CALCR, SCN1A, PTGER3, CCKBR, TAC1, NPY1R, ATP1A2, MBP, CD55, PLCE1, SLC30A1, PPP3CB, RYR2, POU3F2, SLC40A1	378	380	13528	1.4127	1	0.764881	96.5926
GOTERM_BP_FAT	GO:0006875	cellular metal ion homeostasis	9	1.80361	0.180862	CALCR, CD55, PLCE1, PTGER3, CCKBR, RYR2, TAC1, ATP1A2, NPY1R	378	196	13528	1.64334	1	0.771867	96.8617
GOTERM_BP_FAT	GO:0048878	chemical homeostasis	19	3.80762	0.185502	SOAT1, CALCR, LPL, SCN1A, PTGER3, CCKBR, TAC1, ATP1A2, NPY1R, MBP, PTPN11, PTHLH, CD55, PLCE1, SLC30A1, PPP3CB, RYR2, POU3F2, SLC40A1	378	512	13528	1.32808	1	0.776727	97.1562
GOTERM_BP_FAT	GO:0055065	metal ion homeostasis	9	1.80361	0.212692	CALCR, CD55, PLCE1, PTGER3, CCKBR, RYR2, TAC1, ATP1A2, NPY1R	378	205	13528	1.5712	1	0.80642	98.4222
GOTERM_BP_FAT	GO:0050801	ion homeostasis	15	3.00601	0.255309	CALCR, SCN1A, PTGER3, CCKBR, TAC1, NPY1R, ATP1A2, MBP, CD55, PLCE1, SLC30A1, PPP3CB, RYR2, POU3F2, SLC40A1	378	409	13528	1.31253	1	0.851779	99.3992
GOTERM_BP_FAT	GO:0055080	cation homeostasis	11	2.20441	0.274348	CALCR, CD55, PLCE1, PTGER3, CCKBR, SLC30A1, RYR2, TAC1, ATP1A2, NPY1R, SLC40A1	378	286	13528	1.37648	1	0.866085	99.6167
GOTERM_BP_FAT	GO:0007200	activation of phospholipase C activity by G-protein coupled receptor protein signaling pathway coupled to IP3 second messenger	3	0.601202	0.427447	PLCE1, PTGER3, CCKBR	378	52	13528	2.06471	1	0.947615	99.9937
GOTERM_BP_FAT	GO:0019725	cellular homeostasis	15	3.00601	0.429518	CALCR, SCN1A, PTGER3, CCKBR, TAC1, NPY1R, ATP1A2, MBP, CD55, PLCE1, SLC30A1, PPP3CB, RYR2, POU3F2, SLC40A1	378	466	13528	1.15199	1	0.947487	99.9941
GOTERM_BP_FAT	GO:0010863	positive regulation of phospholipase C activity	3	0.601202	0.544517	PLCE1, PTGER3, CCKBR	378	65	13528	1.65177	1	0.977748	99.9999
GOTERM_BP_FAT	GO:0007202	activation of phospholipase C activity	3	0.601202	0.544517	PLCE1, PTGER3, CCKBR	378	65	13528	1.65177	1	0.977748	99.9999
GOTERM_BP_FAT	GO:0010518	positive regulation of phospholipase activity	3	0.601202	0.577043	PLCE1, PTGER3, CCKBR	378	69	13528	1.55602	1	0.982969	100
GOTERM_BP_FAT	GO:0010517	regulation of phospholipase activity	3	0.601202	0.592659	PLCE1, PTGER3, CCKBR	378	71	13528	1.51218	1	0.984939	100
GOTERM_BP_FAT	GO:0042592	homeostatic process	21	4.20842	0.616729	CALCR, SOAT1, LPL, SCN1A, PTGER3, CCKBR, TAC1, ATP1A2, NPY1R, SOX6, BCL2L11, MBP, PTPN11, PTHLH, CD55, PLCE1, SLC30A1, PPP3CB, RYR2, POU3F2, SLC40A1	378	751	13528	1.00074	1	0.987773	100
GOTERM_BP_FAT	GO:0060193	positive regulation of lipase activity	3	0.601202	0.62259	PLCE1, PTGER3, CCKBR	378	75	13528	1.43153	1	0.98806	100
GOTERM_BP_FAT	GO:0008016	regulation of heart contraction	3	0.601202	0.636907	RYR2, TAC1, ATP1A2	378	77	13528	1.39435	1	0.989494	100
GOTERM_BP_FAT	GO:0060191	regulation of lipase activity	3	0.601202	0.702151	PLCE1, PTGER3, CCKBR	378	87	13528	1.23408	1	0.994808	100
GOTERM_BP_FAT	GO:0048015	phosphoinositide-mediated signaling	3	0.601202	0.70811	PLCE1, PTGER3, CCKBR	378	88	13528	1.22006	1	0.995141	100
GOTERM_BP_FAT	GO:0051336	regulation of hydrolase activity	8	1.60321	0.833763	WDR67, PLCE1, VAV3, PTGER3, CCKBR, TBC1D19, ARAP2, FGD3	378	337	13528	0.849575	1	0.999331	100
GOTERM_BP_FAT	GO:0051345	positive regulation of hydrolase activity	3	0.601202	0.961934	PLCE1, PTGER3, CCKBR	378	179	13528	0.599805	1	0.999996	100
Annotation Cluster 71	Enrichment Score: 0.5438198285376159
Category	GO ID	GO Term	Count	%	PValue	Genes (Official Gene Symbol)	List Total	Pop Hits	Pop Total	Fold Enrichment	Bonferroni	Benjamini	FDR
GOTERM_CC_FAT	GO:0044449	contractile fiber part	6	1.2024	0.18266	ACTG2, ANK2, PPP3CB, RYR2, TNNI1, FXR1	341	113	12782	1.99029	1	0.655172	93.4414
GOTERM_CC_FAT	GO:0043292	contractile fiber	6	1.2024	0.220101	ACTG2, ANK2, PPP3CB, RYR2, TNNI1, FXR1	341	121	12782	1.8587	1	0.713701	96.5186
GOTERM_CC_FAT	GO:0030016	myofibril	5	1.002	0.341915	ANK2, PPP3CB, RYR2, TNNI1, FXR1	341	111	12782	1.68846	1	0.818312	99.6488
GOTERM_CC_FAT	GO:0030017	sarcomere	4	0.801603	0.485891	ANK2, PPP3CB, RYR2, TNNI1	341	98	12782	1.52995	1	0.905032	99.9875
Annotation Cluster 72	Enrichment Score: 0.5392972487347296
Category	GO ID	GO Term	Count	%	PValue	Genes (Official Gene Symbol)	List Total	Pop Hits	Pop Total	Fold Enrichment	Bonferroni	Benjamini	FDR
GOTERM_BP_FAT	GO:0046661	male sex differentiation	5	1.002	0.146103	SMAD9, SOX2, NKX2-1, LHX9, BCL2L11	378	73	13528	2.45126	1	0.723166	93.5456
GOTERM_BP_FAT	GO:0003006	reproductive developmental process	11	2.20441	0.195741	SMAD9, SFRP1, CCND2, SOX2, AFF4, NKX2-1, CELF1, LHX9, BCL2L11, CDH6, SPP1	378	262	13528	1.50256	1	0.788817	97.7166
GOTERM_BP_FAT	GO:0007548	sex differentiation	7	1.40281	0.24556	SMAD9, CCND2, SOX2, NKX2-1, LHX9, BCL2L11, CDH6	378	151	13528	1.65906	1	0.846699	99.2471
GOTERM_BP_FAT	GO:0046546	development of primary male sexual characteristics	4	0.801603	0.27156	SOX2, NKX2-1, LHX9, BCL2L11	378	65	13528	2.20236	1	0.864406	99.5903
GOTERM_BP_FAT	GO:0048608	reproductive structure development	6	1.2024	0.274912	SFRP1, CCND2, NKX2-1, LHX9, BCL2L11, CDH6	378	126	13528	1.70421	1	0.865958	99.6218
GOTERM_BP_FAT	GO:0045137	development of primary sexual characteristics	6	1.2024	0.280283	CCND2, SOX2, NKX2-1, LHX9, BCL2L11, CDH6	378	127	13528	1.69079	1	0.866721	99.6676
GOTERM_BP_FAT	GO:0046660	female sex differentiation	4	0.801603	0.302076	CCND2, NKX2-1, LHX9, CDH6	378	69	13528	2.07469	1	0.883391	99.805
GOTERM_BP_FAT	GO:0046545	development of primary female sexual characteristics	4	0.801603	0.302076	CCND2, NKX2-1, LHX9, CDH6	378	69	13528	2.07469	1	0.883391	99.805
GOTERM_BP_FAT	GO:0008406	gonad development	5	1.002	0.380365	CCND2, NKX2-1, LHX9, BCL2L11, CDH6	378	112	13528	1.59769	1	0.927747	99.9753
GOTERM_BP_FAT	GO:0008584	male gonad development	3	0.601202	0.427447	NKX2-1, LHX9, BCL2L11	378	52	13528	2.06471	1	0.947615	99.9937
GOTERM_BP_FAT	GO:0008585	female gonad development	3	0.601202	0.536119	CCND2, LHX9, CDH6	378	64	13528	1.67758	1	0.976294	99.9998
Annotation Cluster 73	Enrichment Score: 0.5048221582829967
Category	GO ID	GO Term	Count	%	PValue	Genes (Official Gene Symbol)	List Total	Pop Hits	Pop Total	Fold Enrichment	Bonferroni	Benjamini	FDR
GOTERM_BP_FAT	GO:0051099	positive regulation of binding	5	1.002	0.172715	KRAS, NCOA3, CALD1, HIPK2, ERC1	378	78	13528	2.29413	1	0.762837	96.2737
GOTERM_BP_FAT	GO:0051101	regulation of DNA binding	6	1.2024	0.248417	PTHLH, KRAS, NCOA3, HIPK2, RUNX1T1, ERC1	378	121	13528	1.77463	1	0.849648	99.2951
GOTERM_BP_FAT	GO:0051098	regulation of binding	7	1.40281	0.25487	PTHLH, KRAS, NCOA3, CALD1, HIPK2, RUNX1T1, ERC1	378	153	13528	1.63738	1	0.85291	99.393
GOTERM_BP_FAT	GO:0043388	positive regulation of DNA binding	4	0.801603	0.309737	KRAS, NCOA3, HIPK2, ERC1	378	70	13528	2.04505	1	0.888159	99.839
GOTERM_BP_FAT	GO:0051091	positive regulation of transcription factor activity	3	0.601202	0.501477	KRAS, NCOA3, ERC1	378	60	13528	1.78942	1	0.969357	99.9994
GOTERM_BP_FAT	GO:0051090	regulation of transcription factor activity	4	0.801603	0.550798	PTHLH, KRAS, NCOA3, ERC1	378	103	13528	1.38984	1	0.978832	99.9999
Annotation Cluster 74	Enrichment Score: 0.5046478933284155
Category	GO ID	GO Term	Count	%	PValue	Genes (Official Gene Symbol)	List Total	Pop Hits	Pop Total	Fold Enrichment	Bonferroni	Benjamini	FDR
GOTERM_BP_FAT	GO:0051048	negative regulation of secretion	4	0.801603	0.19745	GRM7, NPY1R, TRH, PTPN11	378	55	13528	2.60279	1	0.789848	97.7994
GOTERM_BP_FAT	GO:0051046	regulation of secretion	9	1.80361	0.201844	ACHE, MYO6, GRM8, GRM7, CRH, TAC1, NPY1R, TRH, PTPN11	378	202	13528	1.59453	1	0.792591	97.9993
GOTERM_BP_FAT	GO:0046887	positive regulation of hormone secretion	3	0.601202	0.265418	CRH, TRH, PTPN11	378	36	13528	2.98236	1	0.860277	99.526
GOTERM_BP_FAT	GO:0046883	regulation of hormone secretion	4	0.801603	0.279163	CRH, NPY1R, TRH, PTPN11	378	66	13528	2.16899	1	0.866974	99.6585
GOTERM_BP_FAT	GO:0051047	positive regulation of secretion	5	1.002	0.36131	ACHE, CRH, TAC1, TRH, PTPN11	378	109	13528	1.64167	1	0.916803	99.9582
GOTERM_BP_FAT	GO:0060341	regulation of cellular localization	9	1.80361	0.38554	NCBP2, ACHE, GRM8, GRM7, CRH, RYR2, NPY1R, TRH, PTPN11	378	248	13528	1.29877	1	0.93053	99.9786
GOTERM_BP_FAT	GO:0051050	positive regulation of transport	8	1.60321	0.42771	FGF19, NCBP2, ACHE, CBL, CRH, TAC1, TRH, PTPN11	378	223	13528	1.28389	1	0.947365	99.9938
GOTERM_BP_FAT	GO:0051051	negative regulation of transport	5	1.002	0.521744	GRM7, NPY1R, TRH, THBS1, PTPN11	378	135	13528	1.32549	1	0.973597	99.9997
Annotation Cluster 75	Enrichment Score: 0.48938812678004323
Category	GO ID	GO Term	Count	%	PValue	Genes (Official Gene Symbol)	List Total	Pop Hits	Pop Total	Fold Enrichment	Bonferroni	Benjamini	FDR
GOTERM_BP_FAT	GO:0010608	posttranscriptional regulation of gene expression	9	1.80361	0.235037	CALCR, NCBP2, EIF4G1, ZFP36L2, EIF4EBP1, WIBG, CELF1, THBS1, IGFBP5	378	211	13528	1.52652	1	0.835589	99.0426
GOTERM_BP_FAT	GO:0000956	nuclear-transcribed mRNA catabolic process	3	0.601202	0.255007	NCBP2, ZFP36L2, WIBG	378	35	13528	3.06757	1	0.852237	99.395
GOTERM_BP_FAT	GO:0006402	mRNA catabolic process	3	0.601202	0.337868	NCBP2, ZFP36L2, WIBG	378	43	13528	2.49686	1	0.903143	99.9218
GOTERM_BP_FAT	GO:0006401	RNA catabolic process	3	0.601202	0.544517	NCBP2, ZFP36L2, WIBG	378	65	13528	1.65177	1	0.977748	99.9999
Annotation Cluster 76	Enrichment Score: 0.4652561301333097
Category	GO ID	GO Term	Count	%	PValue	Genes (Official Gene Symbol)	List Total	Pop Hits	Pop Total	Fold Enrichment	Bonferroni	Benjamini	FDR
GOTERM_BP_FAT	GO:0048538	thymus development	4	0.801603	0.0223221	IKZF1, BCL11B, FGF3, BCL2L11	378	22	13528	6.50697	1	0.274757	32.4084
GOTERM_BP_FAT	GO:0048534	hemopoietic or lymphoid organ development	11	2.20441	0.188428	CALCR, ONECUT1, IKZF1, BCL11B, BCL11A, PPP3CB, CDK6, JAG1, SOX6, FGF3, BCL2L11	378	260	13528	1.51412	1	0.780284	97.3283
GOTERM_BP_FAT	GO:0002520	immune system development	11	2.20441	0.240654	CALCR, ONECUT1, IKZF1, BCL11B, BCL11A, PPP3CB, CDK6, JAG1, SOX6, FGF3, BCL2L11	378	276	13528	1.42635	1	0.842651	99.1575
GOTERM_BP_FAT	GO:0030217	T cell differentiation	4	0.801603	0.27156	IKZF1, BCL11B, BCL11A, PPP3CB	378	65	13528	2.20236	1	0.864406	99.5903
GOTERM_BP_FAT	GO:0002521	leukocyte differentiation	6	1.2024	0.301958	CALCR, ONECUT1, IKZF1, BCL11B, BCL11A, PPP3CB	378	131	13528	1.63916	1	0.883966	99.8044
GOTERM_BP_FAT	GO:0030098	lymphocyte differentiation	5	1.002	0.323199	ONECUT1, IKZF1, BCL11B, BCL11A, PPP3CB	378	103	13528	1.7373	1	0.894779	99.8856
GOTERM_BP_FAT	GO:0030097	hemopoiesis	9	1.80361	0.334951	CALCR, ONECUT1, IKZF1, BCL11B, BCL11A, PPP3CB, CDK6, JAG1, SOX6	378	236	13528	1.36481	1	0.901901	99.9156
GOTERM_BP_FAT	GO:0030183	B cell differentiation	3	0.601202	0.388328	ONECUT1, IKZF1, BCL11A	378	48	13528	2.23677	1	0.930849	99.9802
GOTERM_BP_FAT	GO:0042113	B cell activation	3	0.601202	0.629802	ONECUT1, IKZF1, BCL11A	378	76	13528	1.4127	1	0.988749	100
GOTERM_BP_FAT	GO:0042110	T cell activation	4	0.801603	0.686475	IKZF1, BCL11B, BCL11A, PPP3CB	378	126	13528	1.13614	1	0.993835	100
GOTERM_BP_FAT	GO:0045321	leukocyte activation	6	1.2024	0.808777	ONECUT1, IKZF1, BCL11B, BCL11A, PPP3CB, CX3CL1	378	242	13528	0.887315	1	0.998932	100
GOTERM_BP_FAT	GO:0046649	lymphocyte activation	5	1.002	0.809487	ONECUT1, IKZF1, BCL11B, BCL11A, PPP3CB	378	199	13528	0.899205	1	0.998934	100
GOTERM_BP_FAT	GO:0001775	cell activation	6	1.2024	0.905876	ONECUT1, IKZF1, BCL11B, BCL11A, PPP3CB, CX3CL1	378	287	13528	0.748189	1	0.999916	100
Annotation Cluster 77	Enrichment Score: 0.44912675845098293
Category	GO ID	GO Term	Count	%	PValue	Genes (Official Gene Symbol)	List Total	Pop Hits	Pop Total	Fold Enrichment	Bonferroni	Benjamini	FDR
GOTERM_BP_FAT	GO:0043434	response to peptide hormone stimulus	7	1.40281	0.259561	EIF4EBP1, CCND2, MC4R, SHC1, NR4A3, COL1A1, GAL	378	154	13528	1.62674	1	0.855511	99.456
GOTERM_BP_FAT	GO:0032868	response to insulin stimulus	5	1.002	0.304237	EIF4EBP1, CCND2, MC4R, SHC1, GAL	378	100	13528	1.78942	1	0.88416	99.8152
GOTERM_BP_FAT	GO:0032869	cellular response to insulin stimulus	3	0.601202	0.569073	EIF4EBP1, CCND2, SHC1	378	68	13528	1.5789	1	0.981719	100
Annotation Cluster 78	Enrichment Score: 0.44742931477585907
Category	GO ID	GO Term	Count	%	PValue	Genes (Official Gene Symbol)	List Total	Pop Hits	Pop Total	Fold Enrichment	Bonferroni	Benjamini	FDR
GOTERM_BP_FAT	GO:0008544	epidermis development	8	1.60321	0.253917	PTHLH, CTGF, PAX6, POU3F2, JAG1, COL1A1, COL5A2, SPINK5	378	184	13528	1.55602	1	0.853385	99.3794
GOTERM_BP_FAT	GO:0007398	ectoderm development	8	1.60321	0.317899	PTHLH, CTGF, PAX6, POU3F2, JAG1, COL1A1, COL5A2, SPINK5	378	199	13528	1.43873	1	0.891879	99.869
GOTERM_BP_FAT	GO:0030855	epithelial cell differentiation	6	1.2024	0.334913	PTHLH, ONECUT1, PAX6, NKX2-1, JAG1, SPINK5	378	137	13528	1.56737	1	0.902468	99.9155
GOTERM_BP_FAT	GO:0009913	epidermal cell differentiation	3	0.601202	0.600304	PAX6, JAG1, SPINK5	378	72	13528	1.49118	1	0.985959	100
Annotation Cluster 79	Enrichment Score: 0.4389786320497149
Category	GO ID	GO Term	Count	%	PValue	Genes (Official Gene Symbol)	List Total	Pop Hits	Pop Total	Fold Enrichment	Bonferroni	Benjamini	FDR
GOTERM_BP_FAT	GO:0035239	tube morphogenesis	7	1.40281	0.143876	SPRY2, RET, NRP1, CD44, ZEB2, NR4A3, BCL2L11	378	127	13528	1.97259	1	0.719933	93.2472
GOTERM_BP_FAT	GO:0048754	branching morphogenesis of a tube	3	0.601202	0.544517	SPRY2, NRP1, CD44	378	65	13528	1.65177	1	0.977748	99.9999
GOTERM_BP_FAT	GO:0001763	morphogenesis of a branching structure	3	0.601202	0.615269	SPRY2, NRP1, CD44	378	74	13528	1.45088	1	0.987674	100
Annotation Cluster 80	Enrichment Score: 0.4367164036070402
Category	GO ID	GO Term	Count	%	PValue	Genes (Official Gene Symbol)	List Total	Pop Hits	Pop Total	Fold Enrichment	Bonferroni	Benjamini	FDR
GOTERM_CC_FAT	GO:0044433	cytoplasmic vesicle part	8	1.60321	0.233502	SCAMP1, SLC17A6, MYO6, GJA1, GRIA3, THBS1, PHLDA1, FN1	341	187	12782	1.60359	1	0.726755	97.2453
GOTERM_CC_FAT	GO:0030659	cytoplasmic vesicle membrane	6	1.2024	0.311116	SCAMP1, SLC17A6, MYO6, GJA1, GRIA3, PHLDA1	341	139	12782	1.61801	1	0.798114	99.3487
GOTERM_CC_FAT	GO:0012506	vesicle membrane	6	1.2024	0.374422	SCAMP1, SLC17A6, MYO6, GJA1, GRIA3, PHLDA1	341	151	12782	1.48943	1	0.841498	99.8228
GOTERM_CC_FAT	GO:0030665	clathrin coated vesicle membrane	3	0.601202	0.41372	SCAMP1, SLC17A6, MYO6	341	53	12782	2.12173	1	0.855119	99.9262
GOTERM_CC_FAT	GO:0030662	coated vesicle membrane	3	0.601202	0.582287	SCAMP1, SLC17A6, MYO6	341	73	12782	1.54043	1	0.944859	99.9992
Annotation Cluster 81	Enrichment Score: 0.4279102625852782
Category	GO ID	GO Term	Count	%	PValue	Genes (Official Gene Symbol)	List Total	Pop Hits	Pop Total	Fold Enrichment	Bonferroni	Benjamini	FDR
GOTERM_BP_FAT	GO:0006112	energy reserve metabolic process	4	0.801603	0.117375	MC4R, GNAS, GYG2, GYG1	378	43	13528	3.32915	1	0.667891	88.5399
GOTERM_BP_FAT	GO:0015980	energy derivation by oxidation of organic compounds	5	1.002	0.5729	MC4R, GNAS, GYG2, GYG1, NFATC3	378	144	13528	1.24265	1	0.982321	100
GOTERM_BP_FAT	GO:0006091	generation of precursor metabolites and energy	8	1.60321	0.773774	ENOX2, RUNX1T1, MC4R, GNAS, GYG2, GYG1, STEAP2, NFATC3	378	313	13528	0.914718	1	0.998101	100
Annotation Cluster 82	Enrichment Score: 0.4198530770316653
Category	GO ID	GO Term	Count	%	PValue	Genes (Official Gene Symbol)	List Total	Pop Hits	Pop Total	Fold Enrichment	Bonferroni	Benjamini	FDR
GOTERM_MF_FAT	GO:0031267	small GTPase binding	5	1.002	0.31616	PLCE1, DIAPH2, ERC1, FGD3, ANXA2	366	101	12983	1.75607	1	0.940779	99.6326
GOTERM_MF_FAT	GO:0051020	GTPase binding	5	1.002	0.367417	PLCE1, DIAPH2, ERC1, FGD3, ANXA2	366	109	12983	1.62719	1	0.953184	99.8836
GOTERM_MF_FAT	GO:0017016	Ras GTPase binding	4	0.801603	0.473559	PLCE1, DIAPH2, ERC1, ANXA2	366	91	12983	1.55924	1	0.976311	99.9923
Annotation Cluster 83	Enrichment Score: 0.40819495880558193
Category	GO ID	GO Term	Count	%	PValue	Genes (Official Gene Symbol)	List Total	Pop Hits	Pop Total	Fold Enrichment	Bonferroni	Benjamini	FDR
GOTERM_MF_FAT	GO:0016564	transcription repressor activity	16	3.20641	0.0338467	IKZF1, ARID5B, RUNX1T1, PAWR, ZEB1, PRDM16, NR2E1, FOXP4, FOXP2, CDKN1C, EPC1, HIPK2, BCL11A, POU3F3, ZFPM2, TCF4	366	316	12983	1.79608	1	0.518907	39.828
GOTERM_MF_FAT	GO:0003714	transcription corepressor activity	6	1.2024	0.386355	HIPK2, BCL11A, ZFPM2, PAWR, ZEB1, TCF4	366	145	12983	1.46783	1	0.953044	99.9257
GOTERM_MF_FAT	GO:0003712	transcription cofactor activity	9	1.80361	0.805381	NCOA3, HIPK2, BCL11A, ZFPM2, PDLIM1, PAWR, ZEB1, TCF4, PRDM16	366	363	12983	0.879488	1	0.99835	100
GOTERM_MF_FAT	GO:0008134	transcription factor binding	11	2.20441	0.916554	PRICKLE1, NCOA3, MAFB, HIPK2, BCL11A, ZFPM2, PDLIM1, PAWR, ZEB1, TCF4, PRDM16	366	513	12983	0.760623	1	0.999891	100
GOTERM_MF_FAT	GO:0003713	transcription coactivator activity	4	0.801603	0.942677	NCOA3, PDLIM1, ZEB1, PRDM16	366	214	12983	0.663041	1	0.999965	100
Annotation Cluster 84	Enrichment Score: 0.40449857728675015
Category	GO ID	GO Term	Count	%	PValue	Genes (Official Gene Symbol)	List Total	Pop Hits	Pop Total	Fold Enrichment	Bonferroni	Benjamini	FDR
GOTERM_CC_FAT	GO:0005667	transcription factor complex	11	2.20441	0.0548986	NPAS2, SMAD9, MAFB, SOX2, TFEB, TEAD1, NKX2-1, POU3F2, PDLIM1, ZEB1, TCF4	341	210	12782	1.96344	1	0.405159	53.3574
GOTERM_CC_FAT	GO:0044451	nucleoplasm part	19	3.80762	0.224977	TFIP11, MEF2C, SMAD9, MYO6, MAFB, SOX2, TFEB, TEAD1, PDLIM1, ZEB1, PRDM16, EPC1, NPAS2, RSRC1, HIPK2, NUDT21, NKX2-1, POU3F2, TCF4	341	555	12782	1.28323	1	0.717069	96.8014
GOTERM_CC_FAT	GO:0005654	nucleoplasm	26	5.21042	0.402874	NCBP2, MEF2C, SOX2, TFEB, PDLIM1, ZEB1, PRDM16, EPC1, NPAS2, WIBG, NUDT21, NKX2-1, POU3F2, TCF4, TPR, NUDT16, TFIP11, SMAD9, MYO6, MAFB, TEAD1, CDKN1A, RSRC1, HIPK2, MYO16, DUSP6	341	882	12782	1.10497	1	0.854939	99.9055
GOTERM_CC_FAT	GO:0031981	nuclear lumen	39	7.81563	0.565457	MEF2C, NCBP2, KIF4A, FOSL2, TSHZ1, SEPT2, SOX2, TFEB, PDLIM1, ZEB1, PRDM16, MINA, EPC1, NPAS2, WIBG, NUDT21, NKX2-1, POU3F2, MSN, TCF4, TPR, PHLDA1, TFIP11, NUDT16, MYO6, SMAD9, MAFB, TEAD1, FOXP4, C16ORF88, FXR1, CDKN1C, CDKN1A, CSRNP3, RSRC1, HIPK2, MYO16, DUSP6, CBS	341	1450	12782	1.00819	1	0.93892	99.9987
GOTERM_CC_FAT	GO:0043233	organelle lumen	45	9.01804	0.778005	MEF2C, PDP1, NCBP2, KIF4A, FOSL2, SEPT2, TSHZ1, SOX2, TFEB, PDLIM1, ZEB1, EDEM3, PRDM16, MINA, EPC1, NPAS2, GLT25D2, WIBG, NUDT21, NKX2-1, POU3F2, MSN, TCF4, TPR, THBS1, PHLDA1, FN1, TFIP11, NUDT16, SHMT2, MYO6, SMAD9, MAFB, TEAD1, FOXP4, C16ORF88, FXR1, CDKN1C, CDKN1A, CSRNP3, RSRC1, HIPK2, MYO16, DUSP6, CBS	341	1820	12782	0.926799	1	0.986795	100
GOTERM_CC_FAT	GO:0031974	membrane-enclosed lumen	45	9.01804	0.819431	MEF2C, PDP1, NCBP2, KIF4A, FOSL2, SEPT2, TSHZ1, SOX2, TFEB, PDLIM1, ZEB1, EDEM3, PRDM16, MINA, EPC1, NPAS2, GLT25D2, WIBG, NUDT21, NKX2-1, POU3F2, MSN, TCF4, TPR, THBS1, PHLDA1, FN1, TFIP11, NUDT16, SHMT2, MYO6, SMAD9, MAFB, TEAD1, FOXP4, C16ORF88, FXR1, CDKN1C, CDKN1A, CSRNP3, RSRC1, HIPK2, MYO16, DUSP6, CBS	341	1856	12782	0.908822	1	0.992383	100
GOTERM_CC_FAT	GO:0070013	intracellular organelle lumen	43	8.61723	0.821763	MEF2C, PDP1, NCBP2, KIF4A, FOSL2, TSHZ1, SEPT2, SOX2, TFEB, PDLIM1, ZEB1, EDEM3, PRDM16, MINA, EPC1, NPAS2, GLT25D2, WIBG, NUDT21, NKX2-1, POU3F2, MSN, TCF4, TPR, PHLDA1, TFIP11, NUDT16, SHMT2, MYO6, SMAD9, MAFB, TEAD1, FOXP4, C16ORF88, FXR1, CDKN1C, CDKN1A, CSRNP3, RSRC1, HIPK2, MYO16, DUSP6, CBS	341	1779	12782	0.906018	1	0.992005	100
Annotation Cluster 85	Enrichment Score: 0.4027319580264592
Category	GO ID	GO Term	Count	%	PValue	Genes (Official Gene Symbol)	List Total	Pop Hits	Pop Total	Fold Enrichment	Bonferroni	Benjamini	FDR
GOTERM_MF_FAT	GO:0004860	protein kinase inhibitor activity	3	0.601202	0.26872	CDKN1C, CDKN1A, WNK1	366	36	12983	2.95606	1	0.921983	99.0116
GOTERM_MF_FAT	GO:0019210	kinase inhibitor activity	3	0.601202	0.279223	CDKN1C, CDKN1A, WNK1	366	37	12983	2.87616	1	0.928114	99.2016
GOTERM_MF_FAT	GO:0019207	kinase regulator activity	4	0.801603	0.48795	CDKN1C, CDKN1A, CCKBR, WNK1	366	93	12983	1.52571	1	0.97747	99.9949
GOTERM_MF_FAT	GO:0019887	protein kinase regulator activity	3	0.601202	0.66903	CDKN1C, CDKN1A, WNK1	366	81	12983	1.3138	1	0.99366	100
Annotation Cluster 86	Enrichment Score: 0.38954793913491675
Category	GO ID	GO Term	Count	%	PValue	Genes (Official Gene Symbol)	List Total	Pop Hits	Pop Total	Fold Enrichment	Bonferroni	Benjamini	FDR
GOTERM_BP_FAT	GO:0001508	regulation of action potential	4	0.801603	0.294424	SCN1A, TAC1, POU3F2, MBP	378	68	13528	2.1052	1	0.878405	99.7644
GOTERM_BP_FAT	GO:0019228	regulation of action potential in neuron	3	0.601202	0.446512	SCN1A, POU3F2, MBP	378	54	13528	1.98824	1	0.952466	99.9965
GOTERM_BP_FAT	GO:0042391	regulation of membrane potential	5	1.002	0.515881	SCN1A, PPP3CB, TAC1, POU3F2, MBP	378	134	13528	1.33539	1	0.972645	99.9997
Annotation Cluster 87	Enrichment Score: 0.38571008788364153
Category	GO ID	GO Term	Count	%	PValue	Genes (Official Gene Symbol)	List Total	Pop Hits	Pop Total	Fold Enrichment	Bonferroni	Benjamini	FDR
GOTERM_BP_FAT	GO:0006470	protein amino acid dephosphorylation	6	1.2024	0.312894	PDP1, PPP3CB, PTPRR, PTPRO, PTPN11, DUSP6	378	133	13528	1.61451	1	0.889168	99.8513
GOTERM_MF_FAT	GO:0004721	phosphoprotein phosphatase activity	7	1.40281	0.319587	PDP1, PPP3CB, PTPRR, PTPRO, PPAP2B, PTPN11, DUSP6	366	165	12983	1.5049	1	0.940898	99.6588
GOTERM_MF_FAT	GO:0004722	protein serine/threonine phosphatase activity	3	0.601202	0.362258	PDP1, PPP3CB, DUSP6	366	45	12983	2.36485	1	0.952232	99.8688
GOTERM_BP_FAT	GO:0016311	dephosphorylation	6	1.2024	0.429041	PDP1, PPP3CB, PTPRR, PTPRO, PTPN11, DUSP6	378	154	13528	1.39435	1	0.947632	99.994
GOTERM_MF_FAT	GO:0016791	phosphatase activity	8	1.60321	0.553888	PDP1, PPP3CB, PTPRR, INPP4B, PTPRO, PPAP2B, PTPN11, DUSP6	366	249	12983	1.13968	1	0.985197	99.9993
GOTERM_MF_FAT	GO:0004725	protein tyrosine phosphatase activity	4	0.801603	0.563395	PTPRR, PTPRO, PTPN11, DUSP6	366	104	12983	1.36433	1	0.986264	99.9995
Annotation Cluster 88	Enrichment Score: 0.38376752045888796
Category	GO ID	GO Term	Count	%	PValue	Genes (Official Gene Symbol)	List Total	Pop Hits	Pop Total	Fold Enrichment	Bonferroni	Benjamini	FDR
GOTERM_BP_FAT	GO:0009187	cyclic nucleotide metabolic process	4	0.801603	0.0885842	PTHLH, ADCY8, PDE5A, GUCY1A3	378	38	13528	3.7672	1	0.586806	79.9985
GOTERM_BP_FAT	GO:0009123	nucleoside monophosphate metabolic process	5	1.002	0.111897	PTHLH, ADSSL1, ADCY8, PDE5A, GUCY1A3	378	66	13528	2.71124	1	0.653768	87.241
GOTERM_BP_FAT	GO:0009124	nucleoside monophosphate biosynthetic process	3	0.601202	0.408044	ADSSL1, ADCY8, GUCY1A3	378	50	13528	2.1473	1	0.940464	99.9888
GOTERM_BP_FAT	GO:0006163	purine nucleotide metabolic process	7	1.40281	0.416832	PTHLH, ADSSL1, NUDT1, ADCY8, PDE5A, GUCY1A3, ATP1A2	378	186	13528	1.34687	1	0.943474	99.9914
GOTERM_BP_FAT	GO:0044271	nitrogen compound biosynthetic process	10	2.00401	0.555476	DCTD, ADSSL1, CTH, ASS1, ADCY8, PHGDH, GUCY1A3, ATP1A2, PSAT1, CBS	378	325	13528	1.10118	1	0.979697	99.9999
GOTERM_BP_FAT	GO:0009165	nucleotide biosynthetic process	5	1.002	0.765755	DCTD, ADSSL1, ADCY8, GUCY1A3, ATP1A2	378	186	13528	0.962053	1	0.997853	100
GOTERM_BP_FAT	GO:0006164	purine nucleotide biosynthetic process	4	0.801603	0.785286	ADSSL1, ADCY8, GUCY1A3, ATP1A2	378	148	13528	0.967253	1	0.998438	100
GOTERM_BP_FAT	GO:0034654	nucleobase, nucleoside, nucleotide and nucleic acid biosynthetic process	5	1.002	0.790196	DCTD, ADSSL1, ADCY8, GUCY1A3, ATP1A2	378	193	13528	0.92716	1	0.998564	100
GOTERM_BP_FAT	GO:0034404	nucleobase, nucleoside and nucleotide biosynthetic process	5	1.002	0.790196	DCTD, ADSSL1, ADCY8, GUCY1A3, ATP1A2	378	193	13528	0.92716	1	0.998564	100
Annotation Cluster 89	Enrichment Score: 0.3834419958498427
Category	GO ID	GO Term	Count	%	PValue	Genes (Official Gene Symbol)	List Total	Pop Hits	Pop Total	Fold Enrichment	Bonferroni	Benjamini	FDR
GOTERM_BP_FAT	GO:0046903	secretion	11	2.20441	0.31967	CADPS, SCAMP1, PTGER3, MYO6, MC4R, GNAS, SYT6, GAL, STEAP2, CLCN5, ANXA2	378	300	13528	1.31224	1	0.892218	99.8748
GOTERM_BP_FAT	GO:0032940	secretion by cell	8	1.60321	0.353668	CADPS, SCAMP1, MYO6, MC4R, GNAS, SYT6, GAL, STEAP2	378	207	13528	1.38313	1	0.911681	99.9486
GOTERM_BP_FAT	GO:0006887	exocytosis	4	0.801603	0.625714	CADPS, SCAMP1, SYT6, STEAP2	378	115	13528	1.24481	1	0.988286	100
Annotation Cluster 90	Enrichment Score: 0.37936197292047363
Category	GO ID	GO Term	Count	%	PValue	Genes (Official Gene Symbol)	List Total	Pop Hits	Pop Total	Fold Enrichment	Bonferroni	Benjamini	FDR
GOTERM_BP_FAT	GO:0006954	inflammatory response	12	2.40481	0.294185	CD55, PTGER3, CD44, CRH, TAC1, PLA2G4C, GAL, THBS1, IL22, NFATC3, SPP1, FN1	378	325	13528	1.32142	1	0.878872	99.763
GOTERM_BP_FAT	GO:0009611	response to wounding	18	3.60721	0.302393	ACHE, NRP1, PTGER3, TNC, TAC1, GAL, ANXA5, IL22, CD55, CD44, CTGF, CX3CR1, CRH, PLA2G4C, THBS1, NFATC3, FN1, SPP1	378	530	13528	1.21545	1	0.883015	99.8065
GOTERM_BP_FAT	GO:0006952	defense response	15	3.00601	0.817941	PTGER3, TAC1, CX3CL1, GAL, IL22, CD55, CD44, GRM7, CX3CR1, CRH, PLA2G4C, THBS1, NFATC3, FN1, SPP1	378	615	13528	0.872887	1	0.999092	100
Annotation Cluster 91	Enrichment Score: 0.36653515219344807
Category	GO ID	GO Term	Count	%	PValue	Genes (Official Gene Symbol)	List Total	Pop Hits	Pop Total	Fold Enrichment	Bonferroni	Benjamini	FDR
GOTERM_CC_FAT	GO:0015630	microtubule cytoskeleton	17	3.40681	0.390638	KIF4A, SEPT2, DNAH14, THAP6, FAM110C, MID1, DNAH5, SPRY2, KRT18, CEP350, LCA5, HIPK2, NUDT21, TUBB6, CLIP1, CEP290, TRAF5	341	549	12782	1.1607	1	0.85364	99.8758
GOTERM_CC_FAT	GO:0005813	centrosome	8	1.60321	0.392047	KRT18, CEP350, LCA5, FAM110C, HIPK2, NUDT21, CEP290, TRAF5	341	224	12782	1.33871	1	0.851577	99.8796
GOTERM_CC_FAT	GO:0005815	microtubule organizing center	8	1.60321	0.519137	KRT18, CEP350, LCA5, FAM110C, HIPK2, NUDT21, CEP290, TRAF5	341	253	12782	1.18526	1	0.920742	99.9949
Annotation Cluster 92	Enrichment Score: 0.3516450902795775
Category	GO ID	GO Term	Count	%	PValue	Genes (Official Gene Symbol)	List Total	Pop Hits	Pop Total	Fold Enrichment	Bonferroni	Benjamini	FDR
GOTERM_MF_FAT	GO:0046983	protein dimerization activity	18	3.60721	0.35464	ACHE, CARS, CCDC88A, FOSL2, IKZF1, RUNX1T1, SOX5, DSCAML1, EEA1, SOX6, FOXP4, FOXP2, TP53I3, BOK, GUCY1A3, CLIP1, TCF4, CBS	366	542	12983	1.17806	1	0.949971	99.8436
GOTERM_MF_FAT	GO:0042803	protein homodimerization activity	11	2.20441	0.465017	TP53I3, CARS, ACHE, CCDC88A, RUNX1T1, CLIP1, DSCAML1, EEA1, FOXP4, CBS, FOXP2	366	334	12983	1.16826	1	0.974903	99.9902
GOTERM_MF_FAT	GO:0042802	identical protein binding	19	3.80762	0.534328	ACHE, CARS, NRP1, CCDC88A, RUNX1T1, DSCAML1, EEA1, FOXP4, FOXP2, TP53I3, PRMT2, RYR2, CLIP1, GNAS, POU3F2, CTSC, COL1A1, THBS1, CBS	366	640	12983	1.0531	1	0.983982	99.9987
Annotation Cluster 93	Enrichment Score: 0.349661151593478
Category	GO ID	GO Term	Count	%	PValue	Genes (Official Gene Symbol)	List Total	Pop Hits	Pop Total	Fold Enrichment	Bonferroni	Benjamini	FDR
GOTERM_MF_FAT	GO:0015179	L-amino acid transmembrane transporter activity	3	0.601202	0.289714	SLC17A6, SLC38A1, SLC7A11	366	38	12983	2.80047	1	0.933722	99.3569
GOTERM_MF_FAT	GO:0015171	amino acid transmembrane transporter activity	3	0.601202	0.497249	SLC17A6, SLC38A1, SLC7A11	366	59	12983	1.8037	1	0.97737	99.9961
GOTERM_MF_FAT	GO:0005275	amine transmembrane transporter activity	3	0.601202	0.620116	SLC17A6, SLC38A1, SLC7A11	366	74	12983	1.43808	1	0.99074	99.9999
Annotation Cluster 94	Enrichment Score: 0.3448519709464307
Category	GO ID	GO Term	Count	%	PValue	Genes (Official Gene Symbol)	List Total	Pop Hits	Pop Total	Fold Enrichment	Bonferroni	Benjamini	FDR
GOTERM_BP_FAT	GO:0035150	regulation of tube size	3	0.601202	0.437023	ACTG2, PDE5A, GUCY1A3	378	53	13528	2.02576	1	0.949934	99.9953
GOTERM_BP_FAT	GO:0050880	regulation of blood vessel size	3	0.601202	0.437023	ACTG2, PDE5A, GUCY1A3	378	53	13528	2.02576	1	0.949934	99.9953
GOTERM_BP_FAT	GO:0003018	vascular process in circulatory system	3	0.601202	0.483543	ACTG2, PDE5A, GUCY1A3	378	58	13528	1.85112	1	0.964262	99.999
Annotation Cluster 95	Enrichment Score: 0.3265506682444359
Category	GO ID	GO Term	Count	%	PValue	Genes (Official Gene Symbol)	List Total	Pop Hits	Pop Total	Fold Enrichment	Bonferroni	Benjamini	FDR
GOTERM_BP_FAT	GO:0010608	posttranscriptional regulation of gene expression	9	1.80361	0.235037	CALCR, NCBP2, EIF4G1, ZFP36L2, EIF4EBP1, WIBG, CELF1, THBS1, IGFBP5	378	211	13528	1.52652	1	0.835589	99.0426
GOTERM_BP_FAT	GO:0006446	regulation of translational initiation	3	0.601202	0.317315	NCBP2, EIF4G1, EIF4EBP1	378	41	13528	2.61866	1	0.892635	99.8671
GOTERM_BP_FAT	GO:0006417	regulation of translation	6	1.2024	0.334913	NCBP2, EIF4G1, EIF4EBP1, WIBG, THBS1, IGFBP5	378	137	13528	1.56737	1	0.902468	99.9155
GOTERM_BP_FAT	GO:0032269	negative regulation of cellular protein metabolic process	3	0.601202	0.962834	EIF4EBP1, THBS1, IGFBP5	378	180	13528	0.596473	1	0.999997	100
GOTERM_BP_FAT	GO:0051248	negative regulation of protein metabolic process	3	0.601202	0.968582	EIF4EBP1, THBS1, IGFBP5	378	187	13528	0.574145	1	0.999998	100
Annotation Cluster 96	Enrichment Score: 0.3213419399096281
Category	GO ID	GO Term	Count	%	PValue	Genes (Official Gene Symbol)	List Total	Pop Hits	Pop Total	Fold Enrichment	Bonferroni	Benjamini	FDR
GOTERM_BP_FAT	GO:0006639	acylglycerol metabolic process	3	0.601202	0.398223	LPL, PLCE1, PTPN11	378	49	13528	2.19112	1	0.936275	99.9851
GOTERM_BP_FAT	GO:0006638	neutral lipid metabolic process	3	0.601202	0.408044	LPL, PLCE1, PTPN11	378	50	13528	2.1473	1	0.940464	99.9888
GOTERM_BP_FAT	GO:0006662	glycerol ether metabolic process	3	0.601202	0.417786	LPL, PLCE1, PTPN11	378	51	13528	2.1052	1	0.943567	99.9916
GOTERM_BP_FAT	GO:0018904	organic ether metabolic process	3	0.601202	0.437023	LPL, PLCE1, PTPN11	378	53	13528	2.02576	1	0.949934	99.9953
GOTERM_BP_FAT	GO:0046486	glycerolipid metabolic process	4	0.801603	0.833677	LPL, PLCE1, PLA2G4C, PTPN11	378	162	13528	0.883663	1	0.999338	100
Annotation Cluster 97	Enrichment Score: 0.31508048723926985
Category	GO ID	GO Term	Count	%	PValue	Genes (Official Gene Symbol)	List Total	Pop Hits	Pop Total	Fold Enrichment	Bonferroni	Benjamini	FDR
GOTERM_BP_FAT	GO:0010324	membrane invagination	8	1.60321	0.412568	SCAMP1, KRAS, MYO6, EEA1, STEAP2, THBS1, MEGF10, CLCN5	378	220	13528	1.30139	1	0.942056	99.9902
GOTERM_BP_FAT	GO:0006897	endocytosis	8	1.60321	0.412568	SCAMP1, KRAS, MYO6, EEA1, STEAP2, THBS1, MEGF10, CLCN5	378	220	13528	1.30139	1	0.942056	99.9902
GOTERM_BP_FAT	GO:0016044	membrane organization	12	2.40481	0.500863	SCAMP1, CCDC88A, VAV3, KRAS, MYO6, CRB1, USO1, EEA1, STEAP2, THBS1, MEGF10, CLCN5	378	381	13528	1.12719	1	0.969416	99.9994
GOTERM_BP_FAT	GO:0016192	vesicle-mediated transport	16	3.20641	0.644123	SCAMP1, VAV3, MYO6, SYT6, EEA1, MEGF10, CADPS, KRT18, KRAS, STXBP6, USO1, CPNE3, STEAP2, ERC1, THBS1, CLCN5	378	576	13528	0.994121	1	0.990214	100
Annotation Cluster 98	Enrichment Score: 0.3101684385234839
Category	GO ID	GO Term	Count	%	PValue	Genes (Official Gene Symbol)	List Total	Pop Hits	Pop Total	Fold Enrichment	Bonferroni	Benjamini	FDR
GOTERM_BP_FAT	GO:0016485	protein processing	5	1.002	0.380365	PTHLH, CD55, PPP2R5C, SPCS3, ADAMTS3	378	112	13528	1.59769	1	0.927747	99.9753
GOTERM_BP_FAT	GO:0051604	protein maturation	5	1.002	0.443228	PTHLH, CD55, PPP2R5C, SPCS3, ADAMTS3	378	122	13528	1.46674	1	0.952047	99.9961
GOTERM_BP_FAT	GO:0051605	protein maturation by peptide bond cleavage	3	0.601202	0.696092	CD55, SPCS3, ADAMTS3	378	86	13528	1.24843	1	0.994508	100
Annotation Cluster 99	Enrichment Score: 0.3023484578575447
Category	GO ID	GO Term	Count	%	PValue	Genes (Official Gene Symbol)	List Total	Pop Hits	Pop Total	Fold Enrichment	Bonferroni	Benjamini	FDR
GOTERM_BP_FAT	GO:0009100	glycoprotein metabolic process	9	1.80361	0.201844	CSGALNACT1, ST3GAL1, ACHE, GALNT10, FUT1, EDEM3, COL11A1, MAN1C1, PHLDA1	378	202	13528	1.59453	1	0.792591	97.9993
GOTERM_BP_FAT	GO:0009101	glycoprotein biosynthetic process	6	1.2024	0.450939	CSGALNACT1, ST3GAL1, GALNT10, FUT1, MAN1C1, PHLDA1	378	158	13528	1.35905	1	0.953719	99.997
GOTERM_BP_FAT	GO:0043413	biopolymer glycosylation	4	0.801603	0.696694	ST3GAL1, GALNT10, FUT1, MAN1C1	378	128	13528	1.11839	1	0.994498	100
GOTERM_BP_FAT	GO:0070085	glycosylation	4	0.801603	0.696694	ST3GAL1, GALNT10, FUT1, MAN1C1	378	128	13528	1.11839	1	0.994498	100
GOTERM_BP_FAT	GO:0006486	protein amino acid glycosylation	4	0.801603	0.696694	ST3GAL1, GALNT10, FUT1, MAN1C1	378	128	13528	1.11839	1	0.994498	100
Annotation Cluster 100	Enrichment Score: 0.2925702535583332
Category	GO ID	GO Term	Count	%	PValue	Genes (Official Gene Symbol)	List Total	Pop Hits	Pop Total	Fold Enrichment	Bonferroni	Benjamini	FDR
GOTERM_BP_FAT	GO:0043039	tRNA aminoacylation	3	0.601202	0.368327	CARS, EPRS, TPR	378	46	13528	2.33402	1	0.920723	99.9655
GOTERM_BP_FAT	GO:0043038	amino acid activation	3	0.601202	0.368327	CARS, EPRS, TPR	378	46	13528	2.33402	1	0.920723	99.9655
GOTERM_BP_FAT	GO:0006418	tRNA aminoacylation for protein translation	3	0.601202	0.368327	CARS, EPRS, TPR	378	46	13528	2.33402	1	0.920723	99.9655
GOTERM_MF_FAT	GO:0004812	aminoacyl-tRNA ligase activity	3	0.601202	0.382517	CARS, EPRS, TPR	366	47	12983	2.26421	1	0.955752	99.9185
GOTERM_MF_FAT	GO:0016876	ligase activity, forming aminoacyl-tRNA and related compounds	3	0.601202	0.382517	CARS, EPRS, TPR	366	47	12983	2.26421	1	0.955752	99.9185
GOTERM_MF_FAT	GO:0016875	ligase activity, forming carbon-oxygen bonds	3	0.601202	0.382517	CARS, EPRS, TPR	366	47	12983	2.26421	1	0.955752	99.9185
GOTERM_BP_FAT	GO:0006399	tRNA metabolic process	3	0.601202	0.845146	CARS, EPRS, TPR	378	118	13528	0.909874	1	0.999477	100
GOTERM_BP_FAT	GO:0034660	ncRNA metabolic process	3	0.601202	0.989052	CARS, EPRS, TPR	378	230	13528	0.466805	1	1	100
GOTERM_BP_FAT	GO:0006412	translation	4	0.801603	0.995553	EIF4G1, CARS, EPRS, TPR	378	331	13528	0.432488	1	1	100
Annotation Cluster 101	Enrichment Score: 0.2913204721478016
Category	GO ID	GO Term	Count	%	PValue	Genes (Official Gene Symbol)	List Total	Pop Hits	Pop Total	Fold Enrichment	Bonferroni	Benjamini	FDR
GOTERM_BP_FAT	GO:0051270	regulation of cell motion	8	1.60321	0.292046	NRP1, ONECUT1, PAX6, TAC1, JAG1, THBS1, SST, IGFBP5	378	193	13528	1.48346	1	0.877353	99.7502
GOTERM_BP_FAT	GO:0030334	regulation of cell migration	7	1.40281	0.332164	ONECUT1, PAX6, TAC1, JAG1, THBS1, SST, IGFBP5	378	169	13528	1.48236	1	0.900752	99.9092
GOTERM_BP_FAT	GO:0040012	regulation of locomotion	7	1.40281	0.443876	ONECUT1, PAX6, TAC1, JAG1, THBS1, SST, IGFBP5	378	192	13528	1.30478	1	0.951988	99.9962
GOTERM_BP_FAT	GO:0030335	positive regulation of cell migration	3	0.601202	0.713969	ONECUT1, TAC1, THBS1	378	89	13528	1.20635	1	0.995403	100
GOTERM_BP_FAT	GO:0051272	positive regulation of cell motion	3	0.601202	0.762371	ONECUT1, TAC1, THBS1	378	98	13528	1.09556	1	0.997772	100
GOTERM_BP_FAT	GO:0040017	positive regulation of locomotion	3	0.601202	0.762371	ONECUT1, TAC1, THBS1	378	98	13528	1.09556	1	0.997772	100
Annotation Cluster 102	Enrichment Score: 0.2860085465601808
Category	GO ID	GO Term	Count	%	PValue	Genes (Official Gene Symbol)	List Total	Pop Hits	Pop Total	Fold Enrichment	Bonferroni	Benjamini	FDR
GOTERM_MF_FAT	GO:0003774	motor activity	6	1.2024	0.369552	KIF4A, MYO6, DNAH14, MYO16, MYO5B, DNAH5	366	142	12983	1.49885	1	0.95102	99.8892
GOTERM_MF_FAT	GO:0051015	actin filament binding	3	0.601202	0.441496	MYO6, MYO16, MYO5B	366	53	12983	2.00789	1	0.969828	99.9815
GOTERM_CC_FAT	GO:0016459	myosin complex	3	0.601202	0.519278	MYO6, MYO16, MYO5B	341	65	12782	1.73002	1	0.918658	99.995
GOTERM_CC_FAT	GO:0015629	actin cytoskeleton	6	1.2024	0.847156	ACTG2, MYO6, CALD1, MYO16, MYO5B, TNNI1	341	269	12782	0.836071	1	0.994312	100
Annotation Cluster 103	Enrichment Score: 0.2656977878821973
Category	GO ID	GO Term	Count	%	PValue	Genes (Official Gene Symbol)	List Total	Pop Hits	Pop Total	Fold Enrichment	Bonferroni	Benjamini	FDR
GOTERM_MF_FAT	GO:0005262	calcium channel activity	4	0.801603	0.383899	TRPC4, GRM7, RYR2, CACNA2D3	366	79	12983	1.79608	1	0.953383	99.9211
GOTERM_BP_FAT	GO:0015674	di-, tri-valent inorganic cation transport	6	1.2024	0.545974	TRPC4, PPP3CB, RYR2, CACNA2D3, STEAP2, SLC40A1	378	176	13528	1.22006	1	0.977903	99.9999
GOTERM_BP_FAT	GO:0006816	calcium ion transport	4	0.801603	0.761234	TRPC4, PPP3CB, RYR2, CACNA2D3	378	142	13528	1.00812	1	0.997754	100
Annotation Cluster 104	Enrichment Score: 0.2611557062292881
Category	GO ID	GO Term	Count	%	PValue	Genes (Official Gene Symbol)	List Total	Pop Hits	Pop Total	Fold Enrichment	Bonferroni	Benjamini	FDR
GOTERM_CC_FAT	GO:0000307	cyclin-dependent protein kinase holoenzyme complex	3	0.601202	0.0331105	CDKN1A, CCND2, CDK6	341	11	12782	10.2229	0.99998	0.303301	36.5425
GOTERM_BP_FAT	GO:0050678	regulation of epithelial cell proliferation	5	1.002	0.135943	CDKN1C, CCND2, PAX6, CDK6, FOXP2	378	71	13528	2.52031	1	0.707639	92.0753
GOTERM_BP_FAT	GO:0051329	interphase of mitotic cell cycle	5	1.002	0.323199	CDKN1C, CDKN1A, CCND2, PPP3CB, CDK6	378	103	13528	1.7373	1	0.894779	99.8856
GOTERM_BP_FAT	GO:0051325	interphase	5	1.002	0.342239	CDKN1C, CDKN1A, CCND2, PPP3CB, CDK6	378	106	13528	1.68813	1	0.905548	99.9303
GOTERM_BP_FAT	GO:0000079	regulation of cyclin-dependent protein kinase activity	3	0.601202	0.446512	CDKN1C, CDKN1A, CCND2	378	54	13528	1.98824	1	0.952466	99.9965
GOTERM_BP_FAT	GO:0000082	G1/S transition of mitotic cell cycle	3	0.601202	0.465216	CDKN1A, CCND2, PPP3CB	378	56	13528	1.91723	1	0.958329	99.9981
GOTERM_BP_FAT	GO:0051726	regulation of cell cycle	10	2.00401	0.577671	CDKN1C, CDKN1A, FAM5B, CCND2, MYO16, CDK6, TPR, PDCD4, ADCYAP1, PTPN11	378	331	13528	1.08122	1	0.982937	100
GOTERM_BP_FAT	GO:0051301	cell division	7	1.40281	0.834964	RAD21, SEPT2, CCND2, DIAPH2, POU3F3, CDK6, POU3F2	378	295	13528	0.849215	1	0.999341	100
GOTERM_BP_FAT	GO:0000278	mitotic cell cycle	8	1.60321	0.894905	CDKN1C, CDKN1A, RAD21, SEPT2, CCND2, PPP3CB, CLIP1, CDK6	378	370	13528	0.773802	1	0.999875	100
GOTERM_BP_FAT	GO:0022402	cell cycle process	12	2.40481	0.920973	CDKN1C, CDKN1A, RAD21, SEPT2, CCND2, PPP3CB, PHGDH, CLIP1, CDK6, THBS1, MAP2K6, SART1	378	565	13528	0.760107	1	0.999952	100
GOTERM_BP_FAT	GO:0022403	cell cycle phase	8	1.60321	0.946056	CDKN1C, CDKN1A, RAD21, SEPT2, CCND2, PPP3CB, CLIP1, CDK6	378	414	13528	0.691563	1	0.999988	100
GOTERM_BP_FAT	GO:0007049	cell cycle	14	2.80561	0.985293	SEPT2, EGFL6, CDK6, SART1, CDKN1C, CDKN1A, RAD21, KRT18, CCND2, PHGDH, PPP3CB, CLIP1, THBS1, MAP2K6	378	776	13528	0.645666	1	1	100
GOTERM_BP_FAT	GO:0007067	mitosis	3	0.601202	0.985967	RAD21, SEPT2, CLIP1	378	220	13528	0.488023	1	1	100
GOTERM_BP_FAT	GO:0000280	nuclear division	3	0.601202	0.985967	RAD21, SEPT2, CLIP1	378	220	13528	0.488023	1	1	100
GOTERM_BP_FAT	GO:0000087	M phase of mitotic cell cycle	3	0.601202	0.987291	RAD21, SEPT2, CLIP1	378	224	13528	0.479308	1	1	100
GOTERM_BP_FAT	GO:0048285	organelle fission	3	0.601202	0.988776	RAD21, SEPT2, CLIP1	378	229	13528	0.468843	1	1	100
GOTERM_BP_FAT	GO:0000279	M phase	3	0.601202	0.99913	RAD21, SEPT2, CLIP1	378	329	13528	0.326338	1	1	100
Annotation Cluster 105	Enrichment Score: 0.2516314133323278
Category	GO ID	GO Term	Count	%	PValue	Genes (Official Gene Symbol)	List Total	Pop Hits	Pop Total	Fold Enrichment	Bonferroni	Benjamini	FDR
GOTERM_BP_FAT	GO:0006468	protein amino acid phosphorylation	22	4.40882	0.312349	FGFR2, RET, TNIK, CSNK1G1, BMPR2, WNK1, CDK6, PTPN11, EPHB2, STYK1, PLCE1, RIOK3, SCYL2, RSRC1, ULK2, HIPK2, ADRA2A, SHC1, ERC1, THBS1, MAP2K6, MYLK	378	667	13528	1.18043	1	0.889313	99.8493
GOTERM_BP_FAT	GO:0007243	protein kinase cascade	13	2.60521	0.330394	WNT5A, RET, TNIK, WNK1, PTPN11, CARD10, PLCE1, ADRA2A, SHC1, ERC1, THBS1, MAP2K6, DUSP6	378	370	13528	1.25743	1	0.899849	99.905
GOTERM_MF_FAT	GO:0004672	protein kinase activity	18	3.60721	0.539593	FGFR2, NRP2, RET, NRP1, TNIK, CSNK1G1, WNK1, BMPR2, CDK6, EPHB2, STYK1, RIOK3, SCYL2, ULK2, HIPK2, CPNE3, MAP2K6, MYLK	366	606	12983	1.05364	1	0.983765	99.9989
GOTERM_BP_FAT	GO:0006793	phosphorus metabolic process	27	5.41082	0.618643	FGFR2, PDP1, BMPR2, EPHB2, ADRA2A, PPP3CB, SHC1, THBS1, MAP2K6, RET, TNIK, CSNK1G1, PTPRR, WNK1, CDK6, PTPRO, PTPN11, PLCE1, STYK1, SCYL2, RIOK3, ULK2, RSRC1, HIPK2, ERC1, MYLK, DUSP6	378	973	13528	0.993099	1	0.987939	100
GOTERM_BP_FAT	GO:0006796	phosphate metabolic process	27	5.41082	0.618643	FGFR2, PDP1, BMPR2, EPHB2, ADRA2A, PPP3CB, SHC1, THBS1, MAP2K6, RET, TNIK, CSNK1G1, PTPRR, WNK1, CDK6, PTPRO, PTPN11, PLCE1, STYK1, SCYL2, RIOK3, ULK2, RSRC1, HIPK2, ERC1, MYLK, DUSP6	378	973	13528	0.993099	1	0.987939	100
GOTERM_BP_FAT	GO:0016310	phosphorylation	22	4.40882	0.644676	FGFR2, RET, TNIK, CSNK1G1, BMPR2, WNK1, CDK6, PTPN11, EPHB2, STYK1, PLCE1, RIOK3, SCYL2, RSRC1, ULK2, HIPK2, ADRA2A, SHC1, ERC1, THBS1, MAP2K6, MYLK	378	800	13528	0.98418	1	0.990188	100
GOTERM_MF_FAT	GO:0004674	protein serine/threonine kinase activity	11	2.20441	0.773479	TNIK, CSNK1G1, RIOK3, ULK2, HIPK2, WNK1, BMPR2, CPNE3, CDK6, MAP2K6, MYLK	366	430	12983	0.907441	1	0.998184	100
GOTERM_MF_FAT	GO:0005524	ATP binding	35	7.01403	0.913145	FGFR2, KIF4A, ASS1, ADCY8, DNAH14, TDRD9, BMPR2, DNAH5, EPHB2, ACTG2, HSPH1, HSPA6, TPR, MYO5B, MAP2K6, CARS, RET, MYO6, TNIK, SMCHD1, CSNK1G1, WNK1, UBE2J1, EPRS, CDK6, ATP1A2, RIMKLA, STYK1, RIOK3, SCYL2, ULK2, HIPK2, MYO16, MYLK, CLCN5	366	1477	12983	0.840585	1	0.999887	100
Annotation Cluster 106	Enrichment Score: 0.24565578427289853
Category	GO ID	GO Term	Count	%	PValue	Genes (Official Gene Symbol)	List Total	Pop Hits	Pop Total	Fold Enrichment	Bonferroni	Benjamini	FDR
GOTERM_BP_FAT	GO:0006913	nucleocytoplasmic transport	7	1.40281	0.269012	NCBP2, NUP214, PRICKLE1, RSRC1, PPP3CB, PPP1R10, TPR	378	156	13528	1.60589	1	0.862186	99.5647
GOTERM_BP_FAT	GO:0051169	nuclear transport	7	1.40281	0.278546	NCBP2, NUP214, PRICKLE1, RSRC1, PPP3CB, PPP1R10, TPR	378	158	13528	1.58556	1	0.86857	99.6534
GOTERM_BP_FAT	GO:0015931	nucleobase, nucleoside, nucleotide and nucleic acid transport	4	0.801603	0.613841	NCBP2, NUP214, GJA1, TPR	378	113	13528	1.26684	1	0.987694	100
GOTERM_BP_FAT	GO:0051028	mRNA transport	3	0.601202	0.702151	NCBP2, NUP214, TPR	378	87	13528	1.23408	1	0.994808	100
GOTERM_BP_FAT	GO:0051236	establishment of RNA localization	3	0.601202	0.757366	NCBP2, NUP214, TPR	378	97	13528	1.10686	1	0.997623	100
GOTERM_BP_FAT	GO:0050657	nucleic acid transport	3	0.601202	0.757366	NCBP2, NUP214, TPR	378	97	13528	1.10686	1	0.997623	100
GOTERM_BP_FAT	GO:0050658	RNA transport	3	0.601202	0.757366	NCBP2, NUP214, TPR	378	97	13528	1.10686	1	0.997623	100
GOTERM_BP_FAT	GO:0006403	RNA localization	3	0.601202	0.772115	NCBP2, NUP214, TPR	378	100	13528	1.07365	1	0.998065	100
Annotation Cluster 107	Enrichment Score: 0.23741933249125607
Category	GO ID	GO Term	Count	%	PValue	Genes (Official Gene Symbol)	List Total	Pop Hits	Pop Total	Fold Enrichment	Bonferroni	Benjamini	FDR
GOTERM_MF_FAT	GO:0003924	GTPase activity	8	1.60321	0.383256	RERG, GNAL, KRAS, NUDT1, TUBB6, GNAS, RIT2, TRIM23	366	211	12983	1.34494	1	0.954593	99.9199
GOTERM_MF_FAT	GO:0032561	guanyl ribonucleotide binding	11	2.20441	0.636322	RERG, GNAL, ADSSL1, SEPT2, KRAS, PDE5A, TUBB6, GUCY1A3, GNAS, RIT2, TRIM23	366	382	12983	1.02146	1	0.99189	100
GOTERM_MF_FAT	GO:0019001	guanyl nucleotide binding	11	2.20441	0.636322	RERG, GNAL, ADSSL1, SEPT2, KRAS, PDE5A, TUBB6, GUCY1A3, GNAS, RIT2, TRIM23	366	382	12983	1.02146	1	0.99189	100
GOTERM_MF_FAT	GO:0005525	GTP binding	10	2.00401	0.72357	RERG, GNAL, ADSSL1, SEPT2, KRAS, TUBB6, GUCY1A3, GNAS, RIT2, TRIM23	366	372	12983	0.953567	1	0.99696	100
Annotation Cluster 108	Enrichment Score: 0.23238865842152298
Category	GO ID	GO Term	Count	%	PValue	Genes (Official Gene Symbol)	List Total	Pop Hits	Pop Total	Fold Enrichment	Bonferroni	Benjamini	FDR
GOTERM_BP_FAT	GO:0043269	regulation of ion transport	4	0.801603	0.523948	TRPC4, SEPT2, RYR2, GJA1	378	99	13528	1.44599	1	0.973976	99.9997
GOTERM_BP_FAT	GO:0051924	regulation of calcium ion transport	3	0.601202	0.577043	TRPC4, RYR2, GJA1	378	69	13528	1.55602	1	0.982969	100
GOTERM_BP_FAT	GO:0010959	regulation of metal ion transport	3	0.601202	0.66426	TRPC4, RYR2, GJA1	378	81	13528	1.32549	1	0.991995	100
Annotation Cluster 109	Enrichment Score: 0.22091780867925648
Category	GO ID	GO Term	Count	%	PValue	Genes (Official Gene Symbol)	List Total	Pop Hits	Pop Total	Fold Enrichment	Bonferroni	Benjamini	FDR
GOTERM_BP_FAT	GO:0051056	regulation of small GTPase mediated signal transduction	9	1.80361	0.402275	WDR67, PLCE1, VAV3, KRAS, RASGRP1, SIPA1L2, TBC1D19, ARAP2, FGD3	378	252	13528	1.27816	1	0.937706	99.9868
GOTERM_BP_FAT	GO:0043087	regulation of GTPase activity	5	1.002	0.449422	WDR67, VAV3, TBC1D19, ARAP2, FGD3	378	123	13528	1.45481	1	0.9534	99.9968
GOTERM_MF_FAT	GO:0060589	nucleoside-triphosphatase regulator activity	13	2.60521	0.496205	VAV3, TNIK, SIPA1L2, RAP1GDS1, TBC1D19, ANXA2, PLCE1, WDR67, RASGRP1, AHSA2, ERC1, ARAP2, FGD3	366	413	12983	1.11657	1	0.977904	99.9959
GOTERM_BP_FAT	GO:0046578	regulation of Ras protein signal transduction	7	1.40281	0.529865	WDR67, PLCE1, VAV3, KRAS, TBC1D19, ARAP2, FGD3	378	210	13528	1.19295	1	0.975113	99.9998
GOTERM_BP_FAT	GO:0032318	regulation of Ras GTPase activity	4	0.801603	0.55737	WDR67, TBC1D19, ARAP2, FGD3	378	104	13528	1.37648	1	0.979936	99.9999
GOTERM_MF_FAT	GO:0030695	GTPase regulator activity	12	2.40481	0.586769	WDR67, PLCE1, TNIK, VAV3, RASGRP1, RAP1GDS1, SIPA1L2, ERC1, TBC1D19, ARAP2, FGD3, ANXA2	366	404	12983	1.05364	1	0.988393	99.9998
GOTERM_MF_FAT	GO:0005083	small GTPase regulator activity	8	1.60321	0.654602	WDR67, TNIK, VAV3, ERC1, TBC1D19, ARAP2, FGD3, ANXA2	366	274	12983	1.0357	1	0.992578	100
GOTERM_MF_FAT	GO:0008047	enzyme activator activity	9	1.80361	0.729746	WDR67, VAV3, RAP1GDS1, SIPA1L2, TRIM23, AHSA2, TBC1D19, ARAP2, FN1	366	335	12983	0.952997	1	0.997002	100
GOTERM_MF_FAT	GO:0005096	GTPase activator activity	6	1.2024	0.745189	WDR67, VAV3, RAP1GDS1, SIPA1L2, TBC1D19, ARAP2	366	220	12983	0.967437	1	0.997585	100
GOTERM_MF_FAT	GO:0005085	guanyl-nucleotide exchange factor activity	4	0.801603	0.805065	PLCE1, VAV3, RASGRP1, FGD3	366	152	12983	0.933492	1	0.998408	100
GOTERM_BP_FAT	GO:0051336	regulation of hydrolase activity	8	1.60321	0.833763	WDR67, PLCE1, VAV3, PTGER3, CCKBR, TBC1D19, ARAP2, FGD3	378	337	13528	0.849575	1	0.999331	100
Annotation Cluster 110	Enrichment Score: 0.2195426741818432
Category	GO ID	GO Term	Count	%	PValue	Genes (Official Gene Symbol)	List Total	Pop Hits	Pop Total	Fold Enrichment	Bonferroni	Benjamini	FDR
GOTERM_BP_FAT	GO:0006913	nucleocytoplasmic transport	7	1.40281	0.269012	NCBP2, NUP214, PRICKLE1, RSRC1, PPP3CB, PPP1R10, TPR	378	156	13528	1.60589	1	0.862186	99.5647
GOTERM_BP_FAT	GO:0051169	nuclear transport	7	1.40281	0.278546	NCBP2, NUP214, PRICKLE1, RSRC1, PPP3CB, PPP1R10, TPR	378	158	13528	1.58556	1	0.86857	99.6534
GOTERM_BP_FAT	GO:0006606	protein import into nucleus	4	0.801603	0.43119	PRICKLE1, PPP3CB, PPP1R10, TPR	378	86	13528	1.66457	1	0.947917	99.9944
GOTERM_BP_FAT	GO:0051170	nuclear import	4	0.801603	0.445934	PRICKLE1, PPP3CB, PPP1R10, TPR	378	88	13528	1.62674	1	0.952555	99.9964
GOTERM_BP_FAT	GO:0034504	protein localization in nucleus	4	0.801603	0.489192	PRICKLE1, PPP3CB, PPP1R10, TPR	378	94	13528	1.52291	1	0.965922	99.9991
GOTERM_BP_FAT	GO:0046907	intracellular transport	19	3.80762	0.564724	SCAMP1, NCBP2, KIF4A, MYO6, PPP1R10, EEA1, NUP214, KRT18, PRICKLE1, UCP2, RSRC1, USO1, PPP3CB, RYR2, GNAS, STEAP2, ERC1, TPR, RAMP1	378	657	13528	1.03498	1	0.980991	99.9999
GOTERM_BP_FAT	GO:0033365	protein localization in organelle	5	1.002	0.583846	PRICKLE1, PAX6, PPP3CB, PPP1R10, TPR	378	146	13528	1.22563	1	0.983794	100
GOTERM_BP_FAT	GO:0017038	protein import	4	0.801603	0.711547	PRICKLE1, PPP3CB, PPP1R10, TPR	378	131	13528	1.09277	1	0.995334	100
GOTERM_BP_FAT	GO:0006605	protein targeting	6	1.2024	0.719733	NUP214, MYO6, PRICKLE1, PPP3CB, PPP1R10, TPR	378	215	13528	0.998745	1	0.995742	100
GOTERM_BP_FAT	GO:0034613	cellular protein localization	10	2.00401	0.813755	NUP214, KRT18, MYO6, PRICKLE1, PAX6, PPP3CB, USO1, PPP1R10, TPR, RAMP1	378	411	13528	0.870763	1	0.999017	100
GOTERM_BP_FAT	GO:0070727	cellular macromolecule localization	10	2.00401	0.820204	NUP214, KRT18, MYO6, PRICKLE1, PAX6, PPP3CB, USO1, PPP1R10, TPR, RAMP1	378	414	13528	0.864453	1	0.999126	100
GOTERM_BP_FAT	GO:0006886	intracellular protein transport	9	1.80361	0.823027	NUP214, KRT18, MYO6, PRICKLE1, PPP3CB, USO1, PPP1R10, TPR, RAMP1	378	374	13528	0.861217	1	0.99917	100
GOTERM_BP_FAT	GO:0015031	protein transport	17	3.40681	0.907634	SCAMP1, MYO6, PPP1R10, CADPS, NUP214, KRT18, PRICKLE1, LCA5, USO1, PPP3CB, CEP290, GNAS, COL1A1, ERC1, TPR, RAMP1, MYO5B	378	762	13528	0.798428	1	0.999919	100
GOTERM_BP_FAT	GO:0045184	establishment of protein localization	17	3.40681	0.914408	SCAMP1, MYO6, PPP1R10, CADPS, NUP214, KRT18, PRICKLE1, LCA5, USO1, PPP3CB, CEP290, GNAS, COL1A1, ERC1, TPR, RAMP1, MYO5B	378	769	13528	0.79116	1	0.999937	100
GOTERM_BP_FAT	GO:0008104	protein localization	19	3.80762	0.938391	SCAMP1, HCN1, MYO6, PAX6, PPP1R10, CADPS, NUP214, KRT18, PRICKLE1, LCA5, USO1, PPP3CB, CEP290, GNAS, COL1A1, ERC1, TPR, RAMP1, MYO5B	378	882	13528	0.770951	1	0.999982	100
Annotation Cluster 111	Enrichment Score: 0.21936377097589718
Category	GO ID	GO Term	Count	%	PValue	Genes (Official Gene Symbol)	List Total	Pop Hits	Pop Total	Fold Enrichment	Bonferroni	Benjamini	FDR
GOTERM_BP_FAT	GO:0007018	microtubule-based movement	5	1.002	0.386706	KIF4A, DNAH14, TUBB6, BICD2, DNAH5	378	113	13528	1.58356	1	0.930314	99.9793
GOTERM_CC_FAT	GO:0005874	microtubule	8	1.60321	0.596765	SPRY2, KIF4A, DNAH14, FAM110C, TUBB6, CLIP1, MID1, DNAH5	341	274	12782	1.09442	1	0.94942	99.9995
GOTERM_MF_FAT	GO:0003777	microtubule motor activity	3	0.601202	0.64173	KIF4A, DNAH14, DNAH5	366	77	12983	1.38205	1	0.991844	100
GOTERM_BP_FAT	GO:0007017	microtubule-based process	7	1.40281	0.711789	RET, KIF4A, DNAH14, TUBB6, MID1, BICD2, DNAH5	378	253	13528	0.990192	1	0.995301	100
GOTERM_CC_FAT	GO:0005875	microtubule associated complex	3	0.601202	0.75909	DNAH14, MID1, DNAH5	341	102	12782	1.10247	1	0.984493	100
Annotation Cluster 112	Enrichment Score: 0.18643422050241187
Category	GO ID	GO Term	Count	%	PValue	Genes (Official Gene Symbol)	List Total	Pop Hits	Pop Total	Fold Enrichment	Bonferroni	Benjamini	FDR
GOTERM_CC_FAT	GO:0005635	nuclear envelope	8	1.60321	0.308644	EPC1, NUP214, PTGER3, MYO6, PRICKLE1, HIPK2, TPR, UBXN4	341	205	12782	1.46279	1	0.799329	99.3164
GOTERM_CC_FAT	GO:0031967	organelle envelope	12	2.40481	0.944704	EPC1, NUP214, SHMT2, PTGER3, MYO6, PRICKLE1, UCP2, HIPK2, GJA1, TPR, UBXN4, BCL2L11	341	620	12782	0.725494	1	0.999388	100
GOTERM_CC_FAT	GO:0031975	envelope	12	2.40481	0.946113	EPC1, NUP214, SHMT2, PTGER3, MYO6, PRICKLE1, UCP2, HIPK2, GJA1, TPR, UBXN4, BCL2L11	341	622	12782	0.723161	1	0.999356	100
Annotation Cluster 113	Enrichment Score: 0.15727562450929822
Category	GO ID	GO Term	Count	%	PValue	Genes (Official Gene Symbol)	List Total	Pop Hits	Pop Total	Fold Enrichment	Bonferroni	Benjamini	FDR
GOTERM_BP_FAT	GO:0006644	phospholipid metabolic process	6	1.2024	0.614156	LPL, PLCE1, NKX2-1, PLA2G4C, PPAP2B, LPCAT4	378	190	13528	1.13016	1	0.987625	100
GOTERM_BP_FAT	GO:0019637	organophosphate metabolic process	6	1.2024	0.659017	LPL, PLCE1, NKX2-1, PLA2G4C, PPAP2B, LPCAT4	378	200	13528	1.07365	1	0.99151	100
GOTERM_BP_FAT	GO:0046486	glycerolipid metabolic process	4	0.801603	0.833677	LPL, PLCE1, PLA2G4C, PTPN11	378	162	13528	0.883663	1	0.999338	100
Annotation Cluster 114	Enrichment Score: 0.11293480790745862
Category	GO ID	GO Term	Count	%	PValue	Genes (Official Gene Symbol)	List Total	Pop Hits	Pop Total	Fold Enrichment	Bonferroni	Benjamini	FDR
GOTERM_CC_FAT	GO:0044430	cytoskeletal part	26	5.21042	0.557535	KIF4A, SEPT2, DNAH14, FAM110C, CALD1, VIM, DNAH5, SPRY2, NUDT21, CEP290, TUBB6, TRAF5, MYO5B, NES, MYO6, MPDZ, GRIA3, MID1, TNNI1, GRM3, KRT18, CEP350, LCA5, HIPK2, MYO16, CLIP1	341	952	12782	1.02372	1	0.936945	99.9984
GOTERM_CC_FAT	GO:0005856	cytoskeleton	36	7.21443	0.646871	KIF4A, ENOX2, SEPT2, DNAH14, THAP6, CALD1, FAM110C, VIM, PDLIM1, MYLIP, DNAH5, ACTG2, SPRY2, ANK2, NUDT21, TUBB6, CEP290, MSN, TRAF5, FGD3, MYO5B, NES, TRPC4, MYO6, MPDZ, GRIA3, MID1, BICD2, TNNI1, GRM3, KRT18, CEP350, LCA5, HIPK2, MYO16, CLIP1	341	1381	12782	0.977132	1	0.963796	99.9999
GOTERM_CC_FAT	GO:0043232	intracellular non-membrane-bounded organelle	54	10.8216	0.989887	SEPT2, ENOX2, FOSL2, FAM110C, PDLIM1, MYLIP, SPRY2, ACTG2, RAD21, ANK2, WIBG, TUBB6, CEP290, MSN, TPR, NUDT16, MYO6, MPDZ, BICD2, GRM3, KRT18, CEP350, LCA5, HIPK2, CLIP1, KIF4A, TSHZ1, DNAH14, CALD1, THAP6, VIM, DNAH5, MINA, NUDT21, TRAF5, FGD3, MYO5B, PHLDA1, NES, SHMT2, TRPC4, SMCHD1, IKZF1, PPP1R10, GRIA3, MID1, FOXP4, C16ORF88, TNNI1, FXR1, CDKN1C, CSRNP3, MYO16, CBS	341	2596	12782	0.779711	1	0.999988	100
GOTERM_CC_FAT	GO:0043228	non-membrane-bounded organelle	54	10.8216	0.989887	SEPT2, ENOX2, FOSL2, FAM110C, PDLIM1, MYLIP, SPRY2, ACTG2, RAD21, ANK2, WIBG, TUBB6, CEP290, MSN, TPR, NUDT16, MYO6, MPDZ, BICD2, GRM3, KRT18, CEP350, LCA5, HIPK2, CLIP1, KIF4A, TSHZ1, DNAH14, CALD1, THAP6, VIM, DNAH5, MINA, NUDT21, TRAF5, FGD3, MYO5B, PHLDA1, NES, SHMT2, TRPC4, SMCHD1, IKZF1, PPP1R10, GRIA3, MID1, FOXP4, C16ORF88, TNNI1, FXR1, CDKN1C, CSRNP3, MYO16, CBS	341	2596	12782	0.779711	1	0.999988	100
Annotation Cluster 115	Enrichment Score: 0.09732090722742992
Category	GO ID	GO Term	Count	%	PValue	Genes (Official Gene Symbol)	List Total	Pop Hits	Pop Total	Fold Enrichment	Bonferroni	Benjamini	FDR
GOTERM_MF_FAT	GO:0001883	purine nucleoside binding	43	8.61723	0.710075	FGFR2, KIF4A, ASS1, ADCY8, DNAH14, TDRD9, BMPR2, DNAH5, EPHB2, HSPH1, ACTG2, KRAS, PDE1C, HSPA6, CHST15, TPR, MYO5B, MAP2K6, HCN1, CARS, RET, MYO6, SMCHD1, TNIK, CSNK1G1, WNK1, UBE2J1, EPRS, CDK6, ATP1A2, TRIM23, RIMKLA, RERG, STYK1, RIOK3, SCYL2, ULK2, HIPK2, PDE5A, MYO16, STEAP2, MYLK, CLCN5	366	1601	12983	0.952733	1	0.996388	100
GOTERM_MF_FAT	GO:0001882	nucleoside binding	43	8.61723	0.726716	FGFR2, KIF4A, ASS1, ADCY8, DNAH14, TDRD9, BMPR2, DNAH5, EPHB2, HSPH1, ACTG2, KRAS, PDE1C, HSPA6, CHST15, TPR, MYO5B, MAP2K6, HCN1, CARS, RET, MYO6, SMCHD1, TNIK, CSNK1G1, WNK1, UBE2J1, EPRS, CDK6, ATP1A2, TRIM23, RIMKLA, RERG, STYK1, RIOK3, SCYL2, ULK2, HIPK2, PDE5A, MYO16, STEAP2, MYLK, CLCN5	366	1612	12983	0.946231	1	0.996983	100
GOTERM_MF_FAT	GO:0032555	purine ribonucleotide binding	48	9.61924	0.780212	FGFR2, KIF4A, SEPT2, ASS1, ADCY8, DNAH14, TDRD9, BMPR2, DNAH5, EPHB2, HSPH1, ACTG2, KRAS, PDE1C, HSPA6, TUBB6, GUCY1A3, TPR, MYO5B, MAP2K6, HCN1, ADSSL1, CARS, RET, MYO6, TNIK, SMCHD1, CSNK1G1, WNK1, UBE2J1, EPRS, CDK6, ATP1A2, TRIM23, RIMKLA, RERG, GNAL, STYK1, RIOK3, SCYL2, ULK2, HIPK2, PDE5A, MYO16, GNAS, RIT2, MYLK, CLCN5	366	1836	12983	0.92739	1	0.998251	100
GOTERM_MF_FAT	GO:0032553	ribonucleotide binding	48	9.61924	0.780212	FGFR2, KIF4A, SEPT2, ASS1, ADCY8, DNAH14, TDRD9, BMPR2, DNAH5, EPHB2, HSPH1, ACTG2, KRAS, PDE1C, HSPA6, TUBB6, GUCY1A3, TPR, MYO5B, MAP2K6, HCN1, ADSSL1, CARS, RET, MYO6, TNIK, SMCHD1, CSNK1G1, WNK1, UBE2J1, EPRS, CDK6, ATP1A2, TRIM23, RIMKLA, RERG, GNAL, STYK1, RIOK3, SCYL2, ULK2, HIPK2, PDE5A, MYO16, GNAS, RIT2, MYLK, CLCN5	366	1836	12983	0.92739	1	0.998251	100
GOTERM_MF_FAT	GO:0000166	nucleotide binding	59	11.8236	0.783149	NCBP2, RBPMS2, SEPT2, ENOX2, ADCY8, ACTG2, HSPH1, TP53I3, TUBB6, GUCY1A3, RBMS3, CHST15, TPR, MAP2K6, RBMS1, CARS, RET, MYO6, TNIK, CSNK1G1, WNK1, UBE2J1, CDK6, GNAL, STYK1, RIOK3, SCYL2, HIPK2, PDE5A, CELF1, GNAS, STEAP2, FGFR2, KIF4A, ASS1, DNAH14, TDRD9, BMPR2, DNAH5, EPHB2, KRAS, PDE1C, HSPA6, MYO5B, HCN1, ADSSL1, SMCHD1, EPRS, ELAVL2, ATP1A2, TRIM23, RIMKLA, RERG, ULK2, MYO16, PHGDH, RIT2, M…	366	2245	12983	0.932244	1	0.998193	100
GOTERM_MF_FAT	GO:0017076	purine nucleotide binding	50	10.02	0.789786	SEPT2, ADCY8, ACTG2, HSPH1, GUCY1A3, TUBB6, CHST15, TPR, MAP2K6, CARS, RET, TNIK, MYO6, CSNK1G1, WNK1, UBE2J1, CDK6, GNAL, STYK1, RIOK3, SCYL2, HIPK2, PDE5A, GNAS, STEAP2, FGFR2, KIF4A, ASS1, DNAH14, TDRD9, BMPR2, DNAH5, EPHB2, KRAS, PDE1C, HSPA6, MYO5B, HCN1, ADSSL1, SMCHD1, EPRS, ATP1A2, TRIM23, RIMKLA, RERG, ULK2, MYO16, RIT2, MYLK, CLCN5	366	1918	12983	0.924731	1	0.998264	100
GOTERM_MF_FAT	GO:0032559	adenyl ribonucleotide binding	37	7.41483	0.864297	FGFR2, KIF4A, ASS1, ADCY8, DNAH14, TDRD9, BMPR2, DNAH5, EPHB2, HSPH1, ACTG2, PDE1C, HSPA6, TPR, MYO5B, MAP2K6, HCN1, CARS, RET, MYO6, TNIK, SMCHD1, CSNK1G1, WNK1, UBE2J1, EPRS, CDK6, ATP1A2, RIMKLA, STYK1, RIOK3, SCYL2, ULK2, HIPK2, MYO16, MYLK, CLCN5	366	1497	12983	0.876746	1	0.999508	100
GOTERM_MF_FAT	GO:0030554	adenyl nucleotide binding	39	7.81563	0.867885	FGFR2, KIF4A, ASS1, ADCY8, DNAH14, TDRD9, BMPR2, DNAH5, EPHB2, HSPH1, ACTG2, PDE1C, HSPA6, CHST15, TPR, MYO5B, MAP2K6, HCN1, CARS, RET, MYO6, TNIK, SMCHD1, CSNK1G1, WNK1, UBE2J1, EPRS, CDK6, ATP1A2, RIMKLA, STYK1, RIOK3, SCYL2, ULK2, HIPK2, MYO16, STEAP2, MYLK, CLCN5	366	1577	12983	0.877257	1	0.999534	100
GOTERM_MF_FAT	GO:0005524	ATP binding	35	7.01403	0.913145	FGFR2, KIF4A, ASS1, ADCY8, DNAH14, TDRD9, BMPR2, DNAH5, EPHB2, ACTG2, HSPH1, HSPA6, TPR, MYO5B, MAP2K6, CARS, RET, MYO6, TNIK, SMCHD1, CSNK1G1, WNK1, UBE2J1, EPRS, CDK6, ATP1A2, RIMKLA, STYK1, RIOK3, SCYL2, ULK2, HIPK2, MYO16, MYLK, CLCN5	366	1477	12983	0.840585	1	0.999887	100
Annotation Cluster 116	Enrichment Score: 0.08074606939369018
Category	GO ID	GO Term	Count	%	PValue	Genes (Official Gene Symbol)	List Total	Pop Hits	Pop Total	Fold Enrichment	Bonferroni	Benjamini	FDR
GOTERM_BP_FAT	GO:0042327	positive regulation of phosphorylation	3	0.601202	0.757366	CCND2, BMPR2, THBS1	378	97	13528	1.10686	1	0.997623	100
GOTERM_BP_FAT	GO:0045937	positive regulation of phosphate metabolic process	3	0.601202	0.772115	CCND2, BMPR2, THBS1	378	100	13528	1.07365	1	0.998065	100
GOTERM_BP_FAT	GO:0010562	positive regulation of phosphorus metabolic process	3	0.601202	0.772115	CCND2, BMPR2, THBS1	378	100	13528	1.07365	1	0.998065	100
GOTERM_BP_FAT	GO:0051247	positive regulation of protein metabolic process	5	1.002	0.910658	CCND2, WIBG, BMPR2, GJA1, THBS1	378	243	13528	0.736386	1	0.999926	100
GOTERM_BP_FAT	GO:0032270	positive regulation of cellular protein metabolic process	4	0.801603	0.959942	CCND2, WIBG, BMPR2, THBS1	378	233	13528	0.614392	1	0.999996	100
Annotation Cluster 117	Enrichment Score: 0.07323326857740531
Category	GO ID	GO Term	Count	%	PValue	Genes (Official Gene Symbol)	List Total	Pop Hits	Pop Total	Fold Enrichment	Bonferroni	Benjamini	FDR
GOTERM_BP_FAT	GO:0016071	mRNA metabolic process	10	2.00401	0.707933	TFIP11, CALCR, NCBP2, ZFP36L2, WIBG, RSRC1, NUDT21, LSM11, CELF1, SART1	378	370	13528	0.967253	1	0.99518	100
GOTERM_BP_FAT	GO:0000375	RNA splicing, via transesterification reactions	4	0.801603	0.80377	NCBP2, RSRC1, NUDT21, CELF1	378	153	13528	0.935643	1	0.998857	100
GOTERM_BP_FAT	GO:0000377	RNA splicing, via transesterification reactions with bulged adenosine as nucleophile	4	0.801603	0.80377	NCBP2, RSRC1, NUDT21, CELF1	378	153	13528	0.935643	1	0.998857	100
GOTERM_BP_FAT	GO:0000398	nuclear mRNA splicing, via spliceosome	4	0.801603	0.80377	NCBP2, RSRC1, NUDT21, CELF1	378	153	13528	0.935643	1	0.998857	100
GOTERM_BP_FAT	GO:0008380	RNA splicing	7	1.40281	0.807597	TFIP11, NCBP2, RSRC1, NUDT21, LSM11, CELF1, SART1	378	284	13528	0.882107	1	0.998919	100
GOTERM_BP_FAT	GO:0006397	mRNA processing	7	1.40281	0.88731	TFIP11, NCBP2, RSRC1, NUDT21, LSM11, CELF1, SART1	378	321	13528	0.780432	1	0.999838	100
GOTERM_BP_FAT	GO:0006396	RNA processing	9	1.80361	0.986824	TFIP11, NCBP2, AGGF1, RSRC1, NUDT21, LSM11, CELF1, SART1, RBMS1	378	547	13528	0.58884	1	1	100
GOTERM_CC_FAT	GO:0030529	ribonucleoprotein complex	6	1.2024	0.998241	TFIP11, LSM11, CELF1, API5, SART1, FXR1	341	515	12782	0.436705	1	1	100
Annotation Cluster 118	Enrichment Score: 0.07143729763703618
Category	GO ID	GO Term	Count	%	PValue	Genes (Official Gene Symbol)	List Total	Pop Hits	Pop Total	Fold Enrichment	Bonferroni	Benjamini	FDR
GOTERM_CC_FAT	GO:0044432	endoplasmic reticulum part	8	1.60321	0.820758	SOAT1, GLT25D2, CLSTN2, SPCS3, RYR2, EDEM3, PPAP2B, SPINK5	341	347	12782	0.864181	1	0.992214	100
GOTERM_CC_FAT	GO:0005789	endoplasmic reticulum membrane	6	1.2024	0.847156	SOAT1, CLSTN2, SPCS3, RYR2, PPAP2B, SPINK5	341	269	12782	0.836071	1	0.994312	100
GOTERM_CC_FAT	GO:0042175	nuclear envelope-endoplasmic reticulum network	6	1.2024	0.878031	SOAT1, CLSTN2, SPCS3, RYR2, PPAP2B, SPINK5	341	284	12782	0.791913	1	0.996467	100
Annotation Cluster 119	Enrichment Score: 0.0665530137317675
Category	GO ID	GO Term	Count	%	PValue	Genes (Official Gene Symbol)	List Total	Pop Hits	Pop Total	Fold Enrichment	Bonferroni	Benjamini	FDR
GOTERM_MF_FAT	GO:0016879	ligase activity, forming carbon-nitrogen bonds	6	1.2024	0.782157	ADSSL1, ASS1, CBL, UBE2J1, MYLIP, TRIM23	366	231	12983	0.921368	1	0.998238	100
GOTERM_MF_FAT	GO:0004842	ubiquitin-protein ligase activity	4	0.801603	0.786506	CBL, UBE2J1, MYLIP, TRIM23	366	147	12983	0.965243	1	0.998229	100
GOTERM_BP_FAT	GO:0016567	protein ubiquitination	3	0.601202	0.848504	CBL, MYLIP, TRIM23	378	119	13528	0.902228	1	0.999514	100
GOTERM_MF_FAT	GO:0019787	small conjugating protein ligase activity	4	0.801603	0.849944	CBL, UBE2J1, MYLIP, TRIM23	366	166	12983	0.854763	1	0.999343	100
GOTERM_BP_FAT	GO:0032446	protein modification by small protein conjugation	3	0.601202	0.886511	CBL, MYLIP, TRIM23	378	132	13528	0.813372	1	0.999836	100
GOTERM_MF_FAT	GO:0016881	acid-amino acid ligase activity	4	0.801603	0.924958	CBL, UBE2J1, MYLIP, TRIM23	366	201	12983	0.705924	1	0.999917	100
GOTERM_BP_FAT	GO:0070647	protein modification by small protein conjugation or removal	3	0.601202	0.940334	CBL, MYLIP, TRIM23	378	160	13528	0.671032	1	0.999983	100
Annotation Cluster 120	Enrichment Score: 0.05546778071039362
Category	GO ID	GO Term	Count	%	PValue	Genes (Official Gene Symbol)	List Total	Pop Hits	Pop Total	Fold Enrichment	Bonferroni	Benjamini	FDR
GOTERM_BP_FAT	GO:0030029	actin filament-based process	6	1.2024	0.805929	KRAS, MYO6, DIAPH2, CALD1, ADRA2A, FGD3	378	241	13528	0.890997	1	0.998894	100
GOTERM_BP_FAT	GO:0030036	actin cytoskeleton organization	5	1.002	0.879128	KRAS, DIAPH2, CALD1, ADRA2A, FGD3	378	226	13528	0.791778	1	0.999796	100
GOTERM_BP_FAT	GO:0007010	cytoskeleton organization	8	1.60321	0.962161	RET, PLCE1, KRAS, DIAPH2, CALD1, ADRA2A, MID1, FGD3	378	436	13528	0.656667	1	0.999996	100
Annotation Cluster 121	Enrichment Score: 0.04326814092533683
Category	GO ID	GO Term	Count	%	PValue	Genes (Official Gene Symbol)	List Total	Pop Hits	Pop Total	Fold Enrichment	Bonferroni	Benjamini	FDR
GOTERM_BP_FAT	GO:0048610	reproductive cellular process	5	1.002	0.665285	AFF4, NKX2-1, SYT6, CELF1, PPAP2B	378	162	13528	1.10458	1	0.992024	100
GOTERM_BP_FAT	GO:0032504	multicellular organism reproduction	11	2.20441	0.876786	PTHLH, GNRH1, CCND2, DIAPH2, AFF4, NKX2-1, TAC1, CELF1, PPAP2B, BCL2L11, PTPN11	378	487	13528	0.808361	1	0.999783	100
GOTERM_BP_FAT	GO:0048609	reproductive process in a multicellular organism	11	2.20441	0.876786	PTHLH, GNRH1, CCND2, DIAPH2, AFF4, NKX2-1, TAC1, CELF1, PPAP2B, BCL2L11, PTPN11	378	487	13528	0.808361	1	0.999783	100
GOTERM_BP_FAT	GO:0007276	gamete generation	6	1.2024	0.986933	CCND2, DIAPH2, AFF4, CELF1, PPAP2B, BCL2L11	378	395	13528	0.543621	1	1	100
GOTERM_BP_FAT	GO:0019953	sexual reproduction	7	1.40281	0.989344	CCND2, DIAPH2, AFF4, SYT6, CELF1, PPAP2B, BCL2L11	378	458	13528	0.546984	1	1	100
GOTERM_BP_FAT	GO:0007283	spermatogenesis	3	0.601202	0.998497	CCND2, AFF4, BCL2L11	378	308	13528	0.348588	1	1	100
GOTERM_BP_FAT	GO:0048232	male gamete generation	3	0.601202	0.998497	CCND2, AFF4, BCL2L11	378	308	13528	0.348588	1	1	100
Annotation Cluster 122	Enrichment Score: 0.030690690394465252
Category	GO ID	GO Term	Count	%	PValue	Genes (Official Gene Symbol)	List Total	Pop Hits	Pop Total	Fold Enrichment	Bonferroni	Benjamini	FDR
GOTERM_MF_FAT	GO:0004222	metalloendopeptidase activity	3	0.601202	0.794674	ECEL1, THSD4, ADAMTS3	366	104	12983	1.02325	1	0.998279	100
GOTERM_MF_FAT	GO:0008237	metallopeptidase activity	4	0.801603	0.892147	ECEL1, PAPPA, THSD4, ADAMTS3	366	183	12983	0.775359	1	0.999772	100
GOTERM_MF_FAT	GO:0008233	peptidase activity	9	1.80361	0.992523	ECEL1, PAPPA, PPP2R5C, THSD4, SPCS3, CTSC, ADAMTS3, CPVL, SPINK5	366	574	12983	0.556192	1	1	100
GOTERM_MF_FAT	GO:0004175	endopeptidase activity	4	0.801603	0.998562	ECEL1, THSD4, CTSC, ADAMTS3	366	375	12983	0.378375	1	1	100
GOTERM_MF_FAT	GO:0070011	peptidase activity, acting on L-amino acid peptides	6	1.2024	0.999552	ECEL1, PAPPA, THSD4, CTSC, ADAMTS3, CPVL	366	549	12983	0.38768	1	1	100
Annotation Cluster 123	Enrichment Score: 0.028279177830846342
Category	GO ID	GO Term	Count	%	PValue	Genes (Official Gene Symbol)	List Total	Pop Hits	Pop Total	Fold Enrichment	Bonferroni	Benjamini	FDR
GOTERM_CC_FAT	GO:0005764	lysosome	4	0.801603	0.922798	GJA1, CTSC, TRIM23, DNASE2B	341	211	12782	0.710595	1	0.998708	100
GOTERM_CC_FAT	GO:0000323	lytic vacuole	4	0.801603	0.922798	GJA1, CTSC, TRIM23, DNASE2B	341	211	12782	0.710595	1	0.998708	100
GOTERM_CC_FAT	GO:0005773	vacuole	4	0.801603	0.965939	GJA1, CTSC, TRIM23, DNASE2B	341	252	12782	0.594982	1	0.999783	100
Annotation Cluster 124	Enrichment Score: 0.02519582438320443
Category	GO ID	GO Term	Count	%	PValue	Genes (Official Gene Symbol)	List Total	Pop Hits	Pop Total	Fold Enrichment	Bonferroni	Benjamini	FDR
GOTERM_CC_FAT	GO:0000775	chromosome, centromeric region	3	0.601202	0.846306	IKZF1, CLIP1, TPR	341	124	12782	0.906868	1	0.994476	100
GOTERM_CC_FAT	GO:0005694	chromosome	6	1.2024	0.994664	RAD21, SMCHD1, IKZF1, PPP1R10, CLIP1, TPR	341	460	12782	0.48892	1	0.999997	100
GOTERM_CC_FAT	GO:0044427	chromosomal part	4	0.801603	0.99818	IKZF1, PPP1R10, CLIP1, TPR	341	386	12782	0.388434	1	1	100
Annotation Cluster 125	Enrichment Score: 0.0158019862858118
Category	GO ID	GO Term	Count	%	PValue	Genes (Official Gene Symbol)	List Total	Pop Hits	Pop Total	Fold Enrichment	Bonferroni	Benjamini	FDR
GOTERM_BP_FAT	GO:0006366	transcription from RNA polymerase II promoter	4	0.801603	0.960785	AFF4, BMPR2, SOX5, NFATC3	378	234	13528	0.611767	1	0.999996	100
GOTERM_BP_FAT	GO:0006351	transcription, DNA-dependent	5	1.002	0.964674	PTGER3, AFF4, BMPR2, SOX5, NFATC3	378	292	13528	0.612814	1	0.999997	100
GOTERM_BP_FAT	GO:0032774	RNA biosynthetic process	5	1.002	0.967357	PTGER3, AFF4, BMPR2, SOX5, NFATC3	378	296	13528	0.604533	1	0.999998	100
Annotation Cluster 126	Enrichment Score: 0.005276108632117031
Category	GO ID	GO Term	Count	%	PValue	Genes (Official Gene Symbol)	List Total	Pop Hits	Pop Total	Fold Enrichment	Bonferroni	Benjamini	FDR
GOTERM_BP_FAT	GO:0051259	protein oligomerization	3	0.601202	0.957116	CTH, GJA1, ANXA5	378	174	13528	0.617041	1	0.999995	100
GOTERM_BP_FAT	GO:0043933	macromolecular complex subunit organization	11	2.20441	0.995657	NCBP2, SOAT1, LPL, KCNQ5, CTH, EPRS, TUBB6, GJA1, CELF1, ANXA5, CARD10	378	710	13528	0.554468	1	1	100
GOTERM_BP_FAT	GO:0006461	protein complex assembly	7	1.40281	0.995723	KCNQ5, CTH, EPRS, TUBB6, GJA1, ANXA5, CARD10	378	505	13528	0.496076	1	1	100
GOTERM_BP_FAT	GO:0070271	protein complex biogenesis	7	1.40281	0.995723	KCNQ5, CTH, EPRS, TUBB6, GJA1, ANXA5, CARD10	378	505	13528	0.496076	1	1	100
GOTERM_BP_FAT	GO:0065003	macromolecular complex assembly	10	2.00401	0.99602	NCBP2, SOAT1, KCNQ5, CTH, EPRS, TUBB6, GJA1, CELF1, ANXA5, CARD10	378	665	13528	0.538171	1	1	100
Annotation Cluster 127	Enrichment Score: 8.768392646267107E-4
Category	GO ID	GO Term	Count	%	PValue	Genes (Official Gene Symbol)	List Total	Pop Hits	Pop Total	Fold Enrichment	Bonferroni	Benjamini	FDR
GOTERM_BP_FAT	GO:0044265	cellular macromolecule catabolic process	11	2.20441	0.996655	ZYG11B, NCBP2, ZFP36L2, WIBG, CBL, PPP2R5C, UBE2J1, SPSB4, EDEM3, MYLIP, MID1	378	725	13528	0.542996	1	1	100
GOTERM_BP_FAT	GO:0019941	modification-dependent protein catabolic process	8	1.60321	0.996842	ZYG11B, CBL, PPP2R5C, UBE2J1, SPSB4, EDEM3, MYLIP, MID1	378	574	13528	0.498792	1	1	100
GOTERM_BP_FAT	GO:0043632	modification-dependent macromolecule catabolic process	8	1.60321	0.996842	ZYG11B, CBL, PPP2R5C, UBE2J1, SPSB4, EDEM3, MYLIP, MID1	378	574	13528	0.498792	1	1	100
GOTERM_BP_FAT	GO:0051603	proteolysis involved in cellular protein catabolic process	8	1.60321	0.998103	ZYG11B, CBL, PPP2R5C, UBE2J1, SPSB4, EDEM3, MYLIP, MID1	378	600	13528	0.477178	1	1	100
GOTERM_BP_FAT	GO:0044257	cellular protein catabolic process	8	1.60321	0.998212	ZYG11B, CBL, PPP2R5C, UBE2J1, SPSB4, EDEM3, MYLIP, MID1	378	603	13528	0.474804	1	1	100
GOTERM_BP_FAT	GO:0030163	protein catabolic process	8	1.60321	0.998778	ZYG11B, CBL, PPP2R5C, UBE2J1, SPSB4, EDEM3, MYLIP, MID1	378	622	13528	0.4603	1	1	100
GOTERM_BP_FAT	GO:0009057	macromolecule catabolic process	11	2.20441	0.99878	ZYG11B, NCBP2, ZFP36L2, WIBG, CBL, PPP2R5C, UBE2J1, SPSB4, EDEM3, MYLIP, MID1	378	781	13528	0.504061	1	1	100
GOTERM_BP_FAT	GO:0006508	proteolysis	15	3.00601	0.999658	ECEL1, PPP2R5C, CBL, UBE2J1, SPSB4, MYLIP, EDEM3, MID1, CPVL, ZYG11B, CD55, PAPPA, SPCS3, CTSC, ADAMTS3	378	1054	13528	0.509322	1	1	100
Annotation Cluster 128	Enrichment Score: 3.5249306904897097E-4
Category	GO ID	GO Term	Count	%	PValue	Genes (Official Gene Symbol)	List Total	Pop Hits	Pop Total	Fold Enrichment	Bonferroni	Benjamini	FDR
GOTERM_CC_FAT	GO:0031966	mitochondrial membrane	4	0.801603	0.998486	SHMT2, UCP2, GJA1, BCL2L11	341	394	12782	0.380547	1	1	100
GOTERM_CC_FAT	GO:0005740	mitochondrial envelope	4	0.801603	0.999152	SHMT2, UCP2, GJA1, BCL2L11	341	419	12782	0.357841	1	1	100
GOTERM_CC_FAT	GO:0044429	mitochondrial part	5	1.002	0.999928	PDP1, SHMT2, UCP2, GJA1, BCL2L11	341	595	12782	0.314991	1	1	100
