# Supplementary material for: Analysis of Gene Expression in Induced Pluripotent Stem Cell-Derived Human Neurons Exposed to Botulinum Neurotoxin A Subtype 1 and a Type A Atoxic Derivative
Source: PLoS One. 2014 Oct 22;9(10):e111238. doi: 10.1371/journal.pone.0111238 (PMC4206481; doi:10.1371/journal.pone.0111238)
Supplement: Table S3 — List of all named genes correlated with exposure at 14 d post-exposure with a differential expression greater than 2-fold in BoNT/A1-exposed cells when compared to BoNT/A ad -exposed cells. (XLSX) [file pone.0111238.s003.xlsx]

## Sheet: Supplementary Table 3
Supplementary Table 3: List of all named genes correlated with exposure at 14 d post-exposure with a differential expression greater than 2-fold in BoNT/A1-exposed cells when compared to BoNT/A ad-exposed cells.
Affymetrix Probe Set ID	BoNT/A1 vs BoNT/A ad Fold Change	Gene Symbol	Entrez Gene	Gene Title	Gene Ontology Biological Process	Gene Ontology Cellular Component	Gene Ontology Molecular Function
213418_at	-2.02886	HSPA6	3310	heat shock 70kDa protein 6 (HSP70B')	0006950 // response to stress // inferred from electronic annotation///0006986 // response to unfolded protein // traceable author statement	0008180 // signalosome // inferred from direct assay	0000166 // nucleotide binding // inferred from electronic annotation///0005524 // ATP binding // inferred from electronic annotation
236390_at	2.00527	C20orf94	128710	chromosome 20 open reading frame 94			0005515 // protein binding // inferred from physical interaction
202124_s_at	2.01078	TRAK2	66008	trafficking protein, kinesin binding 2	0006357 // regulation of transcription from RNA polymerase II promoter // inferred from electronic annotation///0006493 // protein O-linked glycosylation // inferred from electronic annotation///0006605 // protein targeting // inferred from electronic annotation///0006810 // transport // inferred from electronic annotation	0005634 // nucleus // inferred from electronic annotation///0005737 // cytoplasm // inferred from electronic annotation///0005737 // cytoplasm // inferred from sequence or structural similarity///0005739 // mitochondrion // inferred from sequence or structural similarity///0005739 // mitochondrion // inferred from electronic annotation///0005768 // endosome // inferred from electronic annotation/…	0005102 // receptor binding // inferred from sequence or structural similarity///0005102 // receptor binding // inferred from electronic annotation///0005515 // protein binding // inferred from physical interaction///0019899 // enzyme binding // inferred from electronic annotation///0050811 // GABA receptor binding // inferred from electronic annotation///0050811 // GABA receptor binding // non-t…
208744_x_at	2.02734	HSPH1	10808	heat shock 105kDa/110kDa protein 1	0006950 // response to stress // inferred from electronic annotation///0006986 // response to unfolded protein // traceable author statement///0045345 // positive regulation of MHC class I biosynthetic process // traceable author statement///0051085 // chaperone mediated protein folding requiring cofactor // inferred from electronic annotation///0051135 // positive regulation of NK T cell activat…	0005576 // extracellular region // traceable author statement///0005634 // nucleus // inferred from direct assay///0005730 // nucleolus // inferred from direct assay///0005737 // cytoplasm // inferred from direct assay///0005737 // cytoplasm // inferred from electronic annotation///0005874 // microtubule // inferred from electronic annotation	0000166 // nucleotide binding // inferred from electronic annotation///0005524 // ATP binding // inferred from electronic annotation///0043014 // alpha-tubulin binding // inferred from electronic annotation
1553122_s_at	2.03332	LOC389458///RBAK///RBAK-LOC389458	100533952///389458///57786	uncharacterized LOC389458///RB-associated KRAB zinc finger///RBAK-LOC389458 readthrough	0006351 // transcription, DNA-dependent // inferred from electronic annotation///0006355 // regulation of transcription, DNA-dependent // traceable author statement///0006355 // regulation of transcription, DNA-dependent // inferred from electronic annotation///0045892 // negative regulation of transcription, DNA-dependent // traceable author statement	0005622 // intracellular // inferred from electronic annotation///0005634 // nucleus // traceable author statement///0005634 // nucleus // inferred from electronic annotation	0003676 // nucleic acid binding // inferred from electronic annotation///0008270 // zinc ion binding // non-traceable author statement///0008270 // zinc ion binding // inferred from electronic annotation///0046872 // metal ion binding // inferred from electronic annotation
202036_s_at	2.04045	SFRP1	6422	secreted frizzled-related protein 1	0001649 // osteoblast differentiation // inferred from expression pattern///0001649 // osteoblast differentiation // inferred from electronic annotation///0001657 // ureteric bud development // inferred from electronic annotation///0001756 // somitogenesis // inferred from electronic annotation///0001843 // neural tube closure // inferred from electronic annotation///0001944 // vasculature develo…	0005576 // extracellular region // inferred from electronic annotation///0005578 // proteinaceous extracellular matrix // inferred from direct assay///0005615 // extracellular space // inferred from direct assay///0005622 // intracellular // inferred from direct assay///0005829 // cytosol // inferred from direct assay///0005886 // plasma membrane // not recorded///0005886 // plasma membrane // in…	0004197 // cysteine-type endopeptidase activity // inferred from mutant phenotype///0005109 // frizzled binding // inferred from physical interaction///0008144 // drug binding // inferred from direct assay///0008201 // heparin binding // inferred from direct assay///0017147 // Wnt-protein binding // inferred from physical interaction///0017147 // Wnt-protein binding // inferred from electronic an…
221683_s_at	2.04239	CEP290	80184	centrosomal protein 290kDa	0000086 // G2/M transition of mitotic cell cycle // traceable author statement///0000278 // mitotic cell cycle // traceable author statement///0006810 // transport // inferred from electronic annotation///0015031 // protein transport // inferred from sequence or structural similarity///0015031 // protein transport // inferred from electronic annotation///0030030 // cell projection organization //…	0000930 // gamma-tubulin complex // inferred from direct assay///0005634 // nucleus // inferred from direct assay///0005634 // nucleus // inferred from electronic annotation///0005737 // cytoplasm // inferred from direct assay///0005737 // cytoplasm // inferred from electronic annotation///0005813 // centrosome // inferred from direct assay///0005815 // microtubule organizing center // inferred f…	0005515 // protein binding // inferred from physical interaction///0051011 // microtubule minus-end binding // inferred from direct assay
215092_s_at	2.0426	NFAT5	10725	nuclear factor of activated T-cells 5, tonicity-responsive	0001816 // cytokine production // inferred from electronic annotation///0006351 // transcription, DNA-dependent // inferred from electronic annotation///0006355 // regulation of transcription, DNA-dependent // traceable author statement///0006355 // regulation of transcription, DNA-dependent // inferred from electronic annotation///0006366 // transcription from RNA polymerase II promoter // trace…	0005634 // nucleus // inferred from electronic annotation///0005634 // nucleus // traceable author statement///0005737 // cytoplasm // inferred from electronic annotation	0003677 // DNA binding // inferred from electronic annotation///0003700 // sequence-specific DNA binding transcription factor activity // inferred from electronic annotation///0003700 // sequence-specific DNA binding transcription factor activity // traceable author statement
214352_s_at	2.05096	KRAS	3845	v-Ki-ras2 Kirsten rat sarcoma viral oncogene homolog	0000165 // MAPK cascade // traceable author statement///0000186 // activation of MAPKK activity // traceable author statement///0001934 // positive regulation of protein phosphorylation // inferred from mutant phenotype///0006184 // GTP catabolic process // inferred from electronic annotation///0007165 // signal transduction // inferred from electronic annotation///0007173 // epidermal growth fac…	0005739 // mitochondrion // inferred from electronic annotation///0005886 // plasma membrane // traceable author statement///0005886 // plasma membrane // inferred from electronic annotation///0016020 // membrane // inferred from electronic annotation///0045121 // membrane raft // inferred from electronic annotation	0000166 // nucleotide binding // inferred from electronic annotation///0003924 // GTPase activity // inferred from electronic annotation///0005515 // protein binding // inferred from physical interaction///0005525 // GTP binding // inferred from electronic annotation///0019002 // GMP binding // inferred from electronic annotation///0019003 // GDP binding // inferred from electronic annotation///0…
212382_at	2.09776	TCF4	6925	transcription factor 4	0000122 // negative regulation of transcription from RNA polymerase II promoter // inferred from electronic annotation///0006351 // transcription, DNA-dependent // inferred from electronic annotation///0006352 // transcription initiation, DNA-dependent // inferred from sequence or structural similarity///0006355 // regulation of transcription, DNA-dependent // inferred from electronic annotation/…	0005634 // nucleus // inferred from direct assay///0005634 // nucleus // inferred from electronic annotation///0005667 // transcription factor complex // inferred from sequence or structural similarity///0005667 // transcription factor complex // inferred from electronic annotation	0000978 // RNA polymerase II core promoter proximal region sequence-specific DNA binding // inferred from sequence or structural similarity///0001011 // sequence-specific DNA binding RNA polymerase recruiting transcription factor activity // inferred from sequence or structural similarity///0001077 // RNA polymerase II core promoter proximal region sequence-specific DNA binding transcription fact…
203424_s_at	2.09921	IGFBP5	3488	insulin-like growth factor binding protein 5	0001558 // regulation of cell growth // inferred from electronic annotation///0001649 // osteoblast differentiation // inferred from electronic annotation///0006006 // glucose metabolic process // inferred from electronic annotation///0007165 // signal transduction // non-traceable author statement///0014912 // negative regulation of smooth muscle cell migration // inferred from direct assay///00…	0005576 // extracellular region // non-traceable author statement///0005576 // extracellular region // traceable author statement///0005576 // extracellular region // inferred from electronic annotation///0005622 // intracellular // inferred from electronic annotation///0016942 // insulin-like growth factor binding protein complex // inferred by curator	0001968 // fibronectin binding // inferred from electronic annotation///0005515 // protein binding // inferred from physical interaction///0005520 // insulin-like growth factor binding // inferred from electronic annotation///0019838 // growth factor binding // inferred from electronic annotation///0031994 // insulin-like growth factor I binding // inferred from physical interaction
212763_at	2.11413	CAMSAP2	23271	calmodulin regulated spectrin-associated protein family, member 2		0005737 // cytoplasm // inferred from electronic annotation///0005856 // cytoskeleton // inferred from electronic annotation///0005874 // microtubule // inferred from electronic annotation	0005515 // protein binding // inferred from physical interaction///0008017 // microtubule binding // inferred from electronic annotation
241955_at	2.11802	HECTD1	25831	HECT domain containing E3 ubiquitin protein ligase 1	0001843 // neural tube closure // inferred from electronic annotation///0006464 // cellular protein modification process // inferred from electronic annotation///0007155 // cell adhesion // inferred from electronic annotation///0016567 // protein ubiquitination // inferred from electronic annotation///0042787 // protein ubiquitination involved in ubiquitin-dependent protein catabolic process // n…	0005622 // intracellular // inferred from electronic annotation///0005634 // nucleus // not recorded///0005737 // cytoplasm // not recorded	0004842 // ubiquitin-protein ligase activity // not recorded///0004842 // ubiquitin-protein ligase activity // inferred from electronic annotation///0005515 // protein binding // inferred from physical interaction///0016874 // ligase activity // inferred from electronic annotation///0016881 // acid-amino acid ligase activity // inferred from electronic annotation///0046872 // metal ion binding //…
208042_at	2.12191	AGGF1	55109	angiogenic factor with G patch and FHA domains 1	0001525 // angiogenesis // inferred from electronic annotation///0001570 // vasculogenesis // traceable author statement///0001938 // positive regulation of endothelial cell proliferation // inferred from direct assay///0006396 // RNA processing // traceable author statement///0007155 // cell adhesion // inferred from direct assay///0007275 // multicellular organismal development // inferred from…	0005576 // extracellular region // inferred from direct assay///0005576 // extracellular region // inferred from electronic annotation///0005737 // cytoplasm // inferred from direct assay///0005737 // cytoplasm // inferred from electronic annotation///0048471 // perinuclear region of cytoplasm // inferred from direct assay	0003676 // nucleic acid binding // inferred from electronic annotation///0005515 // protein binding // inferred from physical interaction///0043499 // eukaryotic cell surface binding // inferred from direct assay
219024_at	2.12386	PLEKHA1	59338	pleckstrin homology domain containing, family A (phosphoinositide binding specific) member 1	0001553 // luteinization // inferred from electronic annotation///0007283 // spermatogenesis // inferred from electronic annotation///0008209 // androgen metabolic process // inferred from electronic annotation///0008210 // estrogen metabolic process // inferred from electronic annotation///0008585 // female gonad development // inferred from electronic annotation///0009791 // post-embryonic deve…	0005634 // nucleus // inferred from direct assay///0005634 // nucleus // inferred from electronic annotation///0005730 // nucleolus // inferred from direct assay///0005737 // cytoplasm // inferred from direct assay///0005737 // cytoplasm // inferred from electronic annotation///0005886 // plasma membrane // inferred from direct assay///0005886 // plasma membrane // inferred from electronic annota…	0005515 // protein binding // inferred from physical interaction///0005543 // phospholipid binding // inferred from electronic annotation///0008289 // lipid binding // inferred from electronic annotation///0030165 // PDZ domain binding // inferred from physical interaction///0043325 // phosphatidylinositol-3,4-bisphosphate binding // inferred from direct assay
238940_at	2.13021	KLF12	11278	Kruppel-like factor 12	0000122 // negative regulation of transcription from RNA polymerase II promoter // inferred from direct assay///0006351 // transcription, DNA-dependent // inferred from electronic annotation///0006355 // regulation of transcription, DNA-dependent // inferred from electronic annotation///0006357 // regulation of transcription from RNA polymerase II promoter // traceable author statement///0045944 …	0005622 // intracellular // inferred from electronic annotation///0005634 // nucleus // inferred from electronic annotation	0003676 // nucleic acid binding // inferred from electronic annotation///0003677 // DNA binding // inferred from direct assay///0003677 // DNA binding // inferred from electronic annotation///0003700 // sequence-specific DNA binding transcription factor activity // inferred from direct assay///0003700 // sequence-specific DNA binding transcription factor activity // inferred from electronic annot…
212106_at	2.14257	FAF2	23197	Fas associated factor family member 2	0006986 // response to unfolded protein // inferred from electronic annotation	0005737 // cytoplasm // inferred from electronic annotation///0005783 // endoplasmic reticulum // inferred from electronic annotation///0005811 // lipid particle // inferred from direct assay///0005811 // lipid particle // inferred from electronic annotation///0034098 // Cdc48p-Npl4p-Ufd1p AAA ATPase complex // inferred from direct assay	0005515 // protein binding // inferred from physical interaction///0031625 // ubiquitin protein ligase binding // inferred from direct assay///0043130 // ubiquitin binding // inferred from direct assay
221220_s_at	2.15488	SCYL2	55681	SCY1-like 2 (S. cerevisiae)	0002092 // positive regulation of receptor internalization // inferred from direct assay///0006468 // protein phosphorylation // inferred from electronic annotation///0008333 // endosome to lysosome transport // inferred from direct assay///0090090 // negative regulation of canonical Wnt receptor signaling pathway // inferred from direct assay///2000286 // receptor internalization involved in can…	0005737 // cytoplasm // inferred from electronic annotation///0005768 // endosome // inferred from electronic annotation///0005794 // Golgi apparatus // inferred from electronic annotation///0010008 // endosome membrane // inferred from electronic annotation///0016020 // membrane // inferred from electronic annotation///0030136 // clathrin-coated vesicle // inferred from electronic annotation///0…	0004672 // protein kinase activity // inferred from electronic annotation///0005102 // receptor binding // inferred from physical interaction///0005515 // protein binding // inferred from physical interaction///0005524 // ATP binding // inferred from electronic annotation///0016772 // transferase activity, transferring phosphorus-containing groups // inferred from electronic annotation
211844_s_at	2.15592	NRP2	8828	neuropilin 2	0001525 // angiogenesis // non-traceable author statement///0001755 // neural crest cell migration // inferred from electronic annotation///0001938 // positive regulation of endothelial cell proliferation // traceable author statement///0007155 // cell adhesion // non-traceable author statement///0007155 // cell adhesion // inferred from electronic annotation///0007275 // multicellular organismal…	0002116 // semaphorin receptor complex // non-traceable author statement///0005624 // membrane fraction // traceable author statement///0005886 // plasma membrane // traceable author statement///0016020 // membrane // inferred from electronic annotation///0016021 // integral to membrane // non-traceable author statement///0016021 // integral to membrane // inferred from electronic annotation///00…	0004872 // receptor activity // traceable author statement///0004872 // receptor activity // inferred from electronic annotation///0005021 // vascular endothelial growth factor-activated receptor activity // non-traceable author statement///0005021 // vascular endothelial growth factor-activated receptor activity // traceable author statement///0008201 // heparin binding // inferred from electron…
1556551_s_at	2.16676	SLC39A6	25800	solute carrier family 39 (zinc transporter), member 6	0006810 // transport // inferred from electronic annotation///0006811 // ion transport // inferred from electronic annotation///0006829 // zinc ion transport // inferred from electronic annotation///0006882 // cellular zinc ion homeostasis // inferred from direct assay///0030001 // metal ion transport // inferred from electronic annotation///0055085 // transmembrane transport // traceable author …	0005783 // endoplasmic reticulum // inferred from electronic annotation///0005886 // plasma membrane // inferred from direct assay///0005886 // plasma membrane // traceable author statement///0005886 // plasma membrane // inferred from electronic annotation///0005887 // integral to plasma membrane // inferred from direct assay///0016020 // membrane // inferred from electronic annotation///0016021…	0005385 // zinc ion transmembrane transporter activity // inferred from direct assay///0046873 // metal ion transmembrane transporter activity // inferred from electronic annotation
35160_at	2.17154	LDB1	8861	LIM domain binding 1	0000972 // transcription-dependent tethering of RNA polymerase II gene DNA at nuclear periphery // inferred from sequence or structural similarity///0000972 // transcription-dependent tethering of RNA polymerase II gene DNA at nuclear periphery // inferred from electronic annotation///0001702 // gastrulation with mouth forming second // inferred from electronic annotation///0001942 // hair follic…	0000790 // nuclear chromatin // inferred from direct assay///0005634 // nucleus // inferred from sequence or structural similarity///0005634 // nucleus // inferred from electronic annotation///0005667 // transcription factor complex // inferred from direct assay///0005911 // cell-cell junction // inferred from electronic annotation///0043234 // protein complex // inferred from sequence or structu…	0000989 // transcription factor binding transcription factor activity // inferred from electronic annotation///0001102 // RNA polymerase II activating transcription factor binding // inferred from physical interaction///0001158 // enhancer sequence-specific DNA binding // inferred from electronic annotation///0003677 // DNA binding // inferred from electronic annotation///0003682 // chromatin bin…
219844_at	2.17278	C10orf118	55088	chromosome 10 open reading frame 118
211022_s_at	2.19829	ATRX	546	alpha thalassemia/mental retardation syndrome X-linked	0006281 // DNA repair // inferred from electronic annotation///0006281 // DNA repair // traceable author statement///0006306 // DNA methylation // traceable author statement///0006310 // DNA recombination // traceable author statement///0006355 // regulation of transcription, DNA-dependent // traceable author statement///0006974 // response to DNA damage stimulus // inferred from electronic annot…	0000228 // nuclear chromosome // inferred from electronic annotation///0000792 // heterochromatin // inferred from electronic annotation///0005634 // nucleus // traceable author statement///0005634 // nucleus // inferred from electronic annotation///0005720 // nuclear heterochromatin // traceable author statement	0000166 // nucleotide binding // inferred from electronic annotation///0003676 // nucleic acid binding // inferred from electronic annotation///0003677 // DNA binding // inferred from electronic annotation///0003678 // DNA helicase activity // traceable author statement///0003682 // chromatin binding // inferred from electronic annotation///0004386 // helicase activity // traceable author stateme…
1553107_s_at	2.222	C5orf24	134553	chromosome 5 open reading frame 24		0005634 // nucleus // inferred from electronic annotation
202118_s_at	2.23547	CPNE3	8895	copine III	0006629 // lipid metabolic process // traceable author statement///0016192 // vesicle-mediated transport // traceable author statement	0005737 // cytoplasm // non-traceable author statement///0005829 // cytosol // inferred from direct assay	0004674 // protein serine/threonine kinase activity // inferred from direct assay///0005215 // transporter activity // traceable author statement///0005544 // calcium-dependent phospholipid binding // traceable author statement
210994_x_at	2.24208	TRIM23	373	tripartite motif containing 23	0006184 // GTP catabolic process // inferred from direct assay///0006184 // GTP catabolic process // traceable author statement///0006471 // protein ADP-ribosylation // inferred from electronic annotation///0007264 // small GTPase mediated signal transduction // inferred from electronic annotation///0016567 // protein ubiquitination // inferred from direct assay///0016567 // protein ubiquitinatio…	0000139 // Golgi membrane // inferred from direct assay///0000139 // Golgi membrane // inferred from electronic annotation///0005622 // intracellular // inferred from electronic annotation///0005634 // nucleus // inferred from electronic annotation///0005737 // cytoplasm // inferred from electronic annotation///0005764 // lysosome // inferred from electronic annotation///0005765 // lysosomal memb…	0000166 // nucleotide binding // inferred from electronic annotation///0003924 // GTPase activity // inferred from direct assay///0003924 // GTPase activity // traceable author statement///0004842 // ubiquitin-protein ligase activity // inferred from direct assay///0005515 // protein binding // inferred from physical interaction///0005525 // GTP binding // inferred from direct assay///0005525 // …
212008_at	2.26283	UBXN4	23190	UBX domain protein 4	0006986 // response to unfolded protein // inferred from electronic annotation	0005634 // nucleus // inferred from direct assay///0005634 // nucleus // inferred from electronic annotation///0005635 // nuclear envelope // inferred from electronic annotation///0005730 // nucleolus // inferred from direct assay///0005737 // cytoplasm // inferred from direct assay///0005783 // endoplasmic reticulum // inferred from direct assay///0005783 // endoplasmic reticulum // inferred fro…	0005515 // protein binding // inferred from physical interaction
213235_at	2.2689	C16orf88	400506	chromosome 16 open reading frame 88		0005634 // nucleus // inferred from electronic annotation///0005730 // nucleolus // inferred from electronic annotation
211502_s_at	2.27213	CDK14	5218	cyclin-dependent kinase 14	0000086 // G2/M transition of mitotic cell cycle // inferred from direct assay///0006468 // protein phosphorylation // inferred from electronic annotation///0007049 // cell cycle // inferred from mutant phenotype///0007049 // cell cycle // inferred from electronic annotation///0016055 // Wnt receptor signaling pathway // inferred from electronic annotation///0016310 // phosphorylation // inferred…	0000308 // cytoplasmic cyclin-dependent protein kinase holoenzyme complex // inferred from direct assay///0005634 // nucleus // inferred from direct assay///0005634 // nucleus // inferred from electronic annotation///0005634 // nucleus // traceable author statement///0005737 // cytoplasm // inferred from direct assay///0005737 // cytoplasm // inferred from electronic annotation///0005737 // cytop…	0000166 // nucleotide binding // inferred from electronic annotation///0004672 // protein kinase activity // inferred from electronic annotation///0004674 // protein serine/threonine kinase activity // inferred from electronic annotation///0004693 // cyclin-dependent protein kinase activity // inferred from mutant phenotype///0004693 // cyclin-dependent protein kinase activity // inferred from el…
229346_at	2.28452	NES	10763	nestin	0000086 // G2/M transition of mitotic cell cycle // inferred from direct assay///0007275 // multicellular organismal development // inferred from electronic annotation///0007399 // nervous system development // inferred from electronic annotation///0007417 // central nervous system development // non-traceable author statement///0007420 // brain development // inferred from sequence or structural…	0005622 // intracellular // inferred from electronic annotation///0005737 // cytoplasm // inferred from direct assay///0005737 // cytoplasm // inferred from electronic annotation///0005882 // intermediate filament // non-traceable author statement///0005882 // intermediate filament // inferred from electronic annotation///0045111 // intermediate filament cytoskeleton // inferred from direct assay	0005198 // structural molecule activity // inferred from electronic annotation///0019215 // intermediate filament binding // inferred from sequence or structural similarity///0031730 // CCR5 chemokine receptor binding // inferred from electronic annotation
206471_s_at	2.31419	PLXNC1	10154	plexin C1	0007155 // cell adhesion // traceable author statement///0007165 // signal transduction // inferred from electronic annotation///0007275 // multicellular organismal development // inferred from electronic annotation///0007411 // axon guidance // traceable author statement	0005622 // intracellular // inferred from electronic annotation///0005886 // plasma membrane // traceable author statement///0005886 // plasma membrane // non-traceable author statement///0016020 // membrane // inferred from electronic annotation///0016021 // integral to membrane // inferred from electronic annotation	0004872 // receptor activity // inferred from electronic annotation///0005102 // receptor binding // traceable author statement///0005515 // protein binding // inferred from physical interaction
219387_at	2.34331	CCDC88A	55704	coiled-coil domain containing 88A	0000226 // microtubule cytoskeleton organization // inferred from electronic annotation///0001932 // regulation of protein phosphorylation // inferred from sequence or structural similarity///0001932 // regulation of protein phosphorylation // inferred from electronic annotation///0006260 // DNA replication // inferred from electronic annotation///0006275 // regulation of DNA replication // infer…	0005737 // cytoplasm // inferred from electronic annotation///0005783 // endoplasmic reticulum // inferred from direct assay///0005794 // Golgi apparatus // inferred from direct assay///0005829 // cytosol // inferred from direct assay///0005829 // cytosol // inferred from electronic annotation///0005886 // plasma membrane // inferred from direct assay///0005886 // plasma membrane // inferred from…	0003779 // actin binding // inferred from direct assay///0008017 // microtubule binding // inferred from sequence or structural similarity///0008017 // microtubule binding // inferred from electronic annotation///0035091 // phosphatidylinositol binding // inferred from direct assay///0042803 // protein homodimerization activity // inferred from physical interaction///0043422 // protein kinase B b…
244401_at	2.35852	LCA5	167691	Leber congenital amaurosis 5	0006810 // transport // inferred from electronic annotation///0015031 // protein transport // inferred from electronic annotation	0005737 // cytoplasm // inferred from electronic annotation///0005815 // microtubule organizing center // inferred from electronic annotation///0005856 // cytoskeleton // inferred from electronic annotation///0005929 // cilium // inferred from electronic annotation///0005932 // microtubule basal body // inferred from electronic annotation///0035085 // cilium axoneme // inferred from electronic an…	0005515 // protein binding // inferred from physical interaction
200841_s_at	2.39021	EPRS	2058	glutamyl-prolyl-tRNA synthetase	0006412 // translation // inferred from electronic annotation///0006418 // tRNA aminoacylation for protein translation // traceable author statement///0006418 // tRNA aminoacylation for protein translation // inferred from electronic annotation///0006424 // glutamyl-tRNA aminoacylation // inferred from electronic annotation///0006433 // prolyl-tRNA aminoacylation // inferred from electronic annot…	0005625 // soluble fraction // traceable author statement///0005737 // cytoplasm // traceable author statement///0005737 // cytoplasm // inferred from electronic annotation///0005829 // cytosol // traceable author statement	0000166 // nucleotide binding // inferred from electronic annotation///0003723 // RNA binding // inferred from electronic annotation///0003824 // catalytic activity // inferred from electronic annotation///0004812 // aminoacyl-tRNA ligase activity // inferred from electronic annotation///0004818 // glutamate-tRNA ligase activity // traceable author statement///0004818 // glutamate-tRNA ligase act…
203215_s_at	2.39222	MYO6	4646	myosin VI	0006605 // protein targeting // inferred from electronic annotation///0006810 // transport // inferred from electronic annotation///0006886 // intracellular protein transport // inferred from sequence or structural similarity///0006897 // endocytosis // inferred from mutant phenotype///0006897 // endocytosis // inferred from sequence or structural similarity///0006897 // endocytosis // inferred f…	0001726 // ruffle // inferred from direct assay///0005624 // membrane fraction // inferred from electronic annotation///0005634 // nucleus // inferred from direct assay///0005634 // nucleus // inferred from electronic annotation///0005654 // nucleoplasm // inferred from direct assay///0005737 // cytoplasm // inferred from direct assay///0005737 // cytoplasm // inferred from sequence or structural…	0000166 // nucleotide binding // inferred from electronic annotation///0003774 // motor activity // inferred from sequence or structural similarity///0003774 // motor activity // inferred from electronic annotation///0003779 // actin binding // traceable author statement///0003779 // actin binding // inferred from electronic annotation///0005515 // protein binding // inferred from physical intera…
211993_at	2.39989	WNK1	65125	WNK lysine deficient protein kinase 1	0003084 // positive regulation of systemic arterial blood pressure // inferred from electronic annotation///0006468 // protein phosphorylation // inferred from direct assay///0006468 // protein phosphorylation // inferred from electronic annotation///0006469 // negative regulation of protein kinase activity // inferred from electronic annotation///0006811 // ion transport // inferred from sequenc…	0005625 // soluble fraction // inferred from electronic annotation///0005737 // cytoplasm // inferred from direct assay///0005737 // cytoplasm // inferred from electronic annotation///0042598 // vesicular fraction // inferred from electronic annotation	0000166 // nucleotide binding // inferred from electronic annotation///0004672 // protein kinase activity // inferred from electronic annotation///0004674 // protein serine/threonine kinase activity // inferred from direct assay///0004674 // protein serine/threonine kinase activity // inferred from electronic annotation///0004860 // protein kinase inhibitor activity // inferred from electronic an…
1552978_a_at	2.40012	SCAMP1	9522	secretory carrier membrane protein 1	0006810 // transport // inferred from electronic annotation///0006892 // post-Golgi vesicle-mediated transport // traceable author statement///0015031 // protein transport // inferred from direct assay///0015031 // protein transport // inferred from electronic annotation	0005768 // endosome // inferred from electronic annotation///0005794 // Golgi apparatus // inferred from electronic annotation///0005802 // trans-Golgi network // inferred from direct assay///0016020 // membrane // inferred from electronic annotation///0016021 // integral to membrane // inferred from direct assay///0016021 // integral to membrane // inferred from electronic annotation///0055038 /…	0005515 // protein binding // inferred from physical interaction
1570515_a_at	2.40345	FILIP1	27145	filamin A interacting protein 1
232127_at	2.4463	CLCN5	1184	chloride channel, voltage-sensitive 5	0006810 // transport // traceable author statement///0006810 // transport // inferred from electronic annotation///0006811 // ion transport // inferred from electronic annotation///0006821 // chloride transport // traceable author statement///0006821 // chloride transport // inferred from electronic annotation///0006897 // endocytosis // inferred from electronic annotation///0007588 // excretion …	0000139 // Golgi membrane // inferred from electronic annotation///0005768 // endosome // inferred from electronic annotation///0005794 // Golgi apparatus // inferred from electronic annotation///0005886 // plasma membrane // inferred from electronic annotation///0005887 // integral to plasma membrane // traceable author statement///0010008 // endosome membrane // inferred from electronic annotat…	0000166 // nucleotide binding // inferred from electronic annotation///0005216 // ion channel activity // inferred from electronic annotation///0005247 // voltage-gated chloride channel activity // inferred from electronic annotation///0005254 // chloride channel activity // traceable author statement///0005524 // ATP binding // inferred from electronic annotation///0015297 // antiporter activity…
208624_s_at	2.46208	EIF4G1	1981	eukaryotic translation initiation factor 4 gamma, 1	0000184 // nuclear-transcribed mRNA catabolic process, nonsense-mediated decay // traceable author statement///0000288 // nuclear-transcribed mRNA catabolic process, deadenylation-dependent decay // traceable author statement///0000289 // nuclear-transcribed mRNA poly(A) tail shortening // traceable author statement///0006412 // translation // traceable author statement///0006412 // translation /…	0005737 // cytoplasm // non-traceable author statement///0005737 // cytoplasm // inferred from electronic annotation///0005829 // cytosol // traceable author statement///0016281 // eukaryotic translation initiation factor 4F complex // traceable author statement	0003677 // DNA binding // inferred from electronic annotation///0003723 // RNA binding // inferred from electronic annotation///0003743 // translation initiation factor activity // traceable author statement///0003743 // translation initiation factor activity // inferred from electronic annotation///0005515 // protein binding // inferred from physical interaction///0008135 // translation factor a…
214600_at	2.46253	TEAD1	7003	TEA domain family member 1 (SV40 transcriptional enhancer factor)	0006351 // transcription, DNA-dependent // inferred from electronic annotation///0006355 // regulation of transcription, DNA-dependent // inferred from direct assay///0006355 // regulation of transcription, DNA-dependent // inferred from electronic annotation///0006367 // transcription initiation from RNA polymerase II promoter // traceable author statement///0007507 // heart development // infer…	0005634 // nucleus // inferred from electronic annotation///0005654 // nucleoplasm // traceable author statement	0003677 // DNA binding // inferred from electronic annotation///0003677 // DNA binding // traceable author statement///0003700 // sequence-specific DNA binding transcription factor activity // inferred from direct assay///0003700 // sequence-specific DNA binding transcription factor activity // inferred from electronic annotation///0005515 // protein binding // inferred from physical interaction
229010_at	2.47752	CBL	867	Cbl proto-oncogene, E3 ubiquitin protein ligase	0006355 // regulation of transcription, DNA-dependent // traceable author statement///0007166 // cell surface receptor signaling pathway // traceable author statement///0007166 // cell surface receptor signaling pathway // inferred from electronic annotation///0007173 // epidermal growth factor receptor signaling pathway // traceable author statement///0008543 // fibroblast growth factor receptor…	0005634 // nucleus // inferred from electronic annotation///0005737 // cytoplasm // inferred from direct assay///0005737 // cytoplasm // inferred from electronic annotation///0005829 // cytosol // traceable author statement///0005886 // plasma membrane // inferred from direct assay///0005886 // plasma membrane // traceable author statement///0005886 // plasma membrane // inferred from electronic …	0001784 // phosphotyrosine binding // inferred from electronic annotation///0003700 // sequence-specific DNA binding transcription factor activity // traceable author statement///0004842 // ubiquitin-protein ligase activity // traceable author statement///0004842 // ubiquitin-protein ligase activity // inferred from electronic annotation///0004871 // signal transducer activity // inferred from el…
213957_s_at	2.48161	CEP350	9857	centrosomal protein 350kDa		0005634 // nucleus // inferred from direct assay///0005634 // nucleus // inferred from electronic annotation///0005730 // nucleolus // inferred from direct assay///0005737 // cytoplasm // inferred from direct assay///0005737 // cytoplasm // inferred from electronic annotation///0005813 // centrosome // inferred from direct assay///0005815 // microtubule organizing center // inferred from electron…
208427_s_at	2.48526	ELAVL2	1993	ELAV (embryonic lethal, abnormal vision, Drosophila)-like 2 (Hu antigen B)	0006355 // regulation of transcription, DNA-dependent // traceable author statement		0000166 // nucleotide binding // inferred from electronic annotation///0003676 // nucleic acid binding // inferred from electronic annotation///0003723 // RNA binding // inferred from electronic annotation///0003730 // mRNA 3'-UTR binding // traceable author statement///0005515 // protein binding // inferred from physical interaction
202035_s_at	2.55237	SFRP1	6422	secreted frizzled-related protein 1	0001649 // osteoblast differentiation // inferred from expression pattern///0001649 // osteoblast differentiation // inferred from electronic annotation///0001657 // ureteric bud development // inferred from electronic annotation///0001756 // somitogenesis // inferred from electronic annotation///0001843 // neural tube closure // inferred from electronic annotation///0001944 // vasculature develo…	0005576 // extracellular region // inferred from electronic annotation///0005578 // proteinaceous extracellular matrix // inferred from direct assay///0005615 // extracellular space // inferred from direct assay///0005622 // intracellular // inferred from direct assay///0005829 // cytosol // inferred from direct assay///0005886 // plasma membrane // not recorded///0005886 // plasma membrane // in…	0004197 // cysteine-type endopeptidase activity // inferred from mutant phenotype///0005109 // frizzled binding // inferred from physical interaction///0008144 // drug binding // inferred from direct assay///0008201 // heparin binding // inferred from direct assay///0017147 // Wnt-protein binding // inferred from physical interaction///0017147 // Wnt-protein binding // inferred from electronic an…
1568877_a_at	2.55463	ACBD5	91452	acyl-CoA binding domain containing 5	0006810 // transport // inferred from electronic annotation	0005777 // peroxisome // inferred from electronic annotation///0005778 // peroxisomal membrane // inferred from electronic annotation///0016020 // membrane // inferred from electronic annotation///0016021 // integral to membrane // inferred from electronic annotation///0043231 // intracellular membrane-bounded organelle // inferred from direct assay	0000062 // fatty-acyl-CoA binding // inferred from electronic annotation///0008289 // lipid binding // inferred from electronic annotation
1558173_a_at	2.57142	LUZP1	7798	leucine zipper protein 1		0005634 // nucleus // inferred from electronic annotation
209203_s_at	2.57674	BICD2	23299	bicaudal D homolog 2 (Drosophila)	0006810 // transport // inferred from electronic annotation///0072385 // minus-end-directed organelle transport along microtubule // inferred from sequence or structural similarity///0072393 // microtubule anchoring at microtubule organizing center // inferred from sequence or structural similarity	0005737 // cytoplasm // inferred from direct assay///0005737 // cytoplasm // inferred from electronic annotation///0005794 // Golgi apparatus // inferred from direct assay///0005794 // Golgi apparatus // inferred from electronic annotation///0005856 // cytoskeleton // inferred from electronic annotation///0005886 // plasma membrane // inferred from direct assay///0031410 // cytoplasmic vesicle //…	0005515 // protein binding // inferred from physical interaction///0017137 // Rab GTPase binding // inferred from sequence or structural similarity
224854_s_at	2.60158	SLAIN2	57606	SLAIN motif family, member 2	0007020 // microtubule nucleation // inferred from mutant phenotype///0031113 // regulation of microtubule polymerization // inferred from electronic annotation///0031116 // positive regulation of microtubule polymerization // inferred from mutant phenotype///0031122 // cytoplasmic microtubule organization // inferred from mutant phenotype///0031122 // cytoplasmic microtubule organization // infe…	0005737 // cytoplasm // inferred from electronic annotation///0005813 // centrosome // inferred from direct assay///0005856 // cytoskeleton // inferred from electronic annotation///0015630 // microtubule cytoskeleton // inferred from direct assay///0035371 // microtubule plus end // inferred from direct assay	0005515 // protein binding // inferred from physical interaction
227101_at	2.61877	ZNF800	168850	zinc finger protein 800	0006351 // transcription, DNA-dependent // inferred from electronic annotation///0006355 // regulation of transcription, DNA-dependent // inferred from electronic annotation	0005622 // intracellular // inferred from electronic annotation///0005634 // nucleus // inferred from electronic annotation	0003676 // nucleic acid binding // inferred from electronic annotation///0003677 // DNA binding // inferred from electronic annotation///0008270 // zinc ion binding // inferred from electronic annotation///0046872 // metal ion binding // inferred from electronic annotation
230106_at	2.64611	ZXDC	79364	ZXD family zinc finger C	0006351 // transcription, DNA-dependent // inferred from electronic annotation///0006355 // regulation of transcription, DNA-dependent // inferred from electronic annotation///0045893 // positive regulation of transcription, DNA-dependent // inferred from direct assay///0045893 // positive regulation of transcription, DNA-dependent // inferred from mutant phenotype	0005622 // intracellular // inferred from electronic annotation///0005634 // nucleus // inferred from electronic annotation	0003676 // nucleic acid binding // inferred from electronic annotation///0003700 // sequence-specific DNA binding transcription factor activity // inferred from mutant phenotype///0005515 // protein binding // inferred from physical interaction///0008270 // zinc ion binding // inferred from electronic annotation///0030275 // LRR domain binding // inferred from physical interaction///0046872 // me…
210995_s_at	2.73291	TRIM23	373	tripartite motif containing 23	0006184 // GTP catabolic process // inferred from direct assay///0006184 // GTP catabolic process // traceable author statement///0006471 // protein ADP-ribosylation // inferred from electronic annotation///0007264 // small GTPase mediated signal transduction // inferred from electronic annotation///0016567 // protein ubiquitination // inferred from direct assay///0016567 // protein ubiquitinatio…	0000139 // Golgi membrane // inferred from direct assay///0000139 // Golgi membrane // inferred from electronic annotation///0005622 // intracellular // inferred from electronic annotation///0005634 // nucleus // inferred from electronic annotation///0005737 // cytoplasm // inferred from electronic annotation///0005764 // lysosome // inferred from electronic annotation///0005765 // lysosomal memb…	0000166 // nucleotide binding // inferred from electronic annotation///0003924 // GTPase activity // inferred from direct assay///0003924 // GTPase activity // traceable author statement///0004842 // ubiquitin-protein ligase activity // inferred from direct assay///0005515 // protein binding // inferred from physical interaction///0005525 // GTP binding // inferred from direct assay///0005525 // …
208664_s_at	2.77429	TTC3///TTC3P1	286495///7267	tetratricopeptide repeat domain 3///tetratricopeptide repeat domain 3 pseudogene 1	0006511 // ubiquitin-dependent protein catabolic process // inferred from direct assay///0010771 // negative regulation of cell morphogenesis involved in differentiation // inferred from electronic annotation///0016567 // protein ubiquitination // inferred from electronic annotation///0045665 // negative regulation of neuron differentiation // inferred from electronic annotation///0070936 // prot…	0005634 // nucleus // inferred from direct assay///0005634 // nucleus // inferred from electronic annotation///0005730 // nucleolus // inferred from direct assay///0005739 // mitochondrion // inferred from direct assay///0005773 // vacuole // inferred from electronic annotation	0004842 // ubiquitin-protein ligase activity // inferred from direct assay///0005515 // protein binding // inferred from physical interaction///0008270 // zinc ion binding // inferred from electronic annotation///0016874 // ligase activity // inferred from electronic annotation///0046872 // metal ion binding // inferred from electronic annotation
1558924_s_at	2.93345	CLIP1	6249	CAP-GLY domain containing linker protein 1	0000087 // M phase of mitotic cell cycle // traceable author statement///0000236 // mitotic prometaphase // traceable author statement///0000278 // mitotic cell cycle // traceable author statement///0001578 // microtubule bundle formation // inferred from mutant phenotype///0006810 // transport // inferred from electronic annotation///0007067 // mitosis // traceable author statement///0031116 // …	0000776 // kinetochore // traceable author statement///0001726 // ruffle // inferred from electronic annotation///0005737 // cytoplasm // inferred from direct assay///0005737 // cytoplasm // inferred from electronic annotation///0005768 // endosome // traceable author statement///0005813 // centrosome // inferred from direct assay///0005829 // cytosol // traceable author statement///0005856 // cy…	0003676 // nucleic acid binding // inferred from electronic annotation///0005515 // protein binding // inferred from physical interaction///0008017 // microtubule binding // inferred from direct assay///0008017 // microtubule binding // inferred from electronic annotation///0008017 // microtubule binding // traceable author statement///0008270 // zinc ion binding // inferred from direct assay///0…
1557227_s_at	2.96592	TPR	7175	translocated promoter region, nuclear basket protein	0000186 // activation of MAPKK activity // traceable author statement///0005975 // carbohydrate metabolic process // traceable author statement///0006434 // seryl-tRNA aminoacylation // inferred from electronic annotation///0006468 // protein phosphorylation // inferred from direct assay///0006468 // protein phosphorylation // inferred from electronic annotation///0006606 // protein import into n…	0000775 // chromosome, centromeric region // inferred from electronic annotation///0000776 // kinetochore // inferred from direct assay///0000776 // kinetochore // inferred from electronic annotation///0000777 // condensed chromosome kinetochore // inferred from electronic annotation///0005634 // nucleus // inferred from electronic annotation///0005635 // nuclear envelope // inferred from direct …	0000166 // nucleotide binding // inferred from electronic annotation///0004672 // protein kinase activity // inferred from electronic annotation///0004713 // protein tyrosine kinase activity // inferred from electronic annotation///0004714 // transmembrane receptor protein tyrosine kinase activity // inferred from direct assay///0004714 // transmembrane receptor protein tyrosine kinase activity /…
224853_at	2.99351	SLAIN2	57606	SLAIN motif family, member 2	0007020 // microtubule nucleation // inferred from mutant phenotype///0031113 // regulation of microtubule polymerization // inferred from electronic annotation///0031116 // positive regulation of microtubule polymerization // inferred from mutant phenotype///0031122 // cytoplasmic microtubule organization // inferred from mutant phenotype///0031122 // cytoplasmic microtubule organization // infe…	0005737 // cytoplasm // inferred from electronic annotation///0005813 // centrosome // inferred from direct assay///0005856 // cytoskeleton // inferred from electronic annotation///0015630 // microtubule cytoskeleton // inferred from direct assay///0035371 // microtubule plus end // inferred from direct assay	0005515 // protein binding // inferred from physical interaction
201702_s_at	3.19529	PPP1R10	5514	protein phosphatase 1, regulatory subunit 10	0006351 // transcription, DNA-dependent // inferred from electronic annotation///0006606 // protein import into nucleus // traceable author statement	0000785 // chromatin // inferred from sequence or structural similarity///0000785 // chromatin // inferred from electronic annotation///0000790 // nuclear chromatin // inferred from electronic annotation///0005634 // nucleus // traceable author statement///0005634 // nucleus // inferred from electronic annotation///0072357 // PTW/PP1 phosphatase complex // inferred from sequence or structural sim…	0003676 // nucleic acid binding // inferred from electronic annotation///0003677 // DNA binding // inferred from electronic annotation///0003723 // RNA binding // inferred from electronic annotation///0004864 // protein phosphatase inhibitor activity // inferred from electronic annotation///0008157 // protein phosphatase 1 binding // inferred from electronic annotation///0008270 // zinc ion bindi…
222909_s_at	3.22558	BAG4	9530	BCL2-associated athanogene 4	0006457 // protein folding // traceable author statement///0006916 // anti-apoptosis // traceable author statement///0010763 // positive regulation of fibroblast migration // inferred from electronic annotation///0030838 // positive regulation of actin filament polymerization // inferred from electronic annotation///0033138 // positive regulation of peptidyl-serine phosphorylation // inferred fro…	0005634 // nucleus // inferred from direct assay///0005730 // nucleolus // inferred from direct assay///0005737 // cytoplasm // inferred from direct assay///0005737 // cytoplasm // inferred from electronic annotation///0005829 // cytosol // inferred from direct assay///0005886 // plasma membrane // inferred from direct assay	0005057 // receptor signaling protein activity // traceable author statement///0051087 // chaperone binding // inferred from electronic annotation
1558747_at	3.24216	SMCHD1	23347	structural maintenance of chromosomes flexible hinge domain containing 1	0009048 // dosage compensation by inactivation of X chromosome // inferred from electronic annotation///0051276 // chromosome organization // inferred from electronic annotation///0060821 // inactivation of X chromosome by DNA methylation // inferred from electronic annotation	0001740 // Barr body // inferred from electronic annotation///0005694 // chromosome // inferred from electronic annotation	0005524 // ATP binding // inferred from electronic annotation
1555436_a_at	3.27838	AFF4	27125	AF4/FMR2 family, member 4	0006351 // transcription, DNA-dependent // inferred from electronic annotation///0006355 // regulation of transcription, DNA-dependent // traceable author statement///0006355 // regulation of transcription, DNA-dependent // inferred from electronic annotation///0006366 // transcription from RNA polymerase II promoter // traceable author statement///0007286 // spermatid development // inferred fro…	0005634 // nucleus // inferred from direct assay///0005634 // nucleus // inferred from electronic annotation///0005730 // nucleolus // inferred from direct assay///0005739 // mitochondrion // inferred from direct assay	0003700 // sequence-specific DNA binding transcription factor activity // traceable author statement///0005515 // protein binding // inferred from physical interaction
235815_at	3.29156	TSHZ2	128553	teashirt zinc finger homeobox 2	0006351 // transcription, DNA-dependent // inferred from electronic annotation///0006355 // regulation of transcription, DNA-dependent // inferred from electronic annotation///0007275 // multicellular organismal development // inferred from electronic annotation	0005622 // intracellular // inferred from electronic annotation///0005634 // nucleus // inferred from electronic annotation	0003677 // DNA binding // inferred from electronic annotation///0003700 // sequence-specific DNA binding transcription factor activity // inferred from electronic annotation///0008270 // zinc ion binding // inferred from electronic annotation///0043565 // sequence-specific DNA binding // inferred from electronic annotation///0046872 // metal ion binding // inferred from electronic annotation
225115_at	3.30259	HIPK2	28996	homeodomain interacting protein kinase 2	0000122 // negative regulation of transcription from RNA polymerase II promoter // inferred from electronic annotation///0001654 // eye development // inferred from sequence or structural similarity///0006351 // transcription, DNA-dependent // inferred from electronic annotation///0006355 // regulation of transcription, DNA-dependent // inferred from electronic annotation///0006468 // protein pho…	0005634 // nucleus // inferred from direct assay///0005634 // nucleus // inferred from electronic annotation///0005634 // nucleus // traceable author statement///0005737 // cytoplasm // inferred from sequence or structural similarity///0005737 // cytoplasm // inferred from electronic annotation///0005813 // centrosome // inferred from direct assay///0016604 // nuclear body // inferred from direct…	0000166 // nucleotide binding // inferred from electronic annotation///0001102 // RNA polymerase II activating transcription factor binding // inferred from sequence or structural similarity///0001102 // RNA polymerase II activating transcription factor binding // inferred from electronic annotation///0001105 // RNA polymerase II transcription coactivator activity // inferred from sequence or str…
1553194_at	3.51276	NEGR1	257194	neuronal growth regulator 1	0007155 // cell adhesion // inferred from electronic annotation	0005886 // plasma membrane // inferred from electronic annotation///0016020 // membrane // inferred from electronic annotation///0030425 // dendrite // inferred from electronic annotation///0031225 // anchored to membrane // inferred from electronic annotation///0043025 // neuronal cell body // inferred from electronic annotation	0005515 // protein binding // inferred from physical interaction
